# Supplementary material for: Genetic evidence from mitochondrial DNA corroborates the origin of Tibetan chickens
Source: PLoS One. 2017 Feb 27;12(2):e0172945. doi: 10.1371/journal.pone.0172945 (PMC5328412; doi:10.1371/journal.pone.0172945)
Supplement: S1 Dataset — (TXT) [file pone.0172945.s001.txt]

>LC200
AATTTTATTTTTTAACCTAACTCCCCTACTAAGTGTACCCCCCCTTTCCCCCCCAGGGGGGGTATACTATGCATAATCGTGCATACATTTATATACCACATATATTATGGTACCGGTAATATATACTATATATGTACTAAACCCATTATATGTATACGGGCATTAATCTATATTCCACATTTCTCCCAATGTCCATTCTATGCATGATCCAGGACACACTCATTCACCCTCCCCATAGACAGCTCCAAACCACTACCAAGTCACCTAACTATGAATGGTTACAGGACATAAATCTCACTCTCATGTTCTTCCCCCAACAAGTCACCTAACTATGAATGGTTACAGGACATACATTTAACTACCATGTTCTAACCCATTTGGTTATGCTCGCCGTATCAGATGGATTTATTGATCGTCCACCTCACGAGAGATCAGCAACCCCTGCTTGTAATGTACTTCATGACCAGTCTCAGGCCCATTC
>LC201
AATTTTATTTTTTAACCTAACTCCCCTACTAAGTGTACCCCCCCTTTCCCCCCCAGGGGGGGTATACTATGCATAATCGTGCATACATTTATATACCACATATATTATGGTACCGGTAATATATACTATATATGTACTAAACCCATTATATGTATACGGGCATTAATCTATATTCCACATTTCTCCCAATGTCCATTCTATGCATGATCCAGGACACACTCATTCACCCTCCCCATAGACAGCTCCAAACCACTACCAAGTCACCTAACTATGAATGGTTACAGGACATAAATCTCACTCTCATGTTCTTCCCCCAACAAGTCACCTAACTATGAATGGTTACAGGACATACATTTAACTACCATGTTCTAACCCATTTGGTTATGCTCGCCGTATCAGATGGATTTATTGATCGTCCACCTCACGAGAGATCAGCAACCCCTGCTTGTAATGTACTTCATGACCAGTCTCAGGCCCATTC
>LC202
AATTTTATTTTTTAACCTAACTCCCCTACTAAGTGTACCCCCCCTTTCCCCCCCAGGGGGGGTATACTATGCATAATCGTGCATACATTTATATACCACATATATTATGGTACCGGTAATATATACTATATATGTACTAAACCCATTATATGTATACGGGCATTAATCTATATTCCACATTTCTCCCAATGTCCATTCTATGCATGATCCAGGACACACTCATTCACCCTCCCCATAGACAGCTCCAAACCACTACCAAGTCACCTAACTATGAATGGTTACAGGACATAAATCTCACTCTCATGTTCTTCCCCCAACAAGTCACCTAACTATGAATGGTTACAGGACATACATTTAACTACCATGTTCTAACCCATTTGGTTATGCTCGCCGTATCAGATGGATTTATTGATCGTCCACCTCACGAGAGATCAGCAACCCCTGCTTGTAATGTACTTCATGACCAGTCTCAGGCCCATTC
>LC203
AATTTTATTTTTTAACCTAACTCCCCTACTAAGTGTACCCCCCCTTTCCCCCCCAGGGGGGGTATACTATGCATAATCGTGCATACATTTATATACCACATATATTATGGTACCGGTAATATATACTATATATGTACTAAACCCATTATATGTATACGGGCATTAACCTATATTCCACATTTCTCCCAATGTCCATTCTATGCATGATCCAGGACATACTCATTTACCCTCCCCATAGACAGCTCCAAACCACTATCAAGCCACCTAACTATGAATGGTTACAGGACATAAATCTCACTCTCATGTTCTCCCCCCAACAAGTCACCTAACTATGAATGGTTACAGGACATACATTTAACTACCATGTTCTAACCCATTTGGTTATGCTCGCCGTATCAGATGGATTTATTGATCGTCCACCTCACGAGAGATCAGCAACCCCTGCCTGTAATGTACTTCATGACCAGTCTCAGGCCCATTC
>LC204
AATTTTATTTTTTAACCTAACTCCCCTACTAAGTGTACCCCCCCTTTCCCCCCCAGGGGGGGTATACTATGCATAATCGTGCATACATTTATATACCACATATATTATGGTACCGGTAATATATACTATATATGTACTAAACCCATTATATGTATACGGGCATTAACCTATATTCCACATTTCTCCCAATGTCCATTCTATGCATGATCCAGGACATACTCATTTACCCTCCCCATAGACAGTTCCAAACCACTATCAAGCCACCTAACTATGAATGGTTACAGGACATAAATCTCACTCTCATGTTCTCCCCCCAACAAGTCACCTAACTATGAATGGTTACAGGACATACATTTAACTACCATGTTCTAACCCATTTGGTTATGCTCGCCGTATCAGATGGATTTATTGATCGTCCACCTCACGAGAGATCAGCAACCCCTGCCTGTAATGTACTTCATGACCAGTCTCAGGCCCATTC
>LC206
AATTTTATTTTTTAACCTAACTCCCCTACTAAGTGTACCCCCCCTTTCCCCCCCAGGGGGGGTATACTATGCATAATCGTGCATACATTTATATACCACATATATTATGGTACCGGTAATATATACTATATATGTACTAAACCCATTATATGTATACGGGCATTAACCTATATTCCACATTTCTCCCAATGTCCATTCTATGCATGATCCAGGACATACTCATTTACCCTCCCCATAGACAGCTCCAAACCACTATCAAGCCACCTAACTATGAATGGTTACAGGACATAAATCTCACTCTCATGTTCTCCCCCCAACAAGTCACCTAACTATGAATGGTTACAGGACATACATTTAACTACCATGTTCTAACCCATTTGGTTATGCTCGCCGTATCAGATGGATTTATTGATCGTCCACCTCACGAGAGATCAGCAACCCCTGCCTGTAATGTACTTCATGACCAGTCTCAGGCCCATTC
>LC207
AATTTTATTTTTTAACCTAACTCCCCTACTAAGTGTACCCCCCCTTTCCCCCCCAGGGGGGGTATACTATGCATAATCGTGCATACATTTATATACCACATATATTATGGTACCGGTAATATATACTATATATGTACTAAACCCATTATATGTATACGGGCATTAACCTATATTCCACATTTCTCCCAATGTCCATTCTATGCATGATCCAGGACATACTCATTTACCCTCCCCATAGACAGTTCCAAACCACTATCAAGCCACCTAACTATGAATGGTTACAGGACATAAATCTCACTCTCATGTTCTCCCCCCAACAAGTCACCTAACTATGAATGGTTACAGGACATACATTTAACTACCATGTTCTAACCCATTTGGTTATGCTCGCCGTATCAGATGGATTTATTGATCGTCCACCTCACGAGAGATCAGCAACCCCTGCCTGTAATGTACTTCATGACCAGTCTCAGGCCCATTC
>LC208
AATTTTATTTTTTAACCTAACTCCCCTACTAAGTGTACCCCCCCTTTCCCCCCCAGGGGGGGTATACTATGCATAATCGTGCATACATTTATATACCACATATATTATGGTACCGGTAATATATACTATATATGTACTAAACCCATTATATGTATACGGGCATTAACCTATATTCCACATTTCTCCCAATGTCCATTCTATGCATGATCCAGGACATACTCATTTACCCTCCCCATAGACAGTTCCAAACCACTATCAAGCCACCTAACTATGAATGGTTACAGGACATAAATCTCACTCTCATGTTCTCCCCCCAACAAGTCACCTAATTATGAATGGTTACAGGACATACATTTAACTACCATGTTCTAACCCATTTGGTTATGCTCGCCGTATCAGATGGATTTATTGATCGTCCACCTCACGAGAGATCAGCAACCCCTGCCTGTAATGTACTTCATGACCAGTCTCAGGCCCATTC
>LC210
AATTTTATTTTTTAACCTAACTCCCCTACTAAGTGTACCCCCCCTTTCCCCCCCAGGGGGGGTATACTATGCATAATCGTGCATACATTTATATACCACATATATTATGGTACCGGTAATATATACTATATATGTACTAAACCCATTATATGTATACGGGCATTAACCTATATTCCACATTTCTCCCAATGTCCATTCTATGCATGATCCAGGACATACTCATTTACCCTCCCCATAGACAGCTCCAAACCACTATCAAGCCACCTAACTATGAATGGTTACAGGACATAAATCTCACTCTCATGTTCTCCCCCCAACAAGTCACCTAACTATGAATGGTTACAGGACATACATTTAACTACCATGTTCTAACCCATTTGGTTATGCTCGCCGTATCAGATGGATTTATTGATCGTCCACCTCACGAGAGATCAGCAACCCCTGCCTGTAATGTACTTCATGACCAGTCTCAGGCCCATTC
>LC211
AATTTTATTTTTTAACCTAACTCCCCTACTAAGTGTACCCCCCCTTTCCCCCCCAGGGGGGGTATACTATGCATAATCGTGCATACATTTATATACCACATATATTATGGTACCGGTAATATATACTATATATGTACTAAACCCATTATATGTATACGGGCATTAATCTATATTCCACATTTCTCCCAATGTCCATTCTATGCATGATCCAGGACACACTCATTCACCCTCCCCATAGACAGCTCCAAACCACTACCAAGTCACCTAACTATGAATGGTTACAGGACATAAATCTCACTCTCATGTTCTTCCCCCAACAAGTCACCTAACTATGAATGGTTACAGGACATACATTTAACTACCATGTTCTAACCCATTTGGTTATGCTCGCCGTATCAGATGGATTTATTGATCGTCCACCTCACGAGAGATCAGCAACCCCTGCTTGTAATGTACTTCATGACCAGTCTCAGGCCCATTC
>LC217
AATTTTATTTTTTAACCTAACTCCCCTACTAAGTGTACCCCCCCTTTCCCCCCCAGGGGGGGTATACTATGCATAATCGTGCATACATTTATATACCACATATATTATGGTACCGGTAATATATACTATATATGTACTAAACCCATTATATGTATACGGGCATTAATCTATATTCCACATTTCTCCCAATGTCCATTCTATGCATGATCCAGGACACACTCATTCACCCTCCCCATAGACAGCTCCAAACCACTACCAAGTCACCTAACTATGAATGGTTACAGGACATAAATCTCACTCTCATGTTCTTCCCCCAACAAGTCACCTAACTATGAATGGTTACAGGACATACATTTAACTACCATGTTCTAACCCATTTGGTTATGCTCGCCGTATCAGATGGATTTATTGATCGTCCACCTCACGAGAGATCAGCAACCCCTGCTTGTAATGTACTTCATGACCAGTCTCAGGCCCATTC
>LC218
AATTTTATTTTTTAACCTAACTCCCCTACTAAGTGTACCCCCCCTTTCCCCCCCAGGGGGGGTATACTATGCATAATCGTGCATACATTTATATACCACATATATTATGGTACCGGTAATATATACTATATATGTACTAAACCCATTATATGTATACGGGCATTAACCTATATTCCACATTTCTCCCAATGTCCATTCTATGCATGATCCAGGACATACTCATTTACCCTCCCCATAGACAGCTCCAAACCACTATCAAGCCACCTAACTATGAATGGTTACAGGACATAAATCTCACTCTCATGTTCTCCCCCCAACAAGTCACCTAACTATGAATGGTTACAGGACATACATTTAACTACCATGTTCTAACCCATTTGGTTATGCTCGCCGTATCAGATGGATTTATTGATCGTCCACCTCACGAGAGATCAGCAACCCCTGCCTGTAATGTACTTCATGACCAGTCTCAGGCCCATTC
>LC219
AATTTTATTTTTTAACCTAACTCCCCTACTAAGTGTACCCCCCCTTTCCCCCCCAGGGGGGGTATACTATGCATAATCGTGCATACATTTATATACCACATATATTATGGTACCGGTAATATATACTATATATGTACTAAACCCATTATATGTATACGGGCATTAACCTATATTCCACATTTCTCCCAATGTCCATTCTATGCATGATCCAGGACATACTCATTTACCCTCCCCATAGACAGTTCCAAACCACTATCAAGCCACCTAACTATGAATGGTTACAGGACATAAATCTCACTCTCATGTTCTCCCCCCAACAAGTCACCTAACTATGAATGGTTACAGGACATACATTTAACTACCATGTTCTAACCCATTTGGTTATGCTCGCCGTATCAGATGGATTTATTGATCGTCCACCTCACGAGAGATCAGCAACCCCTGCCTGTAATGTACTTCATGACCAGTCTCAGGCCCATTC
>LC220
AATTTTATTTTTTAACCTAACTCCCCTACTAAGTGTACCCCCCCTTTCCCCCCCAGGGGGGGTATACTATGCATAATCGTGCATACATTTATATACCACATATATTATGGTACCGGTAATATATACTATATATGTACTAAACCCATTATATGTATACGGGCATTAACCTATATTCCACATTTCTCCCAATGTCCATTCTATGCATGATCCAGGACATACTCATTTACCCTCCCCATAGACAGTTCCAAACCACTATCAAGCCACCTAACTATGAATGGTTACAGGACATAAATCTCACTCTCATGTTCTCCCCCCAACAAGTCACCTAACTATGAATGGTTACAGGACATACATTTAACTACCATGTTCTAACCCATTTGGTTATGCTCGCCGTATCAGATGGATTTATTGATCGTCCACCTCACGAGAGATCAGCAACCCCTGCCTGTAATGTACTTCATGACCAGTCTCAGGCCCATTC
>LC221
AATTTTATTTTTTAACCTAACTCCCCTACTAAGTGTACCCCCCCTTTCCCCCCCAGGGGGGGTATACTATGCATAATCGTGCATACATTTATATACCACATATATTATGGTACCGGTAATATATACTATATATGTACTAAACCCATTATATGTATACGGGCATTAATCTATATTCCACATTTCTCCCAATGTCCATTCTATGCATGATCCAGGACACACTCATTCACCCTCCCCATAGACAGCTCCAAACCACTACCAAGTCACCTAACTATGAATGGTTACAGGACATAAATCTCACTCTCATGTTCTTCCCCCAACAAGTCACCTAACTATGAATGGTTACAGGACATACATTTAACTACCATGTTCTAACCCATTTGGTTATGCTCGCCGTATCAGATGGATTTATTGATCGTCCACCTCACGAGAGATCAGCAACCCCTGCTTGTAATGTACTTCATGACCAGTCTCAGGCCCATTC
>LC222
AATTTTATTTTTTAACCTAACTCCCCTACTAAGTGTACCCCCCCTTTCCCCCCCAGGGGGGGTATACTATGCATAATCGTGCATACATTTATATACCACATATATTATGGTACCGGTAATATATACTATATATGTACTAAACCCATTATATGTATACGGGCATTAACCTATATTCCACATTTCTCCCAATGTCCATTCTATGCATGATCCAGGACATACTCATTTACCCTCCCCATAGACAGCTCCAAACCACTATCAAGCCACCTAACTATGAATGGTTACAGGACATAAATCTCACTCTCATGTTCTCCCCCCAACAAGTCACCTAACTATGAATGGTTACAGGACATACATTTAACTACCATGTTCTAACCCATTTGGTTATGCTCGCCGTATCAGATGGATTTATTGATCGTCCACCTCACGAGAGATCAGCAACCCCTGCCTGTAATGTACTTCATGACCAGTCTCAGGCCCATTC
>LC224
AATTTTATTTTTTAACCTAACTCCCCTACTAAGTGTACCCCCCCTTTCCCCCCCAGGGGGGGTATACTATGCATAATCGTGCATACATTTATATACCACATATATTATGGTACCGGTAATATATACTATATATGTACTAAACCCATTATATGTATACGGGCATTAACCTATATTCCACATTTCTCCCAATGTCCATTCTATGCATGATCCAGGACATACTTATTTACCCTCCCCATAGGCAGTTCCAAACCACTATCAAGCCACCTAACTATGAATGGTTACAGGACATAAATCTCACTCTCATGTTCTCCCCCCAACAAGTCACCTAACTATGAATGGTTACAGGACATACATTTAACTACCATGTTCTAACCCATTTGGTTATGCTCGCCGTATCAGATGGATTTATTGATCGTCCACCTCACGAGAGATCAGCAACCCCTGCCTGTAATGTACTTCATGACCAGTCTCAGGCCCATTC
>LC227
AATTTTATTTTTTAACCTAACTCCCCTACTAAGTGTACCCCCCCTTTCCCCCCCAGGGGGGGTATACTATGCATAATCGTGCATACATTTATATACCACATATATTATGGTACCGGTAATATATACTATATATGTACTAAACCCATTATATGTATACGGGCATTAACCTATATTCCACATTTCTCCCAATGTCCATTCTATGCATGATCCAGGACATACTTATTTACCCTCCCCATAGGCAGTTCCAAACCACTATCAAGCCACCTAACTATGAATGGTTACAGGACATAAATCTCACTCTCATGTTCTCCCCCCAACAAGTCACCTAACTATGAATGGTTACAGGACATACATTTAACTACCATGTTCTAACCCATTTGGTTATGCTCGCCGTATCAGATGGATTTATTGATCGTCCACCTCACGAGAGATCAGCAACCCCTGCCTGTAATGTACTTCATGACCAGTCTCAGGCCCATTC
>LC228
AATTTTATTTTTTAACCTAACTCCCCTACTAAGTGTACCCCCCCTTTCCCCCCCAGGGGGGGTATACTATGCATAATCGTGCATACATTTATATACCACATATATTATGGTACCGGTAATATATACTATATATGTACTAAACCCATTATATGTATACGGGCATTAACCTATATTCCACATTTCTCCCAATGTCCATTCTATGCATGATCCAGGACATACTCATTTACCCTCCCCATAGACAGTTCCAAACCACTATCAAGCCACCTAACTATGAATGGTTACAGGACATAAATCTCACTCTCATGTTCTCCCCCCAACAAGTCACCTAACTATGAATGGTTACAGGACATACATTTAACTACCATGTTCTAACCCATTTGGTTATGCTCGCCGTATCAGATGGATTTATTGATCGTCCACCTCACGAGAGATCAGCAACCCCTGCCTGTAATGTACTTCATGACCAGTCTCAGGCCCATTC
>LC229
AATTTTATTTTTTAACCTAACTCCCCTACTAAGTGTACCCCCCCTTTCCCCCCCAGGGGGGGTATACTATGCATAATCGTGCATACATTTATATACCACATATATTATGGTACCGGTAATATATACTATATATGTACTAAACCCATTATATGTATACGGGCATTAACCTATATTCCACATTTCTCCCAATGTCCATTCTATGCATGATCCAGGACATACTCATTTACCCTCCCCATAGACAGTTCCAAACCACTATCAAGCCACCTAACTATGAATGGTTACAGGACATAAATCTCACTCTCATGTTCTCCCCCCAACAAGTCACCTAACTATGAATGGTTACAGGACATACATTTAACTACCATGTTCTAACCCATTTGGTTATGCTCGCCGTATCAGATGGATTTATTGATCGTCCACCTCACGAGAGATCAGCAACCCCTGCCTGTAATGTACTTCATGACCAGTCTCAGGCCCATTC
>LC230
AATTTTATTTTTTAACCTAACTCCCCTACTAAGTGTACCCCCCCTTTCCCCCCCAGGGGGGGTATACTATGCATAATCGTGCATACATTTATATACCACATATATTATGGTACCGGTAATATATACTATATATGTACTAAACCCATTATATGTATACGGGCATTAACCTATATTCCACATTTCTCCCAATGTCCATTCTATGCATGATCCAGGACATACTCATTTACCCTCCCCATAGACAGTTCCAAACCACTATCAAGCCACCTAACTATGAATGGTTACAGGACATAAATCTCACTCTCATGTTCTCCCCCCAACAAGTCACCTAACTATGAATGGTTACAGGACATACATTTAACTACCATGTTCTAACCCATTTGGTTATGCTCGCCGTATCAGATGGATTTATTGATCGTCCACCTCACGAGAGATCAGCAACCCCTGCCTGTAATGTACTTCATGACCAGTCTCAGGCCCATTC
>LC231
AATTTTATTTTTTAACCTAACTCCCCTACTAAGTGTACCCCCCCTTTCCCCCCCAGGGGGGGTATACTATGCATAATCGTGCATACATTTATATACCACATATATTATGGTACCGGTAATATATACTATATATGTACTAAACCCATTATATGTATACGGGCATTAACCTATATTCCACATTTCTCCCAATGTCCATTCTATGCATGATCCAGGACATACTCATTTACCCTCCCCATAGACAGTTCCAAACCACTATCAAGCCACCTAACTATGAATGGTTACAGGACATAAATCTCACTCTCATGTTCTCCCCCCAACAAGTCACCTAACTATGAATGGTTACAGGACATACATTTAACTACCATGTTCTAACCCATTTGGTTATGCTCGCCGTATCAGATGGATTTATTGATCGTCCACCTCACGAGAGATCAGCAACCCCTGCCTGTAATGTACTTCATGACCAGTCTCAGGCCCATTC
>LC234
AATTTTATTTTTTAACCTAACTCCCCTACTAAGTGTACCCCCCCTTTCCCCCCCAGGGGGGGTATACTATGCATAATCGTGCATACATTTATATACCACATATATTATGGTACCGGTAATATATACTATATATGTACTAAACCCATTATATGTATACGGGCATTAACCTATATTCCACATTTCTCCCAATGTCCATTCTATGCATGATCCAGGACATACTCATTTACCCTCCCCATAGACAGTTCCAAACCACTATCAAGCCACCTAACTATGAATGGTTACAGGACATAAATCTCACTCTCATGTTCTCCCCCCAACAAGTCACCTAACTATGAATGGTTACAGGACATACATTTAACTACCATGTTCTAACCCATTTGGTTATGCTCGCCGTATCAGATGGATTTATTGATCGTCCACCTCACGAGAGATCAGCAACCCCTGCCTGTAATGTACTTCATGACCAGTCTCAGGCCCATTC
>LC235
AATTTTATTTTTTAACCTAACTCCCCTACTAAGTGTACCCCCCCTTTCCCCCCCAGGGGGGGTATACTATGCATAATCGTGCATACATTTATATACCACATATATTATGGTACCGGTAATATATACTATATATGTACTAAACCCATTATATGTATACGGGCATTAACCTATATTCCACATTTCTCCCAATGTCCATTCTATGCATGATCCAGGACATACTTATTTACCCTCCCCATAGGCAGTTCCAAACCACTATCAAGCCACCTAACTATGAATGGTTACAGGACATAAATCTCACTCTCATGTTCTCCCCCCAACAAGTCACCTAACTATGAATGGTTACAGGACATACATTTAACTACCATGTTCTAACCCATTTGGTTATGCTCGCCGTATCAGATGGATTTATTGATCGTCCACCTCACGAGAGATCAGCAACCCCTGCCTGTAATGTACTTCATGACCAGTCTCAGGCCCATTC
>LC236
AATTTTATTTTTTAACCTAACTCCCCTACTAAGTGTACCCCCCCTTTCCCCCCCAGGGGGGGTATACTATGCATAATCGTGCATACATTTATATACCACATATATTATGGTACCGGTAATATATACTATATATGTACTAAACCCATTATATGTATACGGGCATTAACCTATATTCCACATTTCTCCCAATGTCCATTCTATGCATGATCCAGGACATACTCATTTACCCTCCCCATAGACAGTTCCAAACCACTATCAAGCCACCTAACTATGAATGGTTACAGGACATAAATCTCACTCTCATGTTCTCCCCCCAACAAGTCACCTAACTATGAATGGTTACAGGACATACATTTAACTACCATGTTCTAACCCATTTGGTTATGCTCGCCGTATCAGATGGATTTATTGATCGTCCACCTCACGAGAGATCAGCAACCCCTGCCTGTAATGTACTTCATGACCAGTCTCAGGCCCATTC
>LC237
AATTTTATTTTTTAACCTAACTCCCCTACTAAGTGTACCCCCCCTTTCCCCCCCAGGGGGGGTATACTATGCATAATCGTGCATACATTTATATACCACATATATTATGGTACCGGTAATATATACTATATATGTACTAAACCCATTATATGTATACGGGCATTAACCTATATTCCACATTTCTCCCAATGTCCATTCTATGCATGATCCAGGACATACTCATTTACCCTCCCCATAGACAGTTCCAAACCACTATCAAGCCACCTAACTATGAATGGTTACAGGACATAAATCTCACTCTCATGTTCTCCCCCCAACAAGTCACCTAACTATGAATGGTTACAGGACATACATTTAACTACCATGTTCTAACCCATTTGGTTATGCTCGCCGTATCAGATGGATTTATTGATCGTCCACCTCACGAGAGATCAGCAACCCCTGCCTGTAATGTACTTCATGACCAGTCTCAGGCCCATTC
>LC238
AATTTTATTTTTTAACCTAACTCCCCTACTAAGTGTACCCCCCCTTTCCCCCCCAGGGGGGGTATACTATGCATAATCGTGCATACATTTATATACCACATATATTATGGTACCGGTAATATATACTATATATGTACTAAACCCATTATATGTATACGGGCATTAACCTATATTCCACATTTCTCCCAATGTCCATTCTATGCATGATCCAGGACATACTCATTTACCCTCCCCATAGACAGTTCCAAACCACTATCAAGCCACCTAACTATGAATGGTTACAGGACATAAATCTCACTCTCATGTTCTCCCCCCAACAAGTCACCTAACTATGAATGGTTACAGGACATACATTTAACTACCATGTTCTAACCCATTTGGTTATGCTCGCCGTATCAGATGGATTTATTGATCGTCCACCTCACGAGAGATCAGCAACCCCTGCCTGTAATGTACTTCATGACCAGTCTCAGGCCCATTC
>LC239
AATTTTATTTTTTAACCTAACTCCCCTACTAAGTGTACCCCCCCTTTCCCCCCCAGGGGGGGTATACTATGCATAATCGTGCATACATTTATATACCACATATATTATGGTACCGGTAATATATACTATATATGTACTAAACCCATTATATGTATACGGGCATTAACCTATATTCCACATTTCTCCCAATGTCCATTCTATGCATGATCCAGGACATACTCATTTACCCTCCCCATAGACAGTTCCAAACCACTATCAAGCCACCTAACTATGAATGGTTACAGGACATAAATCTCACTCTCATGTTCTCCCCCCAACAAGTCACCTAACTATGAATGGTTACAGGACATACATTTAACTACCATGTTCTAACCCATTTGGTTATGCTCGCCGTATCAGATGGATTTATTGATCGTCCACCTCACGAGAGATCAGCAACCCCTGCCTGTAATGTACTTCATGACCAGTCTCAGGCCCATTC
>LC240
AATTTTATTTTTTAACCTAACTCCCCTACTAAGTGTACCCCCCCTTTCCCCCCCAGGGGGGGTATACTATGCATAATCGTGCATACATTTATATACCACATATATTATGGTACCGGTAATATATACTATATATGTACTAAACCCATTATATGTATACGGGCATTAACCTATATTCCACATTTCTCCCAATGTCCATTCTATGCATGATCCAGGACATACTCATTTACCCTCCCCATAGACAGTTCCAAACCACTATCAAGCCACCTAACTATGAATGGTTACAGGACATAAATCTCACTCTCATGTTCTCCCCCCAACAAGTCACCTAACTATGAATGGTTACAGGACATACATTTAACTACCATGTTCTAACCCATTTGGTTATGCTCGCCGTATCAGATGGATTTATTGATCGTCCACCTCACGAGAGATCAGCAACCCCTGCCTGTAATGTACTTCATGACCAGTCTCAGGCCCATTC
>LC244
AATTTTATTTTTTAACCTAACTCCCCTACTAAGTGTACCCCCCCTTTCCCCCCCAGGGGGGGTATACTATGCATAATCGTGCATACATTTATATACCACATATATTATGGTACCGGTAATATATACTATATATGTACTAAACCCATTATATGTATACGGGCATTAACCTATATTCCACATTTCTCCCAATGTCCATTCTATGCATGATCCAGGACATACTCATTTACCCTCCCCATAGACAGTTCCAAACCACTATCAAGCCACCTAACTATGAATGGTTACAGGACATAAATCTCACTCTCATGTTCTCCCCCCAACAAGTCACCTAATTATGAATGGTTACAGGACATACATTTAACTACCATGTTCTAACCCATTTGGTTATGCTCGCCGTATCAGATGGATTTATTGATCGTCCACCTCACGAGAGATCAGCAACCCCTGCCTGTAATGTACTTCATGACCAGTCTCAGGCCCATTC
>LC245
AATTTTATTTTTTAACCTAACTCCCCTACTAAGTGTACCCCCCCTTTCCCCCCCAGGGGGGGTATACTATGCATAATCGTGCATACATTTATATACCACATATATTATGGTACCGGTAATATATACTATATATGTACTAAACCCATTATATGTATACGGGCATTAACCTATATTCCACATTTCTCCCAATGTCCATTCTATGCATGATCCAGGACATACTCATTTACCCTCCCCATAGACAGTTCCAAACCACTATCAAGCCACCTAACTATGAATGGTTACAGGACATAAATCTCACTCTCATGTTCTCCCCCCAACAAGTCACCTAATTATGAATGGTTACAGGACATACATTTAACTACCATGTTCTAACCCATTTGGTTATGCTCGCCGTATCAGATGGATTTATTGATCGTCCACCTCACGAGAGATCAGCAACCCCTGCCTGTAATGTACTTCATGACCAGTCTCAGGCCCATTC
>LC246
AATTTTATTTTTTAACCTAACTCCCCTACTAAGTGTACCCCCCCTTTCCCCCCCAGGGGGGGTATACTATGCATAATCGTGCATACATTTATATACCACATATATTATGGTACCGGTAATATATACTATATATGTACTAAACCCATTATATGTATACGGGCATTAACCTATATTCCACATTTCTCCCAATGTCCATTCTATGCATGATCCAGGACATACTCATTTACCCTCCCCATAGACAGTTCCAAACCACTATCAAGCCACCTAACTATGAATGGTTACAGGACATAAATCTCACTCTCATGTTCTCCCCCCAACAAGTCACCTAACTATGAATGGTTACAGGACATACATTTAACTACCATGTTCTAACCCATTTGGTTATGCTCGCCGTATCAGATGGATTTATTGATCGTCCACCTCACGAGAGATCAGCAACCCCTGCCTGTAATGTACTTCATGACCAGTCTCAGGCCCATTC
>LC247
AATTTTATTTTTTAACCTAACTCCCCTACTAAGTGTACCCCCCCTTTCCCCCCCAGGGGGGGTATACTATGCATAATCGTGCATACATTTATATACCACATATATTATGGTACCGGTAATATATACTATATATGTACTAAACCCATTATATGTATACGGGCATTAACCTATATTCCACATTTCTCCCAATGTCCATTCTATGCATGGTCCAGGACATACTCATTTACCCTCCCCATAGACAGTTCCAAACCACTATCAAGCCACCTAACTATGAATGGTTACAGGACATAAATCTCACTCTCATGTTCTCCCCCCAACAAGTCACCTAACTATGAATGGTTACAGGACATACATTTAACTACCATGTTCTAACCCATTTGGTTATGCTCGCCGTATCAGATGGATTTATTGATCGTCCACCTCACGAGAGATCAGCAACCCCTGCCTGTAATGTACTTCATGACCAGTCTCAGGCCCATTC
>LC248
AATTTTATTTTTTAACCTAACTCCCCTACTAAGTGTACCCCCCCTTTCCCCCCCAGGGGGGGTATACTATGCATAATCGTGCATACATTTATATACCACATATATTATGGTACCGGTAATATATACTATATATGTACTAAACCCATTATATGTATACGGGCATTAACCTATATTCCACATTTCTCCCAATGTCCATTCTATGCATGATCCAGGACATACTCATTTACCCTCCCCATAGACAGTTCCAAACCACTATCAAGCCACCTAACTATGAATGGTTACAGGACATAAATCTCACTCTCATGTTCTCCCCCCAACAAGTCACCTAACTATGAATGGTTACAGGACATACATTTAACTACCATGTTCTAACCCATTTGGTTATGCTCGCCGTATCAGATGGATTTATTGATCGTCCACCTCACGAGAGATCAGCAACCCCTGCCTGTAATGTACTTCATGACCAGTCTCAGGCCCATTC
>LC249
AATTTTATTTTTTAACCTAACTCCCCTACTAAGTGTACCCCCCCTTTCCCCCCCAGGGGGGGTATACTATGCATAATCGTGCATACATTTATATACCACATATATTATGGTACCGGTAATATATACTATATATGTACTAAACCCATTATATGTATACGGGCATTAACCTATATTCCACATTTCTCCCAATGTCCATTCTATGCATGATCCAGGACATACTCATTTACCCTCCCCATAGACAGTTCCAAACCACTATCAAGCCACCTAACTATGAATGGTTACAGGACATAAATCTCACTCTCATGTTCTCCCCCCAACAAGTCACCTAACTATGAATGGTTACAGGACATACATTTAACTACCATGTTCTAACCCATTTGGTTATGCTCGCCGTATCAGATGGATTTATTGATCGTCCACCTCACGAGAGATCAGCAACCCCTGCCTGTAATGTACTTCATGACCAGTCTCAGGCCCATTC
>LC250
AATTTTATTTTTTAACCTAACTCCCCTACTAAGTGTACCCCCCCTTTCCCCCCCAGGGGGGGTATACTATGCATAATCGTGCATACATTTATATACCACATATATTATGGTACCGGTAATATATACTATATATGTACTAAACCCATTATATGTATACGGGCATTAATCTATATTCCACATTTCTCCCAATGTCCATTCTATGCATGATCCAGGACACACTCATTCACCCTCCCCATAGACAGCTCCAAACCACTACCAAGTCACCTAACTATGAATGGTTACAGGACATAAATCTCACTCTCATGTTCTTCCCCCAACAAGTCACCTAACTATGAATGGTTACAGGACATACATTTAACTACCATGTTCTAACCCATTTGGTTATGCTCGCCGTATCAGATGGATTTATTGATCGTCCACCTCACGAGAGATCAGCAACCCCTGCTTGTAATGTACTTCATGACCAGTCTCAGGCCCATTC
>LC251
AATTTTATTTTTTAACCTAACTCCCCTACTAAGTGTACCCCCCCTTTCCCCCCCAGGGGGGGTATACTATGCATAATCGTGCATACATTTATATACCACATATATTATGGTACCGGTAATATATACTATATATGTACTAAACCCATTATATGTATACGGGCATTAACCTATATTCCACATTTCTCCCAATGTCCATTCTATGCATGATCCAGGACATACTCATTTACCCTCCCCATAGACAGTTCCAAACCACTATCAAGCCACCTAACTATGAATGGTTACAGGACATAAATCTCACTCTCATGTTCTCCCCCCAACAAGTCACCTAACTATGAATGGTTACAGGACATACATTTAACTACCATGTTCTAACCCATTTGGTTATGCTCGCCGTATCAGATGGATTTATTGATCGTCCACCTCACGAGAGATCAGCAACCCCTGCCTGTAATGTACTTCATGACCAGTCTCAGGCCCATTC
>LC2511
AATTTTATTTTTTAACCTAACTCCCCTACTAAGTGTACCCCCCCTTTCCCCCCCAGGGGGGGTATACTATGCATAATCGTGCATACATTTATATACCACATATATTATGGTACCGGTAATATATACTATATATGTACTAAACCCATTATATGTATACGGGCATTAATCTATATTCCACATTTCTCCCAATGTCCATTCTATGCATGATCCAAGACATACTCATTCACCCTCCCCATAGACAGCTCCAAACCACTACCAAGTCACCTAACTATGAATGGTTACAGGACATAAATCTAACTCTTATGTTCTTCCCCTAACAAGCCACCTAACTATGAATGGTTACAGGGCATACATTTAACTACCATGTTCTAACCCATTTGGTTATGCTCGCCGTATCAGATGGATTTATTGATCGTCCACCTCACGAGAGATCAGCAACCCCTGCTTGTAATGTACTTCATGACCAGTCTCAGGCCCATTC
>LC281
AATTTTATTTTTTAACCTAACTCCCCTACTAAGTGTACCCCCCCTTTCCCCCCCAGGGGGGGTATACTATGCATAATCGTGCATACATTTATATACCACATATATTATGGTACCGGTAATATATACTATATATGTACTAAACCCATTATATGTATACGGGCATTAATCTATATTCCACATTTCTCCCAATGTCCATTCTATGCATGATCCAGGACACACTCGTTCACCCTCCCCATAGACAGCTCCAAACCACTACCAAGTCACCTAACTATGAATGGTTACAGGACATAAATCTCACTCTCATGTTCTTCCCCCAACAAGTCACCTAATTATGAATGGTTACAGGACATACATTTAACTACCATGTTCTAACCCATTTGGTTATGCTCGCCGTATCAGATGGATTTATTGATCGTCCACCTCACGAGAGATCAGCAACCCCTGCTTGTAATGTACTTCATGACCAGTCTCAGGCCCATTC
>LC282
AATTTTATTTTTTAACCTAACTCCCCTACTAAGTGTACCCCCCCTTTCCCCCCCAGGGGGGGTATACTATGCATAATCGTGCATACATTTATATACCACATATATTATGGTACCGGTAATATATACTATATATGTACTAAACCCATTATATGTATACGGGCATTAATCTATATTCCACATTTCTCCCAATGTCCATTCTATGCATGATCCAGGACACACTCATTCACCCTCCCCATAGACAGCTCCAAACCACTACCAAGTCACCTAACTATGAATGGTTACAGGACATAAATCTCACTCTCATGTTCTTCCCCCAACAAGTCACCTAACTATGAATGGTTACAGGACATACATTTAACTACCATGTTCTAACCCATTTGGTTATGCTCGCCGTATCAGATGGATTTATTGATCGTCCACCTCACGAGAGATCAGCAACCCCTGCTTGTAATGTACTTCATGACCAGTCTCAGGCCCATTC
>LC283
AATTTTATTTTTTAACCTAACTCCCCTACTAAGTGTACCCCCCCTTTCCCCCCCAGGGGGGGTATACTATGCATAATCGTGCATACATTTATATACCACATATATTATGGTACCGGTAATATATACTATATATGTACTAAACCCATTATATGTATACGGGCATTAATCTATATTCCACATTTCTCCCAATGTCCATTCTATGCATGATCCAGGACACACTCATTCACCCTCCCCATAGACAGCTCCAAACCACTACCAAGTCACCTAACTATGAATGGTTACAGGACATAAATCTCACTCTCATGTTCTTCCCCCAACAAGTCACCTAACTATGAATGGTTACAGGACATACATTTAACTACCATGTTCTAACCCATTTGGTTATGCTCGCCGTATCAGATGGATTTATTGATCGTCCACCTCACGAGAGATCAGCAACCCCTGCTTGTAATGTACTTCATGACCAGTCTCAGGCCCATTC
>LC284
AATTTTATTTTTTAACCTAACTCCCCTACTAAGTGTACCCCCCCTTTCCCCCCCAGGGGGGGTATACTATGCATAATCGTGCATACATTTATATACCACATATATTATGGTACCGGTAATATATACTATATATGTACTAAACCCATTATATGTATACGGGCATTAATCTATATTCCACATTTCTCCCAATGTCCATTCTATGCATGATCCAGGACACACTCGTTCACCCTCCCCATAGACAGCTCCAAACCACTACCAAGTCACCTAACTATGAATGGTTACAGGACATAAATCTCACTCTCATGTTCTTCCCCCAACAAGTCACCTAATTATGAATGGTTACAGGACATACATTTAACTACCATGTTCTAACCCATTTGGTTATGCTCGCCGTATCAGATGGATTTATTGATCGTCCACCTCACGAGAGATCAGCAACCCCTGCTTGTAATGTACTTCATGACCAGTCTCAGGCCCATTC
>LC285
AATTTTATTTTTTAACCTAACTCCCCTACTAAGTGTACCCCCCCTTTCCCCCCCAGGGGGGGTATACTATGCATAATCGTGCATACATTTATATACCACATATATTATGGTACCGGTAATATATACTATATATGTACTAAACCCATTATATGTATACGGGCATTAATCTATATTCCACATTTCTCCCAATGTCCATTCTATGCATGATCCAGGACACACTCGTTCACCCTCCCCATAGACAGCTCCAAACCACTACCAAGTCACCTAACTATGAATGGTTACAGGACATAAATCTCACTCTCATGTTCTTCCCCCAACAAGTCACCTAATTATGAATGGTTACAGGACATACATTTAACTACCATGTTCTAACCCATTTGGTTATGCTCGCCGTATCAGATGGATTTATTGATCGTCCACCTCACGAGAGATCAGCAACCCCTGCTTGTAATGTACTTCATGACCAGTCTCAGGCCCATTC
>LC288
AATTTTATTTTTTAACCTAACTCCCCTACTAAGTGTACCCCCCCTTTCCCCCCCAGGGGGGGTATACTATGCATAATCGTGCATACATTTATATACCACATATATTATGGTACCGGTAATATATACTATATATGTACTAAACCCATTATATGTATACGGGCATTAATCTATATTCCACATTTCTCCCAATGTCCATTCCATGCATGATCCAGGACACACTCATTCACCCTCCCCATAGACAGCTCCAAACCACTACCAAGTCACCTAACTATGAATGGTTACAGGACATAAATCTCACTCTCATGTTCTTCCCCCAACAAGTCACCTAACTATGAATGGTTACAGGACATACATTTAACTACCATGTTCTAACCCATTTGGTTATGCTCGCCGTATCAGATGGATTTATTGATCGTCCACCTCACGAGAGATCAGCAACCCCTGCTTGTAATGTACTTCATGACCAGTCTCAGGCCCATTC
>LC290
AATTTTATTTTTTAACCTAACTCCCCTACTAAGTGTACCCCCCCTTTCCCCCCCAGGGGGGGTATACTATGCATAATCGTGCATACATTTATATACCACATATATTATGGTACCGGTAATATATACTATATATGTACTAAACCCATTATATGTATACGGGCATTAATCTATATTCCACATTTCTCCCAATGTCCATTCTATGCATGATCCAGGACACACTCATTCACCCTCCCCATAGACAGCTCCAAACCACTACCAAGTCACCTAACTATGAATGGTTACAGGACATAAATCTCACTCTCATGTTCTTCCCCCAACAAGTCACCTAACTATGAATGGTTGCAGGACATACATTTAACTACCATGTTCTAACCCATTTGGTTATGCTCGCCGTATCAGATGGATTTATTGATCGTCCACCTCACGAGAGATCAGCAACCCCTGCTTGTAATGTACTTCATGACCAGTCTCAGGCCCATTC
>LC291
AATTTTATTTTTTAACCTAACTCCCCTACTAAGTGTACCCCCCCTTTCCCCCCCAGGGGGGGTATACTATGCATAATCGTGCATACATTTATATACCACATATATTATGGTACCGGTAATATATACTATATATGTACTAAACCCATTATATGTATACGGGCATTAATCTATATTCCACATTTCTCCCAATGTCCATTCTATGCATGATCCAGGACACACTCATTCACCCTCCCCATAGACAGCTCCAAACCACTACCAAGTCACCTAACTATGAATGGTTACAGGACATAAATCTCACTCTCATGTTCTTCCCCCAACAAGTCACCTAACTATGAATGGTTACAGGACATACATTTAACTACCATGTTCTAACCCATTTGGTTATGCTCGCCGTATCAGATGGATTTATTGATCGTCCACCTCACGAGAGATCAGCAACCCCTGCTTGTAATGTACTTCATGACCAGTCTCAGGCCCATTC
>LC294
AATTTTATTTTTTAACCTAACTCCCCTACTAAGTGTACCCCCCCTTTCCCCCCCAGGGGGGGTATACTATGCATAATCGTGCATACATTTATATACCACATATATTATGGTACCGGTAATATATACTATATATGTACTAAACCCATTATATGTATACGGGCATTAATCTATATTCCACATTTCTCCCAATGTCCATTCTATGCATGATCCAGGACACACTCATTCACCCTCCCCATAGACAGCTCCAAACCACTACCAAGTCACCTAACTATGAATGGTTACAGGACATAAATCTCACTCTCATGTTCTTCCCCCAACAAGTCACCTAACTATGAATGGTTGCAGGACATACATTTAACTACCATGTTCTAACCCATTTGGTTATGCTCGCCGTATCAGATGGATTTATTGATCGTCCACCTCACGAGAGATCAGCAACCCCTGCTTGTAATGTACTTCATGACCAGTCTCAGGCCCATTC
>LC295
AATTTTATTTTTTAACCTAACTCCCCTACTAAGTGTACCCCCCCTTTCCCCCCCAGGGGGGGTATACTATGCATAATCGTGCATACATTTATATACCACATATATTATGGTACCGGTAATATATACTATATATGTACTAAACCCATTATATGTATACGGGCATTAATCTATATTCCACATTTCTCCCAATGTCCATTCTATGCATGATCCAGGACACACTCGTTCACCCTCCCCATAGACAGCTCCAAACCACTACCAAGTCACCTAACTATGAATGGTTACAGGACATAAATCTCACTCTCATGTTCTTCCCCCAACAAGTCACCTAATTATGAATGGTTACAGGACATACATTTAACTACCATGTTCTAACCCATTTGGTTATGCTCGCCGTATCAGATGGATTTATTGATCGTCCACCTCACGAGAGATCAGCAACCCCTGCTTGTAATGTACTTCATGACCAGTCTCAGGCCCATTC
>LC296
AATTTTATTTTTTAACCTAACTCCCCTACTAAGTGTACCCCCCCTTTCCCCCCCAGGGGGGGTATACTATGCATAATCGTGCATACATTTATATACCACATATATTATGGTACCGGTAATATATACTATATATGTACTAAACCCATTATATGTATACGGGCATTAATCTATATTCCACATTTCTCCCAATGTCCATTCTATGCATGATCCAGGACACACTCATTCACCCTCCCCATAGACAGCTCCAAACCACTACCAAGTCACCTAACTATGAATGGTTACAGGACATAAATCTCACTCTCATGTTCTTCCCCCAACAAGTCACCTAACTATGAATGGTTACAGGACATACATTTAACTACCATGTTCTAACCCATTTGGTTATGCTCGCCGTATCAGATGGATTTATTGATCGTCCACCTCACGAGAGATCAGCAACCCCTGCTTGTAATGTACTTCATGACCAGTCTCAGGCCCATTC
>LC298
AATTTTATTTTTTAACCTAACTCCCCTACTAAGTGTACCCCCCCTTTCCCCCCCAGGGGGGGTATACTATGCATAATCGTGCATACATTTATATACCACATATATTATGGTACCGGTAATATATACTATATATGTACTAAACCCATTATATGTATACGGGCATTAATCTATATTCCACATTTCTCCCAATGTCCATTCTATGCATGATCCAGGACACACTCGTTCACCCTCCCCATAGACAGCTCCAAACCACTACCAAGTCACCTAACTATGAATGGTTACAGGACATAAATCTCACTCTCATGTTCTTCCCCCAACAAGTCACCTAATTATGAATGGTTACAGGACATACATTTAACTACCATGTTCTAACCCATTTGGTTATGCTCGCCGTATCAGATGGATTTATTGATCGTCCACCTCACGAGAGATCAGCAACCCCTGCTTGTAATGTACTTCATGACCAGTCTCAGGCCCATTC
>LC300
AATTTTATTTTTTAACCTAACTCCCCTACTAAGTGTACCCCCCCTTTCCCCCCCAGGGGGGGTATACTATGCATAATCGTGCATACATTTATATACCACATATATTATGGTACCGGTAATATATACTATATATGTACTAAACCCATTATATGTATACGGGCATTAATCTATATTCCACATTTCTCCCAATGTCCATTCTATGCATGATCCAGGACACACTCGTTCACCCTCCCCATAGACAGCTCCAAACCACTACCAAGTCACCTAACTATGAATGGTTACAGGACATAAATCTCACTCTCATGTTCTTCCCCCAACAAGTCACCTAATTATGAATGGTTACAGGACATACATTTAACTACCATGTTCTAACCCATTTGGTTATGCTCGCCGTATCAGATGGATTTATTGATCGTCCACCTCACGAGAGATCAGCAACCCCTGCTTGTAATGTACTTCATGACCAGTCTCAGGCCCATTC
>LC303
AATTTTATTTTTTAACCTAACTCCCCTACTAAGTGTACCCCCCCTTTCCCCCCCAGGGGGGGTATACTATGCATAATCGTGCATACATTTATATACCACATATATTATGGTACCGGTAATATATACTATATATGTACTAAACCCATTATATGTATACGGGCATTAATCTATATTCCACATTTCTCCCAATGTCCATTCTATGCATGATCCAGGACACACTCATTCACCCTCCCCATAGACAGCTCCAAACCACTACCAAGTCACCTAACTATGAATGGTTACAGGACATAAATCTCACTCTCATGTTCTTCCCCCAACAAGTCACCTAACTATGAATGGTTACAGGACATACATTTAACTACCATGTTCTAACCCATTTGGTTATGCTCGCCGTATCAGATGGATTTATTGATCGTCCACCTCACGAGAGATCAGCAACCCCTGCTTGTAATGTACTTCATGACCAGTCTCAGGCCCATTC
>LC304
AATTTTATTTTTTAACCTAACTCCCCTACTAAGTGTACCCCCCCTTTCCCCCCCAGGGGGGGTATACTATGCATAATCGTGCATACATTTATATACCACATATATTATGGTACCGGTAATATATACTATATATGTACTAAACCCATTATATGTATACGGGCATTAATCTATATTCCACATTTCTCCCAATGTCCATTCTATGCATGATCCAGGACACACTCGTTCACCCTCCCCATAGACAGCTCCAAACCACTACCAAGTCACCTAACTATGAATGGTTACAGGACATAAATCTCACTCTCATGTTCTTCCCCCAACAAGTCACCTAATTATGAATGGTTACAGGACATACATTTAACTACCATGTTCTAACCCATTTGGTTATGCTCGCCGTATCAGATGGATTTATTGATCGTCCACCTCACGAGAGATCAGCAACCCCTGCTTGTAATGTACTTCATGACCAGTCTCAGGCCCATTC
>LC307
AATTTTATTTTTTAACCTAACTCCCCTACTAAGTGTACCCCCCCTTTCCCCCCCAGGGGGGGTATACTATGCATAATCGTGCATACATTTATATACCACATATATTATGGTACCGGTAATATATACTATATATGTACTAAACCCATTATATGTATACGGGCATTAATCTATATTCCACATTTCTCCCAATGTCCATTCTATGCATGATCCAGGACACACTCATTCACCCTCCCCATAGACAGCTCCAAACCACTACCAAGTCACCTAACTATGAATGGTTACAGGACATAAATCTCACTCTCATGTTCTTCCCCCAACAAGTCACCTAACTATGAATGGTTACAGGACATACATTTAACTACCATGTTCTAACCCATTTGGTTATGCTCGCCGTATCAGATGGATTTATTGATCGTCCACCTCACGAGAGATCAGCAACCCCTGCTTGTAATGTACTTCATGACCAGTCTCAGGCCCATTC
>LC310
AATTTTATTTTTTAACCTAACTCCCCTACTAAGTGTACCCCCCCTTTCCCCCCCAGGGGGGGTATACTATGCATAATCGTGCATACATTTATATACCACATATATTATGGTACCGGTAATATATACTATATATGTACTAAACCCATTATATGTATACGGGCATTAATCTATATTCCACATTTCTCCCAATGTCCATTCTATGCATGATCCAGGACACACTCATTCACCCTCCCCATAGACAGCTCCAAACCACTACCAAGTCACCTAACTATGAATGGTTACAGGACATAAATCTCACTCTCATGTTCTTCCCCCAACAAGTCACCTAACTATGAATGGTTACAGGACATACATTTAACTACCATGTTCTAACCCATTTGGTTATGCTCGCCGTATCAGATGGATTTATTGATCGTCCACCTCACGAGAGATCAGCAACCCCTGCTTGTAATGTACTTCATGACCAGTCTCAGGCCCATTC
>LC315
AATTTTATTTTTTAACCTAACTCCCCTACTAAGTGTACCCCCCCTTTCCCCCCCAGGGGGGGTATACTATGCATAATCGTGCATACATTTATATACCACATATATTATGGTACCGGTAATATATACTATATATGTACTAAACCCATTATATGTATACGGGCATTAATCTATATTCCACATTTCTCCCAATGTCCATTCTATGCATGATCCAGGACACACTCGTTCACCCTCCCCATAGACAGCTCCAAACCACTACCAAGTCACCTAACTATGAATGGTTACAGGACATAAATCTCACTCTCATGTTCTTCCCCCAACAAGTCACCTAATTATGAATGGTTACAGGACATACATTTAACTACCATGTTCTAACCCATTTGGTTATGCTCGCCGTATCAGATGGATTTATTGATCGTCCACCTCACGAGAGATCAGCAACCCCTGCTTGTAATGTACTTCATGACCAGTCTCAGGCCCATTC
>LC317
AATTTTATTTTTTAACCTAACTCCCCTACTAAGTGTACCCCCCCTTTCCCCCCCAGGGGGGGTATACTATGCATAATCGTGCATACATTTATATACCACATATATTATGGTACCGGTAATATATACTATATATGTACTAAACCCATTATATGTATACGGGCATTAACCTATATTCCACATTTCTCCCAATGTCCATTCTATGCATGATCCAGGACATACTCATTTACCCTCCCCATAGACAGTTCCAAACCACTATCAAGCCACCTAACTATGAATGGTTACAGGACATAAATCTCACTCTCATGTTCTCCCCCCAACAAGTCACCTAACTATGAATGGTTACAGGACATACATTTAACTACCATGTTCTAACCCATTTGGTTATGCTCGCCGTATCAGATGGATTTATTGATCGTCCACCTCACGAGAGATCAGCAACCCCTGCCTGTAATGTACTTCATGACCAGTCTCAGGCCCATTC
>LC320
AATTTTATTTTTTAACCTAACTCCCCTACTAAGTGTACCCCCCCTTTCCCCCCCAGGGGGGGTATACTATGCATAATCGTGCATACATTTATATACCACATATATTATGGTACCGGTAATATATACTATATATGTACTAAACCCATTATATGTATACGGGCATTAATCTATATTCCACATTTCTCCCAATGTCCATTCTATGCATGATCCAGGACACACTCATTCACCCTCCCCATAGACAGCTCCAAACCACTACCAAGTCACCTAACTATGAATGGTTACAGGACATAAATCTCACTCTCATGTTCTTCCCCCAACAAGTCACCTAACTATGAATGGTTGCAGGACATACATTTAACTACCATGTTCTAACCCATTTGGTTATGCTCGCCGTATCAGATGGATTTATTGATCGTCCACCTCACGAGAGATCAGCAACCCCTGCTTGTAATGTACTTCATGACCAGTCTCAGGCCCATTC
>LC327
AATTTTATTTTTTAACCTAACTCCCCTACTAAGTGTACCCCCCCTTTCCCCCCCAGGGGGGGTATACTATGCATAATCGTGCATACATTTATATACCACATATATTATGGTACCGGTAATATATACTATATATGTACTAAACCCATTATATGTATACGGGCATTAATCTATATTCCACATTTCTCCCAATGTCCATTCTATGCATGATCCAGGACACACTCATTCACCCTCCCCATAGACAGCTCCAAACCACTACCAAGTCACCTAACTATGAATGGTTACAGGACATAAATCTCACTCTCATGTTCTTCCCCCAACAAGTCACCTAACTATGAATGGTTACAGGACATACATTTAACTACCATGTTCTAACCCATTTGGTTATGCTCGCCGTATCAGATGGATTTATTGATCGTCCACCTCACGAGAGATCAGCAACCCCTGCTTGTAATGTACTTCATGACCAGTCTCAGGCCCATTC
>LC3281
AATTTTATTTTTTAACCTAACTCCCCTACTAAGTGTACCCCCCCTTTCCCCCCCAGGGGGGGTATACTATGCATAATCGTGCATACATTTATATACCACATATATTATGGTACCGGTAATATATACTATATATGTACTAAACCCATTATATGTATACGGGCATTAACCTATATTCCACATTTCTCCCAATGTCCATTCTATGCATGATCCAGGACATACTCATTTACCCTCCCCATAGACAGTTCCAAACCACTATCAAGCCACCTAACTATGAATGGTTACAGGACATAAATCTCACTCTCATGTTCTCCCCCCAACAAGTCACCTAACTATGAATGGTTACAGGACATACATTTAACTACCATGTTCTAACCCATTTGGTTATGCTCGCCGTATCAGATGGATTTATTGATCGTCCACCTCACGAGAGATCAGCAACCCCTGCCTGTAATGTACTTCATGACCAGTCTCAGGCCCATTC
>LC3282
AATTTTATTTTTTAACCTAACTCCCCTACTAAGTGTACCCCCCCTTTCCCCCCCAGGGGGGGTATACTATGCATAATCGTGCATACATTTATATACCACATATATTATGGTACCGGTAATATATACTATATATGTACTAAACCCATTATATGTATACGGGCATTAACCTATATTCCACATTTCTCCCAATGTCCATTCTATGCATGATCCAGGACATACTCATTTACCCTCCCCATAGACAGTTCCAAACCACTATCAAGCCACCTAACTATGAATGGTTACAGGACATAAATCTCACTCTCATGTTCTCCCCCCAACAAGTCACCTAACTATGAATGGTTACAGGACATACATTTAACTACCATGTTCTAACCCATTTGGTTATGCTCGCCGTATCAGATGGATTTATTGATCGTCCACCTCACGAGAGATCAGCAACCCCTGCCTGTAATGTACTTCATGACCAGTCTCAGGCCCATTC
>LC329
AATTTTATTTTTTAACCTAACTCCCCTACTAAGTGTACCCCCCCTTTCCCCCCCAGGGGGGGTATACTATGCATAATCGTGCATACATTTATATACCACATATATTATGGTACCGGTAATATATACTATATATGTACTAAACCCATTATATGTATACGGGCATTAATCTATATTCCACATTTCTCCCAATGTCCATTCTATGCATGATCCAGGACACACTCATTCACCCTCCCCATAGACAGCTCCAAACCACTACCAAGTCACCTAACTATGAATGGTTACAGGACATAAATCTCACTCTCATGTTCTTCCCCCAACAAGTCACCTAACTATGAATGGTTACAGGACATACATTTAACTACCATGTTCTAACCCATTTGGTTATGCTCGCCGTATCAGATGGATTTATTGATCGTCCACCTCACGAGAGATCAGCAACCCCTGCTTGTAATGTACTTCATGACCAGTCTCAGGCCCATTC
>LC333
AATTTTATTTTTTAACCTAACTCCCCTACTAAGTGTACCCCCCCTTTCCCCCCCAGGGGGGGTATACTATGCATAATCGTGCATACATTTATATACCACATATATTATGGTACCGGTAATATATACTATATATGTACTAAACCCATTATATGTATACGGGCATTAATCTATATTCCACATTTCTCCCAATGTCCATTCTATGCATGATCCAGGACACACTCGTTCACCCTCCCCATAGACAGCTCCAAACCACTACCAAGTCACCTAACTATGAATGGTTACAGGACATAAATCTCACTCTCATGTTCTTCCCCCAACAAGTCACCTAATTATGAATGGTTACAGGACATACATTTAACTACCATGTTCTAACCCATTTGGTTATGCTCGCCGTATCAGATGGATTTATTGATCGTCCACCTCACGAGAGATCAGCAACCCCTGCTTGTAATGTACTTCATGACCAGTCTCAGGCCCATTC
>LC335
AATTTTATTTTTTAACCTAACTCCCCTACTAAGTGTACCCCCCCTTTCCCCCCCAGGGGGGGTATACTATGCATAATCGTGCATACATTTATATACCACATATATTATGGTACCGGTAATATATACTATATATGTACTAAACCCATTATATGTATACGGGCATTAATCTATATTCCACATTTCTCCCAATGTCCATTCTATGCATGATCCAGGACACACTCATTCACCCTCCCCATAGACAGCTCCAAACCACTACCAAGTCACCTAACTATGAATGGTTACAGGACATAAATCTCACTCTCATGTTCTTCCCCCAACAAGTCACCTAACTATGAATGGTTACAGGACATACATTTAACTACCATGTTCTAACCCATTTGGTTATGCTCGCCGTATCAGATGGATTTATTGATCGTCCACCTCACGAGAGATCAGCAACCCCTGCTTGTAATGTACTTCATGACCAGTCTCAGGCCCATTC
>LC336
AATTTTATTTTTTAACCTAACTCCCCTACTAAGTGTACCCCCCCTTTCCCCCCCAGGGGGGGTATACTATGCATAATCGTGCATACATTTATATACCACATATATTATGGTACCGGTAATATATACTATATATGTACTAAACCCATTATATGTATACGGGCATTAACCTATATTCCACATTTCTCCCAATGTCCATTCTATGCATGATCCAGGACATACTCATTTACCCTCCCCATAGACAGTTCCAAACCACTATCAAGCCACCTAACTATGAATGGTTACAGGACATAAATCTCACTCTCATGTTCTCCCCCCAACAAGTCACCTAACTATGAATGGTTACAGGACATACATTTAACTACCATGTTCTAACCCATTTGGTTATGCTCGCCGTATCAGATGGATTTATTGATCGTCCACCTCACGAGAGATCAGCAACCCCTGCCTGTAATGTACTTCATGACCAGTCTCAGGCCCATTC
>LC339
AATTTTATTTTTTAACCTAACTCCCCTACTAAGTGTACCCCCCCTTTCCCCCCCAGGGGGGGTATACTATGCATAATCGTGCATACATTTATATACCACATATATTATGGTACCGGTAATATATACTATATATGTACTAAACCCATTATATGTATACGGGCATTAATCTATATTCCACATTTCTCCCAATGTCCATTCTATGCATGATCCAGGACACACTCGTTCACCCTCCCCATAGACAGCTCCAAACCACTACCAAGTCACCTAACTATGAATGGTTACAGGACATAAATCTCACTCTCATGTTCTTCCCCCAACAAGTCACCTAATTATGAATGGTTACAGGACATACATTTAACTACCATGTTCTAACCCATTTGGTTATGCTCGCCGTATCAGATGGATTTATTGATCGTCCACCTCACGAGAGATCAGCAACCCCTGCTTGTAATGTACTTCATGACCAGTCTCAGGCCCATTC
>LC340
AATTTTATTTTTTAACCTAACTCCCCTACTAAGTGTACCCCCCCTTTCCCCCCCAGGGGGGGTATACTATGCATAATCGTGCATACATTTATATACCACATATATTATGGTACCGGTAATATATACTATATATGTACTAAACCCATTATATGTATACGGGCATTAATCTATATTCCACATTTCTCCCAATGTCCATTCTATGCATGATCCAGGACACACTCATTCACCCTCCCCATAGACAGCTCCAAACCACTACCAAGTCACCTAACTATGAATGGTTACAGGACATAAATCTCACTCTCATGTTCTTCCCCCAACAAGTCACCTAACTATGAATGGTTACAGGACATACATTTAACTACCATGTTCTAACCCATTTGGTTATGCTCGCCGTATCAGATGGATTTATTGATCGTCCACCTCACGAGAGATCAGCAACCCCTGCTTGTAATGTACTTCATGACCAGTCTCAGGCCCATTC
>LC341
AATTTTATTTTTTAACCTAACTCCCCTACTAAGTGTACCCCCCCTTTCCCCCCCAGGGGGGGTATACTATGCATAATCGTGCATACATTTATATACCACATATATTATGGTACCGGTAATATATACTATATATGTACTAAACCCATTATATGTATACGGGCATTAACCTATATTCCACATTTCTCCCAATGTCCATTCTATGCATGATCCAGGACATACTCATTTACCCTCCCCATAGACAGTTCCAAACCACTATCAAGCCACCTAACTATGAATGGTTACAGGACATAAATCTCACTCTCATGTTCTCCCCCCAACAAGTCACCTAACTATGAATGGTTACAGGACATACATTTAACTACCATGTTCTAACCCATTTGGTTATGCTCGTCGTATCAGATGGATTTATTGATCGTCCACCTCACGAGAGATCAGCAACCCCTGCCTGTAATGTACTTCATGACCAGTCTCAGGCCCATTC
>LC342
AATTTTATTTTTTAACCTAACTCCCCTACTAAGTGTACCCCCCCTTTCCCCCCCAGGGGGGGTATACTATGCATAATCGTGCATACATTTATATACCACATATATTATGGTACCGGTAATATATACTATATATGTACTAAACCCATTATATGTATACGGGCATTAACCTATATTCCACATTTCTCCCAATGTCCATTCTATGCATGATCCAGGACATACTCATTTACCCTCCCCATAGACAGTTCCAAACCACTATCAAGCCACCTAACTATGAATGGTTACAGGACATAAATCTCACTCTCATGTTCTCCCCCCAACAAGTCACCTAACTATGAATGGTTACAGGACATACATTTAACTACCATGTTCTAACCCATTTGGTTATGCTCGCCGTATCAGATGGATTTATTGATCGTCCACCTCACGAGAGATCAGCAACCCCTGCCTGTAATGTACTTCATGACCAGTCTCAGGCCCATTC
>LC343
AATTTTATTTTTTAACCTAACTCCCCTACTAAGTGTACCCCCCCTTTCCCCCCCAGGGGGGGTATACTATGCATAATCGTGCATACATTTATATACCACATATATTATGGTACCGGTAATATATACTATATATGTACTAAACCCATTATATGTATACGGGCATTAACCTATATTCCACATTTCTCCCAATGTCCATTCTATGCATGGTCCAGGACATACTCATTTACCCTCCCCATAGACAGTTCCAAACCACTATCAAGCCACCTAACTATGAATGGTTACAGGACATAAATCTCACTCTCATGTTCTCCCCCCAACAAGTCACCTAACTATGAATGGTTACAGGACATACATTTAACTACCATGTTCTAACCCATTTGGTTATGCTCGCCGTATCAGATGGATTTATTGATCGTCCACCTCACGAGAGATCAGCAACCCCTGCCTGTAATGTACTTCATGACCAGTCTCAGGCCCATTC
>LC344
AATTTTATTTTTTAACCTAACTCCCCTACTAAGTGTACCCCCCCTTTCCCCCCCAGGGGGGGTATACTATGCATAATCGTGCATACATTTATATACCACATATATTATGGTACCGGTAATATATACTATATATGTACTAAACCCATTATATGTATACGGGCATTAATCTATATTCCACATTTCTCCCAATGTCCATTCTATGCATGATCCAGGACACACTCATTCACCCTCCCCATAGACAGCTCCAAACCACTACCAAGTCACCTAACTATGAATGGTTACAGGACATAAATCTCACTCTCATGTTCTTCCCCCAACAAGTCACCTAACTATGAATGGTTACAGGACATACATTTAACTACCATGTTCTAACCCATTTGGTTATGCTCGCCGTATCAGATGGATTTATTGATCGTCCACCTCACGAGAGATCAGCAACCCCTGCTTGTAATGTACTTCATGACCAGTCTCAGGCCCATTC
>LC345
AATTTTATTTTTTAACCTAACTCCCCTACTAAGTGTACCCCCCCTTTCCCCCCCAGGGGGGGTATACTATGCATAATCGTGCATACATTTATATACCACATATATTATGGTACCGGTAATATATACTATATATGTACTAAACCCATTATATGTATACGGGCATTAACCTATATTCCACATTTCTCCCAATGTCCATTCTATGCATGATCCAGGACATACTCATTTACCCTCCCCATAGACAGTTCTAAACCACTATCAAGCCACCTAACTATGAATGGTTACAGGACATAAATCTCACTCTCATGTTCTCCCCCCAACAAGTCACCTAACTATGAATGGTTACAGGACATACATTTAACTACCATGTTCTAACCCATTTGGTTATGCTCGCCGTATCAGATGGATTTATTGATCGTCCACCTCACGAGAGATCAGCAACCCCTGCCTGTAATGTACTTCATGACCAGTCTCAGGCCCATTC
>LC348
AATTTTATTTTTTAACCTAACTCCCCTACTAAGTGTACCCCCCCTTTCCCCCCCAGGGGGGGTATACTATGCATAATCGTGCATACATTTATATACCACATATATTATGGTACCGGTAATATATACTATATATGTACTAAACCCATTATATGTATACGGGCATTAATCTATATTCCACATTTCTCCCAATGTCCATTCTATGCATGATCCAGGACACACTCATTCACCCTCCCCATAGACAGCTCCAAACCACTACCAAGTCACCTAACTATGAATGGTTACAGGACATAAATCTCACTCTCATGTTCTTCCCCCAACAAGTCACCTAACTATGAATGGTTACAGGACATACATTTAACTACCATGTTCTAACCCATTTGGTTATGCTCGCCGTATCAGATGGATTTATTGATCGTCCACCTCACGAGAGATCAGCAACCCCTGCTTGTAATGTACTTCATGACCAGTCTCAGGCCCATTC
>LC350
AATTTTATTTTTTAACCTAACTCCCCTACTAAGTGTACCCCCCCTTTCCCCCCCAGGGGGGGTATACTATGCATAATCGTGCATACATTTATATACCACATATATTATGGTACCGGTAATATATACTATATATGTACTAAACCCATTATATGTATACGGGCATTAATCTATATTCCACATTTCTCCCAATGTCCATTCTATGCATGATCCAGGACACACTCATTCACCCTCCCCATAGACAGCTCCAAACCACTACCAAGTCACCTAACTATGAATGGTTACAGGACATAAATCTCACTCTCATGTTCTTCCCCCAACAAGTCACCTAACTATGAATGGTTACAGGACATACATTTAACTACCATGTTCTAACCCATTTGGTTATGCTCGCCGTATCAGATGGATTTATTGATCGTCCACCTCACGAGAGATCAGCAACCCCTGCTTGTAATGTACTTCATGACCAGTCTCAGGCCCATTC
>LC351
AATTTTATTTTTTAACCTAACTCCCCTACTAAGTGTACCCCCCCTTTCCCCCCCAGGGGGGGTATACTATGCATAATCGTGCATACATTTATATACCACATATATTATGGTACCGGTAATATATACTATATATGTACTAAACCCATTATATGTATACGGGCATTAATCTATATTCCACATTTCTCCCAATGTCCATTCTATGCATGATCCAGGACACACTCATTCACCCTCCCCATAGACAGCTCCAAACCACTACCAAGTCACCTAACTATGAATGGTTACAGGACATAAATCTCACTCTCATGTTCTTCCCCCAACAAGTCACCTAACTATGAATGGTTGCAGGACATACATTTAACTACCATGTTCTAACCCATTTGGTTATGCTCGCCGTATCAGATGGATTTATTGATCGTCCACCTCACGAGAGATCAGCAACCCCTGCTTGTAATGTACTTCATGACCAGTCTCAGGCCCATTC
>LC352
AATTTTATTTTTTAACCTAACTCCCCTACTAAGTGTACCCCCCCTTTCCCCCCCAGGGGGGGTATACTATGCATAATCGTGCATACATTTATATACCACATATATTATGGTACCGGTAATATATACTATATATGTACTAAACCCATTATATGTATACGGGCATTAACCTATATTCCACATTTCTCCCAATGTCCATTCTATGCATGATCCAGGACATACTCATTTACCCTCCCCATAGACAGTTCCAAACCACTATCAAGCCACCTAACTATGAATGGTTACAGGACATAAATCTCACTCTCATGTTCTCCCCCCAACAAGTCACCTAACTATGAATGGTTACAGGACATACATTTAACTACCATGTTCTAACCCATTTGGTTATGCTCGCCGTATCAGATGGATTTATTGATCGTCCACCTCACGAGAGATCAGCAACCCCTGCCTGTAATGTACTTCATGACCAGTCTCAGGCCCATTC
>LC354
AATTTTATTTTTTAACCTAACTCCCCTACTAAGTGTACCCCCCCTTTCCCCCCCAGGGGGGGTATACTATGCATAATCGTGCATACATTTATATACCACATATATTATGGTACCGGTAATATATACTATATATGTACTAAACCCATTATATGTATACGGGCATTAACCTATATTCCACATTTCTCCCAATGTCCATTCTATGCATGATCTAGGACATACTCATTTACCCTCCCCATAGACAGTTCCAAACCACTATCAAGCCACCTAACTATGAATGGTTACAGGACATAAATCTCACTCTCATGTTCTCCCCCCAACAAGTCACCTAACTATGAATGGTTACAGGACATACATTTAACTACCATGTTCTAACCCATTTGGTTATGCTCGCCGTATCAGATGGATTTATTGATCGTCCACCTCACGAGAGATCAGCAACCCCTGCCTGTAATGTACTTCATGACCAGTCTCAGGCCCATTC
>LC355
AATTTTATTTTTTAACCTAACTCCCCTACTAAGTGTACCCCCCCTTTCCCCCCCAGGGGGGGTATACTATGCATAATCGTGCATACATTTATATACCACATATATTATGGTACCGGTAATATATACTATATATGTACTAAACCCATTATATGTATACGGGCATTAACCTATATTCCACATTTCTCCCAATGTCCATTCTATGCATGATCCAGGACATACTCATTTACCCTCCCCATAGACAGTTCCAAACCACTATCAAGCCACCTAACTATGAATGGTTACAGGACATAAATCTCACTCTCATGTTCTCCCCCCAACAAGTCACCTAACTATGAATGGTTACAGGACATACATTTAACTACCATGTTCTAACCCATTTGGTTATGCTCGCCGTATCAGATGGATTTATTGATCGTCCACCTCACGAGAGATCAGCAACCCCTGCCTGTAATGTACTTCATGACCAGTCTCAGGCCCATTC
>LC356
AATTTTATTTTTTAACCTAACTCCCCTACTAAGTGTACCCCCCCTTTCCCCCCCAGGGGGGGTATACTATGCATAATCGTGCATACATTTATATACCACATATATTATGGTACCGGTAATATATACTATATATGTACTAAACCCATTATATGTATACGGGCATTAATCTATATTCCACATTTCTCCCAATGTCCATTCTATGCATGATCCAGGACACACTCATTCACCCTCCCCATAGACAGCTCCAAACCACTACCAAGTCACCTAACTATGAATGGTTACAGGACATAAATCTCACTCTCATGTTCTTCCCCCAACAAGTCACCTAACTATGAATGGTTACAGGACATACATTTAACTACCATGTTCTAACCCATTTGGTTATGCTCGCCGTATCAGATGGATTTATTGATCGTCCACCTCACGAGAGATCAGCAACCCCTGCTTGTAATGTACTTCATGACCAGTCTCAGGCCCATTC
>LC359
AATTTTATTTTTTAACCTAACTCCCCTACTAAGTGTACCCCCCCTTTCCCCCCCAGGGGGGGTATACTATGCATAATCGTGCATACATTTATATACCACATATATTATGGTACCGGTAATATATACTATATATGTACTAAACCCATTATATGTATACGGGCATTAACCTATATTCCACATTTCTCCCAATGTCCATTCTATGCATGATCCAGGACATACTCATTTACCCTCCCCATAGACAGTTCCAAACCACTATCAAGCCACCTAACTATGAATGGTTACAGGACATAAATCTCACTCTCATGTTCTCCCCCCAACAAGTCACCTAACTATGAATGGTTACAGGACATACATTTAACTACCATGTTCTAACCCATTTGGTTATGCTCGCCGTATCAGATGGATTTATTGATCGTCCACCTCACGAGAGATCAGCAACCCCTGCCTGTAATGTACTTCATGACCAGTCTCAGGCCCATTC
>LC360
AATTTTATTTTTTAACCTAACTCCCCTACTAAGTGTACCCCCCCTTTCCCCCCCAGGGGGGGTATACTATGCATAATCGTGCATACATTTATATACCACATATATTATGGTACCGGTAATATATACTATATATGTACTAAACCCATTATATGTATACGGGCATTAATCTATATTCCACATTTCTCCCAATGTCCATTCCATGCATGATCCAGGACACACTCATTCACCCTCCCCATAGACAGCTCCAAACCACTACCAAGTCACCTAACTATGAATGGTTACAGGACATAAATCTCACTCTCATGTTCTTCCCCCAACAAGTCACCTAACTATGAATGGTTACAGGACATACATTTAACTACCATGTTCTAACCCATTTGGTTATGCTCGCCGTATCAGATGGATTTATTGATCGTCCACCTCACGAGAGATCAGCAACCCCTGCTTGTAATGTACTTCATGACCAGTCTCAGGCCCATTC
>LC367
AATTTTATTTTTTAACCTAACTCCCCTACTAAGTGTACCCCCCCTTTCCCCCCCAGGGGGGGTATACTATGCATAATCGTGCATACATTTATATACCACATATATTATGGTACCGGTAATATATACTATATATGTACTAAACCCATTATATGTATACGGGCATTAACCTATATTCCACATTTCTCCCAATGTCCATTCTATGCATGATCCAGGACATACTCATTTACCCTCCCCATAGACAGTTCCAAACCACTATCAAGCCACCTAACTATGAATGGTTACAGGACATAAATCTCACTCTCATGTTCTCCCCCCAACAAGTCACCTAACTATGAATGGTTACAGGACATACATTTAACTACCATGTTCTAACCCATTTGGTTATGCTCGTCGTATCAGATGGATTTATTGATCGTCCACCTCACGAGAGATCAGCAACCCCTGCCTGTAATGTACTTCATGACCAGTCTCAGGCCCATTC
>LC368
AATTTTATTTTTTAACCTAACTCCCCTACTAAGTGTACCCCCCCTTTCCCCCCCAGGGGGGGTATACTATGCATAATCGTGCATACATTTATATACCACATATATTATGGTACCGGTAATATATACTATATATGTACTAAACCCATTATATGTATACGGGCATTAACTTATATTCCACATTTCTCCCAATGTCCATTCTATGCATGATCCAGGACATACTCATTTACCCTCCCCATAGACAGTTCCAAACCACTATCAAGCCACCTAACTATGAATGGTTACAGGACATAAATCTCACTCTCATGTTCTCCCCCCAACAAGTCACCTAACTATGAATGGTTACAGGACATACATTTAACTACCATGTTCTAACCCATTTGGTTATGCTCGCCGTATCAGATGGATTTATTGATCGTCCACCTCACGAGAGATCAGCAACCCCTGCCTGTAATGTACTTCATGACCAGTCTCAGGCCCATTC
>LC371
AATTTTATTTTTTAACCTAACTCCCCTACTAAGTGTACCCCCCCTTTCCCCCCCAGGGGGGGTATACTATGCATAATCGTGCATACATTTATATACCACATATATTATGGTACCGGTAATATATACTATATATGTACTAAACCCATTATATGTATACGGGCATTAATCTATATTCCACATTTCTCCCAATGTCCATTCTATGCATGATCCAGGACACACTCATTCACCCTCCCCATAGACAGCTCCAAACCACTACCAAGTCACCTAACTATGAATGGTTACAGGACATAAATCTCACTCTCATGTTCTTCCCCCAACAAGTCACCTAACTATGAATGGTTACAGGACATACATTTAACTACCATGTTCTAACCCATTTGGTTATGCTCGCCGTATCAGATGGATTTATTGATCGTCCACCTCACGAGAGATCAGCAACCCCTGCTTGTAATGTACTTCATGACCAGTCTCAGGCCCATTC
>LC372
AATTTTATTTTTTAACCTAACTCCCCTACTAAGTGTACCCCCCCTTTCCCCCCCAGGGGGGGTATACTATGCATAATCGTGCATACATTTATATACCACATATATTATGGTACCGGTAATATATACTATATATGTACTAAACCCATTATATGTATACGGGCATTAACCTATATTCCACATTTCTCCCAATGTCCATTCTATGCATGATCCAGGACATACTCATTTACCCTCCCCATAGACAGTTCCAAACCACTATCAAGCCACCTAACTATGAATGGTTACAGGACATAAATCTCACTCTCATGTTCTCCCCCCAACAAGTCACCTAACTATGAATGGTTACAGGACATACATTTAACTACCATGTTCTAACCCATTTGGTTATGCTCGCCGTATCAGATGGATTTATTGATCGTCCACCTCACGAGAGATCAGCAACCCCTGCCTGTAATGTACTTCATGACCAGTCTCAGGCCCATTC
>LC373
AATTTTATTTTTTAACCTAACTCCCCTACTAAGTGTACCCCCCCTTTCCCCCCCAGGGGGGGTATACTATGCATAATCGTGCATACATTTATATACCACATATATTATGGTACCGGTAATATATACTATATATGTACTAAACCCATTATATGTATACGGGCATTAACCTATATTCCACATTTCTCCCAATGTCCATTCTATGCATGATCCAGGACATACTCATTTACCCTCCCCATAGACAGTTCCAAACCACTATCAAGCCACCTAACTATGAATGGTTACAGGACATAAATCTCACTCTCATGTTCTCCCCCCAACAAGTCACCTAACTATGAATGGTTACAGGACATACATTTAACTACCATGTTCTAACCCATTTGGTTATGCTCGCCGTATCAGATGGATTTATTGATCGTCCACCTCACGAGAGATCAGCAACCCCTGCCTGTAATGTACTTCATGACCAGTCTCAGGCCCATTC
>LC378
AATTTTATTTTTTAACCTAACTCCCCTACTAAGTGTACCCCCCCTTTCCCCCCCAGGGGGGGTATACTATGCATAATCGTGCATACATTTATATACCACATATATTATGGTACCGGTAATATATACTATATATGTACTAAACCCATTATATGTATACGGGCATTAATCTATATTCCACATTTCTCCCAATGTCCATTCTATGCATGATCCAGGACACACTCATTCACCCTCCCCATAGACAGCTCCAAACCACTACCAAGTCACCTAACTATGAATGGTTACAGGACATAAATCTCACTCTCATGTTCTTCCCCCAACAAGTCACCTAACTATGAATGGTTACAGGACATACATTTAACTACCATGTTCTAACCCATTTGGTTATGCTCGCCGTATCAGATGGATTTATTGATCGTCCACCTCACGAGAGATCAGCAACCCCTGCTTGTAATGTACTTCATGACCAGTCTCAGGCCCATTC
>LC379
AATTTTATTTTTTAACCTAACTCCCCTACTAAGTGTACCCCCCCTTTCCCCCCCAGGGGGGGTATACTATGCATAATCGTGCATACATTTATATACCACATATATTATGGTACCGGTAATATATACTATATATGTACTAAACCCATTATATGTATACGGGCATTAACCTATATTCCACATTTCTCCCAATGTCCATTCTATGCATGATCCAGGACATACTCATTTACCCTCCCCATAGACAGTTCCAAACCACTATCAAGCCACCTAACTATGAATGGTTACAGGACATAAATCTCACTCTCATGTTCTCCCCCCAACAAGTCACCTAACTATGAATGGTTACAGGACATACATTTAACTACCATGTTCTAACCCATTTGGTTATGCTCGTCGTATCAGATGGATTTATTGATCGTCCACCTCACGAGAGATCAGCAACCCCTGCCTGTAATGTACTTCATGACCAGTCTCAGGCCCATTC
>LC380
AATTTTATTTTTTAACCTAACTCCCCTACTAAGTGTACCCCCCCTTTCCCCCCCAGGGGGGGTATACTATGCATAATCGTGCATACATTTATATACCACATATATTATGGTACCGGTAATATATACTATATATGTACTAAACCCATTATATGTATACGGGCATTAACCTATATTCCACATTTCTCCCAATGTCCATTCTATGCATGATCCAGGACATACTCATTTACCCTCCCCATAGACAGTTCCAAACCACTATCAAGCCACCTAACTATGAATGGTTACAGGACATAAATCTCACTCTCATGTTCTCCCCCCAACAAGTCACCTAACTATGAATGGTTACAGGACATACATTTAACTACCATGTTCTAACCCATTTGGTTATGCTCGCCGTATCAGATGGATTTATTGATCGTCCACCTCACGAGAGATCAGCAACCCCTGCCTGTAATGTACTTCATGACCAGTCTCAGGCCCATTC
>LC3861
AATTTTATTTTTTAACCTAACTCCCCTACTAAGTGTACCCCCCCTTTCCCCCCCAGGGGGGGTATACTATGCATAATCGTGCATACATTTATATACCACATATATTATGGTACCGGTAATATATACTATATATGTACTAAACCCATTATATGTATACGGGCATTAATCTATATTCCACATTTCTCCCAATGTCCATTCTATGCATGATCCAGGACACACTCGTTCACCCTCCCCATAGACAGCTCCAAACCACTACCAAGTCACCTAACTATGAATGGTTACAGGACATAAATCTCACTCTCATGTTCTTCCCCCAACAAGTCACCTAATTATGAATGGTTACAGGACATACATTTAACTACCATGTTCTAACCCATTTGGTTATGCTCGCCGTATCAGATGGATTTATTGATCGTCCACCTCACGAGAGATCAGCAACCCCTGCTTGTAATGTACTTCATGACCAGTCTCAGGCCCATTC
>LC3862
AATTTTATTTTTTAACCTAACTCCCCTACTAAGTGTACCCCCCCTTTCCCCCCCAGGGGGGGTATACTATGCATAATCGTGCATACATTTATATACCACATATATTATGGTACCGGTAATATATACTATATATGTACTAAACCCATTATATGTATACGGGCATTAACCTATATTCCACATTTCTCCCAATGTCCATTCTATGCATGATCCAGGACATACTCATTTACCCTCCCCATAGACAGTTCCAAACCACTATCAAGCCACCTAACTATGAATGGTTACAGGACATAAATCTCACTCTCATGTTCTCCCCCCAACAAGTCACCTAACTATGAATGGTTACAGGACATACATTTAACTACCATGTTCTAACCCATTTGGTTATGCTCGCCGTATCAGATGGATTTATTGATCGTCCACCTCACGAGAGATCAGCAACCCCTGCCTGTAATGTACTTCATGACCAGTCTCAGGCCCATTC
>LC387
AATTTTATTTTTTAACCTAACTCCCCTACTAAGTGTACCCCCCCTTTCCCCCCCAGGGGGGGTATACTATGCATAATCGTGCATACATTTATATACCACATATATTATGGTACCGGTAATATATACTATATATGTACTAAACCCATTATATGTATACGGGCATTAATCTATATTCCACATTTCTCCCAATGTCCATTCTATGCATGATCCAGGACACACTCATTCACCCTCCCCATAGACAGCTCCAAACCACTACCAAGTCACCTAACTATGAATGGTTACAGGACATAAATCTCACTCTCATGTTCTTCCCCCAACAAGTCACCTAACTATGAATGGTTACAGGACATACATTTAACTACCATGTTCTAACCCATTTGGTTATGCTCGCCGTATCAGATGGATTTATTGATCGTCCACCTCACGAGAGATCAGCAACCCCTGCTTGTAATGTACTTCATGACCAGTCTCAGGCCCATTC
>LC388
AATTTTATTTTTTAACCTAACTCCCCTACTAAGTGTACCCCCCCTTTCCCCCCCAGGGGGGGTATACTATGCATAATCGTGCATACATTTATATACCACATATATTATGGTACCGGTAATATATACTATATATGTACTAAACCCATTATATGTATACGGGCATTAATCTATATTCCACATTTCTCCCAATGTCCATTCTATGCATGATCCAGGACACACTCATTCACCCTCCCCATAGACAGCTCCAAACCACTACCAAGTCACCTAACTATGAATGGTTACAGGACATAAATCTCACTCTCATGTTCTTCCCCCAACAAGTCACCTAACTATGAATGGTTACAGGACATACATTTAACTACCATGTTCTAACCCATTTGGTTATGCTCGCCGTATCAGATGGATTTATTGATCGTCCACCTCACGAGAGATCAGCAACCCCTGCTTGTAATGTACTTCATGACCAGTCTCAGGCCCATTC
>LC389
AATTTTATTTTTTAACCTAACTCCCCTACTAAGTGTACCCCCCCTTTCCCCCCCAGGGGGGGTATACTATGCATAATCGTGCATACATTTATATACCACATATATTATGGTACCGGTAATATATACTATATATGTACTAAACCCATTATATGTATACGGGCATTAATCTATATTCCACATTTCTCCCAATGTCCATTCTATGCATGATCCAGGACACACTCATTCACCCTCCCCATAGACAGCTCCAAACCACTACCAAGTCACCTAACTATGAATGGTTACAGGACATAAATCTCACTCTCATGTTCTTCCCCCAACAAGTCACCTAACTATGAATGGTTACAGGACATACATTTAACTACCATGTTCTAACCCATTTGGTTATGCTCGCCGTATCAGATGGATTTATTGATCGTCCACCTCACGAGAGATCAGCAACCCCTGCTTGTAATGTACTTCATGACCAGTCTCAGGCCCATTC
>LC390
AATTTTATTTTTTAACCTAACTCCCCTACTAAGTGTACCCCCCCTTTCCCCCCCAGGGGGGGTATACTATGCATAATCGTGCATACATTTATATACCACATATATTATGGTACCGGTAATATATACTATATATGTACTAAACCCATTATATGTATACGGGCATTAACCTATATTCCACATTTCTCCCAATGTCCATTCTATGCATGATCCAGGACATACTCATTTACCCTCCCCATAGACAGTTCCAAACCACTATCAAGCCACCTAACTATGAATGGTTACAGGACATAAATCTCACTCTCATGTTCTCCCCCCAACAAGTCACCTAACTATGAATGGTTACAGGACATACATTTAACTACCATGTTCTAACCCATTTGGTTATGCTCGCCGTATCAGATGGATTTATTGATCGTCCACCTCACGAGAGATCAGCAACCCCTGCCTGTAATGTACTTCATGACCAGTCTCAGGCCCATTC
>LC391
AATTTTATTTTTTAACCTAACTCCCCTACTAAGTGTACCCCCCCTTTCCCCCCCAGGGGGGGTATACTATGCATAATCGTGCATACATTTATATACCACATATATTATGGTACCGGTAATATATACTATATATGTACTAAACCCATTATATGTATACGGGCATTAATCTATATTCCACATTTCTCCCAATGTCCATTCTATGCATGATCCAGGACACACTCATTCACCCTCCCCATAGACAGCTCCAAACCACTACCAAGTCACCTAACTATGAATGGTTACAGGACATAAATCTCACTCTCATGTTCTTCCCCCAACAAGTCACCTAACTATGAATGGTTACAGGACATACATTTAACTACCATGTTCTAACCCATTTGGTTATGCTCGCCGTATCAGATGGATTTATTGATCGTCCACCTCACGAGAGATCAGCAACCCCTGCTTGTAATGTACTTCATGACCAGTCTCAGGCCCATTC
>LC392
AATTTTATTTTTTAACCTAACTCCCCTACTAAGTGTACCCCCCCTTTCCCCCCCAGGGGGGGTATACTATGCATAATCGTGCATACATTTATATACCACATATATTATGGTACCGGTAATATATACTATATATGTACTAAACCCATTATATGTATACGGGCATTAACCTATATTCCACATTTCTCCCAATGTCCATTCTATGCATGATCCAGGACATACTCATTTACCCTCCCCATAGACAGTTCCAAACCACTATCAAGCCACCTAACTATGAATGGTTACAGGACATAAATCTCACTCTCATGTTCTCCCCCCAACAAGTCACCTAACTATGAATGGTTACAGGACATACATTTAACTACCATGTTCTAACCCATTTGGTTATGCTCGCCGTATCAGATGGATTTATTGATCGTCCACCTCACGAGAGATCAGCAACCCCTGCCTGTAATGTACTTCATGACCAGTCTCAGGCCCATTC
>LC3931
AATTTTATTTTTTAACCTAACTCCCCTACTAAGTGTACCCCCCCTTTCCCCCCCAGGGGGGGTATACTATGCATAATCGTGCATACATTTATATACCACATATATTATGGTACCGGTAATATATACTATATATGTACTAAACCCATTATATGTATACGGGCATTAATCTATATTCCACATTTCTCCCAATGTCCATTCTATGCATGATCCAAGACATACTCATTCACCCTCCCCATAGACAGCTCCAAACCACTACCAAGTCACCTAACTATGAATGGTTACAGGACATAAATCTAACTCTTATGTTCTTCCCCTAACAAGCCACCTAACTATGAATGGTTACAGGACATACATTTAACTACCATGTTCTAACCCATTTGGTTATGCTCGCCGTATCAGATGGATTTATTGATCGTCCACCTCACGAGAGATCAGCAACCCCTGCTTGTAATGTACTTCATGACCAGTCTCAGGCCCATTC
>LC3932
AATTTTATTTTTTAACCTAACTCCCCTACTAAGTGTACCCCCCCTTTCCCCCCCAGGGGGGGTATACTATGCATAATCGTGCATACATTTATATACCACATATATTATGGTACCGGTAATATATACTATATATGTACTAAACCCATTATATGTATACGGGCATTAACCTATATTCCACATTTCTCCCAATGTCCATTCTATGCATGATCCAGGACATACTCATTTACCCTCCCCATAGACAGTTCCAAACCACTATCAAGCCACCTAACTATGAATGGTTACAGGACATAAATCTCACTCTCATGTTCTCCCCCCAACAAGTCACCTAACTATGAATGGTTACAGGACATACATTTAACTACCATGTTCTAACCCATTTGGTTATGCTCGGCGTATCAGATGGATTTATTGATCGTCCACCTCACGAGAGATCAGCAACCCCTGCCTGTAATGTACTTCATGACCAGTCTCAGGCCCATTC
>LC3941
AATTTTATTTTTTAACCTAACTCCCCTACTAAGTGTACCCCCCCTTTCCCCCCCAGGGGGGGTATACTATGCATAATCGTGCATACATTTATATACCACATATATTATGGTACCGGTAATATATACTATATATGTACTAAACCCATTATATGTATACGGGCATTAACCTATATTCCACATTTCTCCCAATGTCCATTCTATGCATGATCCAGGACATACTTATTTACCCTCCCCATAGGCAGTTCCAAACCACTATCAAGCCACCTAACTATGAATGGTTACAGGACATAAATCTCACTCTCATGTTCTCCCCCCAACAAGTCACCTAACTATGAATGGTTACAGGACATACATTTAACTACCATGTTCTAACCCATTTGGTTATGCTCGCCGTATCAGATGGATTTATTGATCGTCCACCTCACGAGAGATCAGCAACCCCTGCCTGTAATGTACTTCATGACCAGTCTCAGGCCCATTC
>LC3942
AATTTTATTTTTTAACCTAACTCCCCTACTAAGTGTACCCCCCCTTTCCCCCCCAGGGGGGGTATACTATGCATAATCGTGCATACATTTATATACCACATATATTATGGTACCGGTAATATATACTATATATGTACTAAACCCATTATATGTATACGGGCATTAATCTATATTCCACATTTCTCCCAATGTCCATTCTATGCATGATCCAGGACATACTCATTCACCCTCCCCATAGACAACTCCAAACCACTACCAAGCCACCTAACTATGAATGGTTGCAGGACATAAATCTCACTCTCATGTTCTTCCCCCAACAAGTCACCTAACTATGAATGGTTGCAGGACATACATTTAACTACTATGCTCTAACCCATTTGGTTATGCTCGCCGTATCAGATGGATTTATTGATCGTCCACCTCACGAGAGATCAGCAACCCCTGCCTGTAATGTACTTCATGACCAGTCTCAGGCCCATTC
>LC395
AATTTTATTTTTTAACCTAACTCCCCTACTAAGTGTACCCCCCCTTTCCCCCCCAGGGGGGGTATACTATGCATAATCGTGCATACATTTATATACCACATATATTATGGTACCGGTAATATATACTATATATGTACTAAACCCATTATATGTATACGGGCATTAATCTATATTCCACATTTCTCCCAATGTCCATTCTATGCATGATCCAGGACATACTCATTCACCCTCCCCATAGACAACTCCAAACCACTACCAAGCCACCTAACTATGAATGGTTACAGGACATAAATCTCACTCTCATGTTCTTCCCCCAACAAGTCACCTAACTATGAATGGTTGCAGGACATACATTTAACTACTATGCTCTAACCCATTTGGTTATGCTCGCCGTATCAGATGGATTTATTGATCGTCCACCTCACGAGAGATCAGCAACCCCTGCCTGTAATGTACTTCATGACCAGTCTCAGGCCCATTC
>LC3961
AATTTTATTTTTTAACCTAACTCCCCTACTAAGTGTACCCCCCCTTTCCCCCCCAGGGGGGGTATACTATGCATAATCGTGCATACATTTATATACCACATATATTATGGTACCGGTAATATATACTATATATGTACTAAACCCATTATATGTATACGGGCATTAACCTATATTCCACATTTCTCCCAATGTCCATTCTATGCATGATCCAGGACATACTTATTTACCCTCCCCATAGGCAGTTCCAAACCACTATCAAGCCACCTAACTATGAATGGTTACAGGACATAAATCTCACTCTCATGTTCTCCCCCCAACAAGTCACCTAACTATGAATGGTTACAGGACATACATTTAACTACCATGTTCTAACCCATTTGGTTATGCTCGCCGTATCAGATGGATTTATTGATCGTCCACCTCACGAGAGATCAGCAACCCCTGCCTGTAATGTACTTCATGACCAGTCTCAGGCCCATTC
>LC3962
AATTTTATTTTTTAACCTAACTCCCCTACTAAGTGTACCCCCCCTTTCCCCCCCAGGGGGGGTATACTATGCATAATCGTGCATACATTTATATACCACATATATTATGGTACCGGTAATATATACTATATATGTACTAAACCCATTATATGTATACGGGCATTAACCTATATTCCACATTTCTCCCAATGTCCATTCTATGCATGGTCCAGGACATACTCATTTACCCTCCCCATAGACAGTTCCAAACCACTATCAAGCCACCTAACTATGAATGGTTACAGGACATAAATCTCACTCTCATGTTCTCCCCCCAACAAGTCACCTAACTATGAATGGTTACAGGACATACATTTAACTACCATGTTCTAACCCATTTGGTTATGCTCGCCGTATCAGATGGATTTATTGATCGTCCACCTCACGAGAGATCAGCAACCCCTGCCTGTAATGTACTTCATGACCAGTCTCAGGCCCATTC
>LC398
AATTTTATTTTTTAACCTAACTCCCCTACTAAGTGTACCCCCCCTTTCCCCCCCAGGGGGGGTATACTATGCATAATCGTGCATACATTTATATACCACATATATTATGGTACCGGTAATATATACTATATATGTACTAAACCCATTATATGTATACGGGCATTAATCTATATTCCACATTTCTCCCAATGTCCATTCTATGCATGATCCAGGACACACTCATTCACCCTCCCCATAGACAGCTCCAAACCACTACCAAGTCACCTAACTATGAATGGTTACAGGACATAAATCTCACTCTCATGTTCTTCCCCCAACAAGTCACCTAACTATGAATGGTTACAGGACATACATTTAACTACCATGTTCTAACCCATTTGGTTATGCTCGCCGTATCAGATGGATTTATTGATCGTCCACCTCACGAGAGATCAGCAACCCCTGCTTGTAATGTACTTCATGACCAGTCTCAGGCCCATTC
>LC399
AATTTTATTTTTTAACCTAACTCCCCTACTAAGTGTACCCCCCCTTTCCCCCCCAGGGGGGGTATACTATGCATAATCGTGCATACATTTATATACCACATATATTATGGTACCGGTAATATATACTATATATGTACTAAACCCATTATATGTATACGGGCATTAATCTATATTCCACATTTCTCCCAATGTCCATTCTATGCATGATCCAAGACATACTCATTCACCCTCCCCATAGACAGCTCCAAACCACTACCAAGTCACCTAACTATGAATGGTTACAGGACATAAATCTAACTCTTATGTTCTTCCCCTAACAAGCCACCTAACTATGAATGGTTACAGGACATACATTTAACTACCATGTTCTAACCCATTTGGTTATGCTCGCCGTATCAGATGGATTTATTGATCGTCCACCTCACGAGAGATCAGCAACCCCTGCTTGTAATGTACTTCATGACCAGTCTCAGGCCCATTC
>LC400
AATTTTATTTTTTAACCTAACTCCCCTACTAAGTGTACCCCCCCTTTCCCCCCCAGGGGGGGTATACTATGCATAATCGTGCATACATTTATATACCACATATATTATGGTACCGGTAATATATACTATATATGTACTAAACCCATTATATGTATACGGGCATTAATCTATATTCCACATTTCTCCCAATGTCCATTCTATGCATGATCCAGGACACACTCATTCACCCTCCCCATAGACAGCTCCAAACCACTACCAAGTCACCTAACTATGAATGGTTACAGGACATAAATCTCACTCTCATGTTCTTCCCCCAACAAGTCACCTAACTATGAATGGTTACAGGACATACATTTAACTACCATGTTCTAACCCATTTGGTTATGCTCGCCGTATCAGATGGATTTATTGATCGTCCACCTCACGAGAGATCAGCAACCCCTGCTTGTAATGTACTTCATGACCAGTCTCAGGCCCATTC
>LC4011
AATTTTATTTTTTAACCTAACTCCCCTACTAAGTGTACCCCCCCTTTCCCCCCCAGGGGGGGTATACTATGCATAATCGTGCATACATTTATATACCACATATATTATGGTACCGGTAATATATACTATATATGTACTAAACCCATTATATGTATACGGGCATTAATCTATATTCCACATTTCTCCCAATGTCCATTCTATGCATGATCCAAGACATACTCATTCACCCTCCCCATAGACAGCTCCAAACCACTACCAAGTCACCTAACTATGAATGGTTACAGGACATAAATCTAACTCTTATGTTCTTCCCCTACCAAGTCACCTAACTATGAATGGTTACAGGACATACATTTAACTACCATGTTCTAACCCATTTGGTTATGCTCGCCGTATCAGATGGATTTATTGATCGTCCACCTCACGAGAGATCAGCAACCCCTGCTTGTAATGTACTTCATGACCAGTCTCAGGCCCATTC
>LC402
AATTTTATTTTTTAACCTAACTCCCCTACTAAGTGTACCCCCCCTTTCCCCCCCAGGGGGGGTATACTATGCATAATCGTGCATACATTTATATACCACATATATTATGGTACCGGTAATATATACTATATATGTACTAAACCCATTATATGTATACGGGCATTAACCTATATTCCACATTTCTCCCAATGTCCATTCTATGCATGGTCCAGGACATACTCATTTACCCTCCCCATAGACAGTTCCAAACCACTATCAAGCCACCTAACTATGAATGGTTACAGGACATAAATCTCACTCTCATGTTCTCCCCCCAACAAGTCACCTAACTATGAATGGTTACAGGACATACATTTAACTACCATGTTCTAACCCATTTGGTTATGCTCGCCGTATCAGATGGATTTATTGATCGTCCACCTCACGAGAGATCAGCAACCCCTGCCTGTAATGTACTTCATGACCAGTCTCAGGCCCATTC
>LC403
AATTTTATTTTTTAACCTAACTCCCCTACTAAGTGTACCCCCCCTTTCCCCCCCAGGGGGGGTATACTATGCATAATCGTGCATACATTTATATACCACATATATTATGGTACCGGTAATATATACTATATATGTACTAAACCCATTATATGTATACGGGCATTAATCTATATTCCACATTTCTCCCAATGTCCATTCTATGCATGATCCAAGACATACTCATTCACCCTCCCCATAGACAGCTCCAAACCACTACCAAGTCACCTAACTATGAATGGTTACAGGACATAAATCTAACTCTTATGTTCTTCCCCTACCAAGTCACCTAACTATGAATGGTTACAGGACATACATTTAACTACCATGTTCTAACCCATTTGGTTATGCTCGCCGTATCAGATGGATTTATTGATCGTCCACCTCACGAGAGATCAGCAACCCCTGCTTGTAATGTACTTCATGACCAGTCTCAGGCCCATTC
>LC404
AATTTTATTTTTTAACCTAACTCCCCTACTAAGTGTACCCCCCCTTTCCCCCCCAGGGGGGGTATACTATGCATAATCGTGCATACATTTATATACCACATATATTATGGTACCGGTAATATATACTATATATGTACTAAACCCATTATATGTATACGGGCATTAACCTATATTCCACATTTCTCCCAATGTCCATTCTATGCATGATCCAGGACATACTCATTTACCCTCCCCATAGACAGTTCCAAACCACTATCAAGCCACCTAACTATGAATGGTTACAGGACATAAATCTCACTCTCATGTTCTCCCCCCAACAAGTCACCTAACTATGAATGGTTACAGGACATACATTTAACTACCATGTTCTAACCCATTTGGTTATGCTCGCCGTATCAGATGGATTTATTGATCGTCCACCTCACGAGAGATCAGCAACCCCTGCCTGTAATGTACTTCATGACCAGTCTCAGGCCCATTC
>LC4041
AATTTTATTTTTTAACCTAACTCCCCTACTAAGTGTACCCCCCCTTTCCCCCCCAGGGGGGGTATACTATGCATAATCGTGCATACATTTATATACCACATATATTATGGTACCGGTAATATATACTATATATGTACTAAACCCATTATATGTATACGGGCATTAATCTATATTCCACATTTCTCCCAATGTCCATTCTATGCATGATCCAGGACACACTCGTTCACCCTCCCCATAGACAGCTCCAAACCACTACCAAGTCACCTAACTATGAATGGTTACAGGACATAAATCTCACTCTCATGTTCTTCCCCCAACAAGTCACCTAATTATGAATGGTTACAGGACATACATTTAACTACCATGTTCTAACCCATTTGGTTATGCTCGCCGTATCAGATGGATTTATTGATCGTCCACCTCACGAGAGATCAGCAACCCCTGCTTGTAATGTACTTCATGACCAGTCTCAGGCCCATTC
>LC405
AATTTTATTTTTTAACCTAACTCCCCTACTAAGTGTACCCCCCCTTTCCCCCCCAGGGGGGGTATACTATGCATAATCGTGCATACATTTATATACCACATATATTATGGTACCGGTAATATATACTATATATGTACTAAACCCATTATATGTATACGGGCATTAATCTATATTCCACATTTCTCCCAATGTCCATTCTATGCATGATCCAGGACATACTCATTCACCCTCCCCATAGACAACTCCAAACCACTACCAAGCCACCTAACTATGAATGGTTGCAGGACATAAATCTCACTCTCATGTTCTTCCCCCAACAAGTCACCTAACTATGAATGGTTGCAGGACATACATTTAACTACTATGCTCTAACCCATTTGGTTATGCTCGCCGTATCAGATGGATTTATTGATCGTCCACCTCACGAGAGATCAGCAACCCCTGCCTGTAATGTACTTCATGACCAGTCTCAGGCCCATTC
>LC406
AATTTTATTTTTTAACCTAACTCCCCTACTAAGTGTACCCCCCCTTTCCCCCCCAGGGGGGGTATACTATGCATAATCGTGCATACATTTATATACCACATATATTATGGTACCGGTAATATATACTATATATGTACTAAACCCATTATATGTATACGGGCATTAATCTATATTCCACATTTCTCCCAATGTCCATTCTATGCATGATCCAAGACATACTTATTCACCCTCCCCATAGACAGCTCCAAACCACTACCAAGTCACCTAACTATGAATGGTTACAGGACATAAATCTAACTCTTATGTTCTTCCCCTAACAAGCCACCTAACTATGAATGGTTACAGGACATACATTTAACTACCATGTTCTAACCCATTTGGTTATGCTCGCCGTATCAGATGGATTTATTGATCGTCCACCTCACGAGAGATCAGCAACCCCTGCTTGTAATGTACTTCATGACCAGTCTCAGGCCCATTC
>LC407
AATTTTATTTTTTAACCTAACTCCCCTACTAAGTGTACCCCCCCTTTCCCCCCCAGGGGGGGTATACTATGCATAATCGTGCATACATTTATATACCACATATATTATGGTACCGGTAATATATACTATATATGTACTAAACCCATTATATGTATACGGGCATTAATCTATATTCCACATTTCTCCCAATGTCCATTCTATGCATGATCCAAGACATACTTATTCACCCTCCCCATAGACAGCTCCAAACCACTACCAAGTCACCTAACTATGAATGGTTACAGGACATAAATCTAACTCTTATGTTCTTCCCCTAACAAGCCACCTAACTATGAATGGTTACAGGACATACATTTAACTACCATGTTCTAACCCATTTGGTTATGCTCGCCGTATCAGATGGATTTATTGATCGTCCACCTCACGAGAGATCAGCAACCCCTGCTTGTAATGTACTTCATGACCAGTCTCAGGCCCATTC
>LC408
AATTTTATTTTTTAACCTAACTCCCCTACTAAGTGTACCCCCCCTTTCCCCCCCAGGGGGGGTATACTATGCATAATCGTGCATACATTTATATACCACATATATTATGGTACCGGTAATATATACTATATATGTACTAAACCCATTATATGTATACGGGCATTAACCTATATTCCACATTTCTCCCAATGTCCATTCTATGCATGGTCCAGGACATACTCATTTACCCTCCCCATAGACAGTTCCAAACCACTATCAAGCCACCTAACTATGAATGGTTACAGGACATAAATCTCACTCTCATGTTCTCCCCCCAACAAGTCACCTAACTATGAATGGTTACAGGACATACATTTAACTACCATGTTCTAACCCATTTGGTTATGCTCGCCGTATCAGATGGATTTATTGATCGTCCACCTCACGAGAGATCAGCAACCCCTGCCTGTAATGTACTTCATGACCAGTCTCAGGCCCATTC
>LC4081
AATTTTATTTTTTAACCTAACTCCCCTACTAAGTGTACCCCCCCTTTCCCCCCCAGGGGGGGTATACTATGCATAATCGTGCATACATTTATATACCACATATATTATGGTACCGGTAATATATACTATATATGTACTAAACCCATTATATGTATACGGGCATTAACCTATATTCCACATTTCTCCCAATGTCCATTCTATGCATGATCCAGGACATACTCATTTACCCTCCCCATAGACAGTTCCAAACCACTATCAAGCCACCTAACTATGAATGGTTACAGGACATAAATCTCACTCTCATGTTCTCCCCCCAACAAGTCACCTAACTATGAATGGTTACAGGACATACATTTAACTACCATGTTCTAACCCATTTGGTTATGCTCGCCGTATCAGATGGATTTATTGATCGTCCACCTCACGAGAGATCAGCAACCCCTGCCTGTAATGTACTTCATGACCAGTCTCAGGCCCATTC
>LC409
AATTTTATTTTTTAACCTAACTCCCCTACTAAGTGTACCCCCCCTTTCCCCCCCAGGGGGGGTATACTATGCATAATCGTGCATACATTTATATACCACATATATTATGGTACCGGTAATATATACTATATATGTACTAAACCCATTATATGTATACGGGCATTAATCTATATTCCACATTTCTCCCAATGTCCATTCCATGCATGATCCAGGACACACTCATTCACCCTCCCCATAGACAGCTCCAAACCACTACCAAGTCACCTAACTATGAATGGTTACAGGACATAAATCTCACTCTCATGTTCTTCCCCCAACAAGTCACCTAACTATGAATGGTTACAGGACATACATTTAACTACCATGTTCTAACCCATTTGGTTATGCTCGCCGTATCAGATGGATTTATTGATCGTCCACCTCACGAGAGATCAGCAACCCCTGCTTGTAATGTACTTCATGACCAGTCTCAGGCCCATTC
>LC4101
AATTTTATTTTTTAACCTAACTCCCCTACTAAGTGTACCCCCCCTTTCCCCCCCAGGGGGGGTATACTATGCATAATCGTGCATACATTTATATACCACATATATTATGGTACCGGTAATATATACTATATATGTACTAAACCCATTATATGTATACGGGCATTAACCTATATTCCACATTTCTCCCAATGTCCATTCTATGCATGATCCAGGACATACTCATTTACCCTCCCCATAGACAGTTCCAAACCACTATCAAGCCACCTAACTATGAATGGTTACAGGACATAAATCTCACTCTCATGTTCTCCCCCCAACAAGTCACCTAACTATGAATGGTTACAGGACATACATTTAACTACCATGTTCTAACCCATTTGGTTATGCTCGCCGTATCAGATGGATTTATTGATCGTCCACCTCACGAGAGATCAGCAACCCCTGCCTGTAATGTACTTCATGACCAGTCTCAGGCCCATTC
>LC4102
AATTTTATTTTTTAACCTAACTCCCCTACTAAGTGTACCCCCCCTTTCCCCCCCAGGGGGGGTATACTATGCATAATCGTGCATACATTTATATACCACATATATTATGGTACCGGTAATATATACTATATATGTACTAAACCCATTATATGTATACGGGCATTAATCTATATTCCACATTTCTCCCAATGTCCATTCTATGCATGATCCAGGACACACTCATTCACCCTCCCCATAGACAGCTCCAAACCACTACCAAGTCACCTAACTATGAATGGTTACAGGACATAAATCTCACTCTCATGTTCTTCCCCCAACAAGTCACCTAACTATGAATGGTTACAGGACATACATTTAACTACCATGTTCTAACCCATTTGGTTATGCTCGCCGTATCAGATGGATTTATTGATCGTCCACCTCACGAGAGATCAGCAACCCCTGCTTGTAATGTACTTCATGACCAGTCTCAGGCCCATTC
>LC4103
AATTTTATTTTTTAACCTAACTCCCCTACTAAGTGTACCCCCCCTTTCCCCCCCAGGGGGGGTATACTATGCATAATCGTGCATACATTTATATACCACATATATTATGGTACCGGTAATATATACTATATATGTACTAAACCCATTATATGTATACGGGCATTAACCTATATTCCACATTTCTCCCAATGTCCATTCTATGCATGATCCAGGACATACTCATTTACCCTCCCCATAGACAGTTCCAAACCACTATCAAGCCACCTAACTATGAATGGTTACAGGACATAAATCTCACTCTCATGTTCTCCCCCCAACAAGTCACCTAACTATGAATGGTTACAGGACATACATTTAACTACCATGTTCTAACCCATTTGGTTATGCTCGCCGTATCAGATGGATTTATTGATCGTCCACCTCACGAGAGATCAGCAACCCCTGCCTGTAATGTACTTCATGACCAGTCTCAGGCCCATTC
>LC4111
AATTTTATTTTTTAACCTAACTCCCCTACTAAGTGTACCCCCCCTTTCCCCCCCAGGGGGGGTATACTATGCATAATCGTGCATACATTTATATACCACATATATTATGGTACCGGTAATATATACTATATATGTACTAAACCCATTATATGTATACGGGCATTAATCTATATTCCACATTTCTCCCAATGTCCATTCTATGCATGATCCAGGACACACTCATTCACCCTCCCCATAGACAGCTCCAAACCACTACCAAGTCACCTAACTATGAATGGTTACAGGACATAAATCTCACTCTCATGTTCTTCCCCCAACAAGTCACCTAACTATGAATGGTTGCAGGACATACATTTAACTACCATGTTCTAACCCATTTGGTTATGCTCGCCGTATCAGATGGATTTATTGATCGTCCACCTCACGAGAGATCAGCAACCCCTGCTTGTAATGTACTTCATGACCAGTCTCAGGCCCATTC
>LC4112
AATTTTATTTTTTAACCTAACTCCCCTACTAAGTGTACCCCCCCTTTCCCCCCCAGGGGGGGTATACTATGCATAATCGTGCATACATTTATATACCACATATATTATGGTACCGGTAATATATACTATATATGTACTAAACCCATTATATGTATACGGGCATTAATCTATATTCCACATTTCTCCCAATGTCCATTCTATGCATGGTCCAGGACATACTCATTTACCCTCCCCATAGACAGTTCCAAACCACTATCAAGTCACCTAACTATGAATGGTTACAGGACATAAATCTCACTCTCATGTTCTCCCCCCAACAAGTCACCTAACTATGAATGGTTACAGGACATACATTTAACTACCATGTTCTAACCCATTTGGTTATGCTCGCCGTATCAGATGGATTTATTGATCGTCCACCTCACGAGAGATCAGCAACCCCTGCCTGTAATGTACTTCATGACCAGTCTCAGGCCCATTC
>LC4121
AATTTTATTTTTTAACCTAACTCCCCTACTAAGTGTACCCCCCCTTTCCCCCCCAGGGGGGGTATACTATGCATAATCGTGCATACATTTATATACCACATATATTATGGTACCGGTAATATATACTATATATGTACTAAACCCATTATATGTATACGGGCATTAATCTATATTCCACATTTCTCCCAATGTCCATTCCATGCATGATCCAGGACACACTCATTCACCCTCCCCATAGACAGCTCCAAACCACTACCAAGTCACCTAACTATGAATGGTTACAGGACATAAATCTCACTCTCATGTTCTTCCCCCAACAAGTCACCTAACTATGAATGGTTACAGGACATACATTTAACTACCATGTTCTAACCCATTTGGTTATGCTCGCCGTATCAGATGGATTTATTGATCGTCCACCTCACGAGAGATCAGCAACCCCTGCTTGTAATGTACTTCATGACCAGTCTCAGGCCCATTC
>LC4122
AATTTTATTTTTTAACCTAACTCCCCTACTAAGTGTACCCCCCCTTTCCCCCCCAGGGGGGGTATACTATGCATAATCGTGCATACATTTATATACCACATATATTATGGTACCGGTAATATATACTATATATGTACTAAACCCATTATATGTATACGGGCATTAATCTATATTCCACATTTCTCCCAATGTCCATTCTATGCATGATCCAGGACACACTCATTCACCCTCCCCATAGACAGCTCCAAACCACTACCAAGTCACCTAACTATGAATGGTTACAGGACATAAATCTCACTCTCATGTTCTTCCCCCAACAAGTCACCTAACTATGAATGGTTACAGGACATACATTTAACTACCATGTTCTAACCCATTTGGTTATGCTCGCCGTATCAGATGGATTTATTGATCGTCCACCTCACGAGAGATCAGCAACCCCTGCTTGTAATGTACTTCATGACCAGTCTCAGGCCCATTC
>LC4123
AATTTTATTTTTTAACCTAACTCCCCTACTAAGTGTACCCCCCCTTTCCCCCCCAGGGGGGGTATACTATGCATAATCGTGCATACATTTATATACCACATATATTATGGTACCGGTAATATATACTATATATGTACTAAACCCATTATATGTATACGGGCATTAATCTATATTCCACATTTCTCCCAATGTCCATTCTATGCATGATCCAGGACACACTCATTCACCCTCCCCATAGACAGCTCCAAACCACTACCAAGTCACCTAACTATGAATGGTTACAGGACATAAATCTCACTCTCATGTTCTTCCCCCAACAAGTCACCTAACTATGAATGGTTACAGGACATACATTTAACTACCATGTTCTAACCCATTTGGTTATGCTCGCCGTATCAGATGGATTTATTGATCGTCCACCTCACGAGAGATCAGCAACCCCTGCTTGTAATGTACTTCATGACCAGTCTCAGGCCCATTC
>LC4131
AATTTTATTTTTTAACCTAACTCCCCTACTAAGTGTACCCCCCCTTTCCCCCCCAGGGGGGGTATACTATGCATAATCGTGCATACATTTATATACCACATATATTATGGTACCGGTAATATATACTATATATGTACTAAACCCATTATATGTATACGGGCATTAATCTATATTCCACATTTCTCCCAATGTCCATTCTATGCATGATCCAGGACACACTCATTCACCCTCCCCATAGACAGCTCCAAACCACTACCAAGTCACCTAACTATGAATGGTTACAGGACATAAATCTCACTCTCATGTTCTTCCCCCAACAAGTCACCTAACTATGAATGGTTGCAGGACATACATTTAACTACCATGTTCTAACCCATTTGGTTATGCTCGCCGTATCAGATGGATTTATTGATCGTCCACCTCACGAGAGATCAGCAACCCCTGCTTGTAATGTACTTCATGACCAGTCTCAGGCCCATTC
>LC4132
AATTTTATTTTTTAACCTAACTCCCCTACTAAGTGTACCCCCCCTTTCCCCCCCAGGGGGGGTATACTATGCATAATCGTGCATACATTTATATACCACATATATTATGGTACCGGTAATATATACTATATATGTACTAAACCCATTATATGTATACGGGCATTAATCTATATTCCACATTTCTCCCAATGTCCATTCTATGCATGATCCAGGACACACTCATTCACCCTCCCCATAGACAGCTCCAAACCACTACCAAGTCACCTAACTATGAATGGTTACAGGACATAAATCTCACTCTCATGTTCTTCCCCCAACAAGTCACCTAACTATGAATGGTTGCAGGACATACATTTAACTACCATGTTCTAACCCATTTGGTTATGCTCGCCGTATCAGATGGATTTATTGATCGTCCACCTCACGAGAGATCAGCAACCCCTGCTTGTAATGTACTTCATGACCAGTCTCAGGCCCATTC
>LC414
AATTTTATTTTTTAACCTAACTCCCCTACTAAGTGTACCCCCCCTTTCCCCCCCAGGGGGGGTATACTATGCATAATCGTGCATACATTTATATACCACATATATTATGGTACCGGTAATATATACTATATATGTACTAAACCCATTATATGTATACGGGCATTAATCTATATTCCACATTTCTCCCAATGTCCATTCTATGCATGATCCAGGACACACTCGTTCACCCTCCCCATAGACAGCTCCAAACCACTACCAAGTCACCTAACTATGAATGGTTACAGGACATAAATCTCACTCTCATGTTCTTCCCCCAACAAGTCACCTAATTATGAATGGTTACAGGACATACATTTAACTACCATGTTCTAACCCATTTGGTTATGCTCGCCGTATCAGATGGATTTATTGATCGTCCACCTCACGAGAGATCAGCAACCCCTGCTTGTAATGTACTTCATGACCAGTCTCAGGCCCATTC
>LC4151
AATTTTATTTTTTAACCTAACTCCCCTACTAAGTGTACCCCCCCTTTCCCCCCCAGGGGGGGTATACTATGCATAATCGTGCATACATTTATATACCACATATATTATGGTACCGGTAATATATACTATATATGTACTAAACCCATTATATGTATACGGGCATTAATCTATATTCCACATTTCTCCCAATGTCCATTCTATGCATGATCCAGGACACACTCATTCACCCTCCCCATAGACAGCTCCAAACCACTACCAAGTCACCTAACTATGAATGGTTACAGGACATAAATCTCACTCTCATGTTCTTCCCCCAACAAGTCACCTAACTATGAATGGTTACAGGACATACATTTAACTACCATGTTCTAACCCATTTGGTTATGCTCGCCGTATCAGATGGATTTATTGATCGTCCACCTCACGAGAGATCAGCAACCCCTGCTTGTAATGTACTTCATGACCAGTCTCAGGCCCATTC
>LC4152
AATTTTATTTTTTAACCTAACTCCCCTACTAAGTGTACCCCCCCTTTCCCCCCCAGGGGGGGTATACTATGCATAATCGTGCATACATTTATATACCACATATATTATGGTACCGGTAATATATACTATATATGTACTAAACCCATTATATGTATACGGGCATTAACCTATATTCCACATTTCTCCCAATGTCCATTCTATGCATGATCCAGGACATACTCATTTACCCTCCCCATAGACAGTTCCAAACCACTATCAAGCCACCTAACTATGAATGGTTACAGGACATAAATCTCACTCTCATGTTCTCCCCCCAACAAGTCACCTAACTATGAATGGTTACAGGACATACATTTAACTACCATGTTCCAACCCATTTGGTTATGCTCGCCGTATCAGATGGATTTATTGATCGTCCACCTCACGAGAGATCAGCAACCCCTGCCTGTAATGTACTTCATGACCAGTCTCAGGCCCATTC
>LC416
AATTTTATTTTTTAACCTAACTCCCCTACTAAGTGTACCCCCCCTTTCCCCCCCAGGGGGGGTATACTATGCATAATCGTGCATACATTTATATACCACATATATTATGGTACCGGTAATATATACTATATATGTACTAAACCCATTATATGTATACGGGCATTAATCTATATTCCACATTTCTCCCAATGTCCATTCCATGCATGATCCAGGACACACTCATTCACCCTCCCCATAGACAGCTCCAAACCACTACCAAGTCACCTAACTATGAATGGTTACAGGACATAAATCTCACTCTCATGTTCTTCCCCCAACAAGTCACCTAACTATGAATGGTTACAGGACATACATTTAACTACCATGTTCTAACCCATTTGGTTATGCTCGCCGTATCAGATGGATTTATTGATCGTCCACCTCACGAGAGATCAGCAACCCCTGCTTGTAATGTACTTCATGACCAGTCTCAGGCCCATTC
>LC417
AATTTTATTTTTTAACCTAACTCCCCTACTAAGTGTACCCCCCCTTTCCCCCCCAGGGGGGGTATACTATGCATAATCGTGCATACATTTATATACCACATATATTATGGTACCGGTAATATATACTATATATGTACTAAACCCATTATATGTATACGGGCATTAATCTATATTCCACATTTCTCCCAATGTCCATTCTATGCATGATCCAGGACACACTCATTCACCCTCCCCATAGACAGCTCCAAACCACTACCAAGTCACCTAACTATGAATGGTTACAGGACATAAATCTCACTCTCATGTTCTTCCCCCAACAAGTCACCTAACTATGAATGGTTACAGGACATACATTTAACTACCATGTTCTAACCCATTTGGTTATGCTCGCCGTATCAGATGGATTTATTGATCGTCCACCTCACGAGAGATCAGCAACCCCTGCTTGTAATGTACTTCATGACCAGTCTCAGGCCCATTC
>LC418
AATTTTATTTTTTAACCTAACTCCCCTACTAAGTGTACCCCCCCTTTCCCCCCCAGGGGGGGTATACTATGCATAATCGTGCATACATTTATATACCACATATATTATGGTACCGGTAATATATACTATATATGTACTAAACCCATTATATGTATACGGGCATTAATCTATATTCCACATTTCTCCCAATGTCCATTCTATGCATGATCCAGGACACACTCATTCACCCTCCCCATAGACAGCTCCAAACCACTACCAAGTCACCTAACTATGAATGGTTACAGGACATAAATCTCACTCTCATGTTCTTCCCCCAACAAGTCACCTAACTATGAATGGTTGCAGGACATACATTTAACTACCATGTTCTAACCCATTTGGTTATGCTCGCCGTATCAGATGGATTTATTGATCGTCCACCTCACGAGAGATCAGCAACCCCTGCTTGTAATGTACTTCATGACCAGTCTCAGGCCCATTC
>LC4191
AATTTTATTTTTTAACCTAACTCCCCTACTAAGTGTACCCCCCCTTTCCCCCCCAGGGGGGGTATACTATGCATAATCGTGCATACATTTATATACCACATATATTATGGTACCGGTAATATATACTATATATGTACTAAACCCATTATATGTATACGGGCATTAATCTATATTCCACATTTCTCCCAATGTCCATTCTATGCATGATCCAGGACACACTCATTCACCCTCCCCATAGACAGCTCCAAACCACTACCAAGTCACCTAACTATGAATGGTTACAGGACATAAATCTCACTCTCATGTTCTTCCCCCAACAAGTCACCTAACTATGAATGGTTGCAGGACATACATTTAACTACCATGTTCTAACCCATTTGGTTATGCTCGCCGTATCAGATGGATTTATTGATCGTCCACCTCACGAGAGATCAGCAACCCCTGCTTGTAATGTACTTCATGACCAGTCTCAGGCCCATTC
>LC4192
AATTTTATTTTTTAACCTAACTCCCCTACTAAGTGTACCCCCCCTTTCCCCCCCAGGGGGGGTATACTATGCATAATCGTGCATACATTTATATACCACATATATTATGGTACCGGTAATATATACTATATATGTACTAAACCCATTATATGTATACGGGCATTAATCTATATTCCACATTTCTCCCAATGTCCATTCTATGCATGATCCAGGACACACTCATTCACCCTCCCCATAGACAGCTCCAAACCACTACCAAGTCACCTAACTATGAATGGTTACAGGACATAAATCTCACTCTCATGTTCTTCCCCCAACAAGTCACCTAACTATGAATGGTTACAGGACATACATTTAACTACCATGTTCTAACCCATTTGGTTATGCTCGCCGTATCAGATGGATTTATTGATCGTCCACCTCACGAGAGATCAGCAACCCCTGCTTGTAATGTACTTCATGACCAGTCTCAGGCCCATTC
>LC420
AATTTTATTTTTTAACCTAACTCCCCTACTAAGTGTACCCCCCCTTTCCCCCCCAGGGGGGGTATACTATGCATAATCGTGCATACATTTATATACCACATATATTATGGTACCGGTAATATATACTATATATGTACTAAACCCATTATATGTATACGGGCATTAATCTATATTCCACATTTCTCCCAATGTCCATTCTATGCATGATCCAGGACACACTCGTTCACCCTCCCCATAGACAGCTCCAAACCACTACCAAGTCACCTAACTATGAATGGTTACAGGACATAAATCTCACTCTCATGTTCTTCCCCCAACAAGTCACCTAATTATGAATGGTTACAGGACATACATTTAACTACCATGTTCTAACCCATTTGGTTATGCTCGCCGTATCAGATGGATTTATTGATCGTCCACCTCACGAGAGATCAGCAACCCCTGCTTGTAATGTACTTCATGACCAGTCTCAGGCCCATTC
>LC4201
AATTTTATTTTTTAACCTAACTCCCCTACTAAGTGTACCCCCCCTTTCCCCCCCAGGGGGGGTATACTATGCATAATCGTGCATACATTTATATACCACATATATTATGGTACCGGTAATATATACTATATATGTACTAAACCCATTATATGTATACGGGCATTAACCTATATTCCACATTTCTCCCAATGTCCATTCTATGCATGGTCCAGGACATACTCATTTACCCTCCCCATAGACAGTTCCAAACCACTATCAAGCCACCTAACTATGAATGGTTACAGGACATAAATCTCACTCTCATGTTCTCCCCCCAACAAGTCACCTAACTATGAATGGTTACAGGACATACATTTAACTACCATGTTCTAACCCATTTGGTTATGCTCGCCGTATCAGATGGATTTATTGATCGTCCACCTCACGAGAGATCAGCAACCCCTGCCTGTAATGTACTTCATGACCAGTCTCAGGCCCATTC
>LC421
AATTTTATTTTTTAACCTAACTCCCCTACTAAGTGTACCCCCCCTTTCCCCCCCAGGGGGGGTATACTATGCATAATCGTGCATACATTTATATACCACATATATTATGGTACCGGTAATATATACTATATATGTACTAAACCCATTATATGTATACGGGCATTAATCTATATTCCACATTTCTCCCAATGTCCATTCTATGCATGATCCAGGACACACTCATTCACCCTCCCCATAGACAGCTCCAAACCACTACCAAGTCACCTAACTATGAATGGTTACAGGACATAAATCTCACTCTCATGTTCTTCCCCCAACAAGTCACCTAACTATGAATGGTTGCAGGACATACATTTAACTACCATGTTCTAACCCATTTGGTTATGCTCGCCGTATCAGATGGATTTATTGATCGTCCACCTCACGAGAGATCAGCAACCCCTGCTTGTAATGTACTTCATGACCAGTCTCAGGCCCATTC
>LC422
AATTTTATTTTTTAACCTAACTCCCCTACTAAGTGTACCCCCCCTTTCCCCCCCAGGGGGGGTATACTATGCATAATCGTGCATACATTTATATACCACATATATTATGGTACCGGTAATATATACTATATATGTACTAAACCCATTATATGTATACGGGCATTAATCTATATTCCACATTTCTCCCAATGTCCATTCTATGCATGATCCAAGACATACTCATTCACCCTCCCCATAGACAGCTCCAAACCACTACCAAGTCACCTAACTATGAATGGTTACAGGACATAAATCTAACTCTTATGTTCTTCCCCTAACAAGCCACCTAACTATGAATGGTTACAGGACATACATTTAACTACCATGTTCTAACCCATTTGGTTATGCTCGCCGTATCAGATGGATTTATTGATCGTCCACCTCACGAGAGATCAGCAACCCCTGCTTGTAATGTACTTCATGACCAGTCTCAGGCCCATTC
>LC4231
AATTTTATTTTTTAACCTAACTCCCCTACTAAGTGTACCCCCCCTTTCCCCCCCAGGGGGGGTATACTATGCATAATCGTGCATACATTTATATACCACATATATTATGGTACCGGTAATATATACTATATATGTACTAAACCCATTATATGTATACGGGCATTAATCTATATTCCACATTTCTCCCAATGTCCATTCTATGCATGATCCAGGACACACTCATTCACCCTCCCCATAGACAGCTCCAAACCACTACCAAGTCACCTAACTATGAATGGTTACAGGACATAAATCTCACTCTCATGTTCTTCCCCCAACAAGTCACCTAACTATGAATGGTTACAGGACATACATTTAACTACCATGTTCTAACCCATTTGGTTATGCTCGCCGTATCAGATGGATTTATTGATCGTCCACCTCACGAGAGATCAGCAACCCCTGCTTGTAATGTACTTCATGACCAGTCTCAGGCCCATTC
>LC4232
AATTTTATTTTTTAACCTAACTCCCCTACTAAGTGTACCCCCCCTTTCCCCCCCAGGGGGGGTATACTATGCATAATCGTGCATACATTTATATACCACATATATTATGGTACCGGTAATATATACTATATATGTACTAAACCCATTATATGTATACGGGCATTAACCTATATTCCACATTTCTCCCAATGTCCATTCTATGCATGGTCCAGGACATACTCATTTACCCTCCCCATAGACAGTTCCAAACCACTATCAAGCCACCTAACTATGAATGGTTACAGGACATAAATCTCACTCTCATGTTCTCCCCCCAACAAGTCACCTAACTATGAATGGTTACAGGACATACATTTAACTACCATGTTCTAACCCATTTGGTTATGCTCGCCGTATCAGATGGATTTATTGATCGTCCACCTCACGAGAGATCAGCAACCCCTGCCTGTAATGTACTTCATGACCAGTCTCAGGCCCATTC
>LC4241
AATTTTATTTTTTAACCTAACTCCCCTACTAAGTGTACCCCCCCTTTCCCCCCCAGGGGGGGTATACTATGCATAATCGTGCATACATTTATATACCACATATATTATGGTACCGGTAATATATACTATATATGTACTAAACCCATTATATGTATACGGGCATTAATCTATATTCCACATTTCTCCCAATGTCCATTCTATGCATGATCCAGGACACACTCGTTCACCCTCCCCATAGACAGCTCCAAACCACTACCAAGTCACCTAACTATGAATGGTTACAGGACATAAATCTCACTCTCATGTTCTTCCCCCAACAAGTCACCTAATTATGAATGGTTACAGGACATACATTTAACTACCATGTTCTAACCCATTTGGTTATGCTCGCCGTATCAGATGGATTTATTGATCGTCCACCTCACGAGAGATCAGCAACCCCTGCTTGTAATGTACTTCATGACCAGTCTCAGGCCCATTC
>LC4242
AATTTTATTTTTTAACCTAACTCCCCTACTAAGTGTACCCCCCCTTTCCCCCCCAGGGGGGGTATACTATGCATAATCGTGCATACATTTATATACCACATATATTATGGTACCGGTAATATATACTATATATGTACTAAACCCATTATATGTATACGGGCATTAACCTATATTCCACATTTCTCCCAATGTCCATTCTATGCATGATCCAGGACATACTCATTTACCCTCCCCATAGACAGTTCCAAACCACTATCAAGCCACCTAACTATGAATGGTTACAGGACATAAATCTCACTCTCATGTTCTCCCCCCAACAAGTCACCTAACTATGAATGGTTACAGGACATACATTTAACTACCATGTTCCAACCCATTTGGTTATGCTCGCCGTATCAGATGGATTTATTGATCGTCCACCTCACGAGAGATCAGCAACCCCTGCCTGTAATGTACTTCATGACCAGTCTCAGGCCCATTC
>LC4251
AATTTTATTTTTTAACCTAACTCCCCTACTAAGTGTACCCCCCCTTTCCCCCCCAGGGGGGGTATACTATGCATAATCGTGCATACATTTATATACCACATATATTATGGTACCGGTAATATATACTATATATGTACTAAACCCATTATATGTATACGGGCATTAATCTATATTCCACATTTCTCCCAATGTCCATTCTATGCATGATCCAGGACACACTCATTCACCCTCCCCATAGACAGCTCCAAACCACTACCAAGTCACCTAACTATGAATGGTTACAGGACATAAATCTCACTCTCATGTTCTTCCCCCAACAAGTCACCTAACTATGAATGGTTACAGGACATACATTTAACTACCATGTTCTAACCCATTTGGTTATGCTCGCCGTATCAGATGGATTTATTGATCGTCCACCTCACGAGAGATCAGCAACCCCTGCTTGTAATGTACTTCATGACCAGTCTCAGGCCCATTC
>LC4252
AATTTTATTTTTTAACCTAACTCCCCTACTAAGTGTACCCCCCCTTTCCCCCCCAGGGGGGGTATACTATGCATAATCGTGCATACATTTATATACCACATATATTATGGTACCGGTAATATATACTATATATGTACTAAACCCATTATATGTATACGGGCATTAACCTATATTCCACATTTCTCCCAATGTCCATTCTATGCATGGTCCAGGACATACTCATTTACCCTCCCCATAGACAGTTCCAAACCACTATCAAGCCACCTAACTATGAATGGTTACAGGACATAAATCTCACTCTCATGTTCTCCCCCCAACAAGTCACCTAACTATGAATGGTTACAGGACATACATTTAACTACCATGTTCTAACCCATTTGGTTATGCTCGCCGTATCAGATGGATTTATTGATCGTCCACCTCACGAGAGATCAGCAACCCCTGCCTGTAATGTACTTCATGACCAGTCTCAGGCCCATTC
>LC426
AATTTTATTTTTTAACCTAACTCCCCTACTAAGTGTACCCCCCCTTTCCCCCCCAGGGGGGGTATACTATGCATAATCGTGCATACATTTATATACCACATATATTATGGTACCGGTAATATATACTATATATGTACTAAACCCATTATATGTATACGGGCATTAATCTATATTCCACATTTCTCCCAATGTCCATTCTATGCATGATCCAGGACACACTCGTTCACCCTCCCCATAGACAGCTCCAAACCACTACCAAGTCACCTAACTATGAATGGTTACAGGACATAAATCTCACTCTCATGTTCTTCCCCCAACAAGTCACCTAATTATGAATGGTTACAGGACATACATTTAACTACCATGTTCTAACCCATTTGGTTATGCTCGCCGTATCAGATGGATTTATTGATCGTCCACCTCACGAGAGATCAGCAACCCCTGCTTGTAATGTACTTCATGACCAGTCTCAGGCCCATTC
>LC4271
AATTTTATTTTTTAACCTAACTCCCCTACTAAGTGTACCCCCCCTTTCCCCCCCAGGGGGGGTATACTATGCATAATCGTGCATACATTTATATACCACATATATTATGGTACCGGTAATATATACTATATATGTACTAAACCCATTATATGTATACGGGCATTAATCTATATTCCACATTTCTCCCAATGTCCATTCTATGCATGATCCAGGACACACTCATTCACCCTCCCCATAGACAGCTCCAAACCACTACCAAGTCACCTAACTATGAATGGTTACAGGACATAAATCTCACTCTCATGTTCTTCCCCCAACAAGTCACCTAACTATGAATGGTTGCAGGACATACATTTAACTACCATGTTCTAACCCATTTGGTTATGCTCGCCGTATCAGATGGATTTATTGATCGTCCACCTCACGAGAGATCAGCAACCCCTGCTTGTAATGTACTTCATGACCAGTCTCAGGCCCATTC
>LC4272
AATTTTATTTTTTAACCTAACTCCCCTACTAAGTGTACCCCCCCTTTCCCCCCCAGGGGGGGTATACTATGCATAATCGTGCATACATTTATATACCACATATATTATGGTACCGGTAATATATACTATATATGTACTAAACCCATTATATGTATACGGGCATTAATCTATATTCCACATTTCTCCCAATGTCCATTCTATGCATGATCCAGGACACACTCATTCACCCTCCCCATAGACAGCTCCAAACCACTACCAAGTCACCTAACTATGAATGGTTACAGGACATAAATCTCACTCTCATGTTCTTCCCCCAACAAGTCACCTAACTATGAATGGTTACAGGACATACATTTAACTACCATGTTCTAACCCATTTGGTTATGCTCGCCGTATCAGATGGATTTATTGATCGTCCACCTCACGAGAGATCAGCAACCCCTGCTTGTAATGTACTTCATGACCAGTCTCAGGCCCATTC
>LC428
AATTTTATTTTTTAACCTAACTCCCCTACTAAGTGTACCCCCCCTTTCCCCCCCAGGGGGGGTATACTATGCATAATCGTGCATACATTTATATACCACATATATTATGGTACCGGTAATATATACTATATATGTACTAAACCCATTATATGTATACGGGCATTAATCTATATTCCACATTTCTCCCAATGTCCATTCTATGCATGATCCAGGACACACTCATTCACCCTCCCCATAGACAGCTCCAAACCACTACCAAGTCACCTAACTATGAATGGTTACAGGACATAAATCTCACTCTCATGTTCTTCCCCCAACAAGTCACCTAACTATGAATGGTTGCAGGACATACATTTAACTACCATGTTCTAACCCATTTGGTTATGCTCGCCGTATCAGATGGATTTATTGATCGTCCACCTCACGAGAGATCAGCAACCCCTGCTTGTAATGTACTTCATGACCAGTCTCAGGCCCATTC
>LC429
AATTTTATTTTTTAACCTAACTCCCCTACTAAGTGTACCCCCCCTTTCCCCCCCAGGGGGGGTATACTATGCATAATCGTGCATACATTTATATACCACATATATTATGGTACCGGTAATATATACTATATATGTACTAAACCCATTATATGTATACGGGCATTAATCTATATTCCACATTTCTCCCAATGTCCATTCTATGCATGATCCAGGACACACTCATTCACCCTCCCCATAGACAGCTCCAAACCACTACCAAGTCACCTAACTATGAATGGTTACAGGACATAAATCTCACTCTCATGTTCTTCCCCCAACAAGTCACCTAACTATGAATGGTTACAGGACATACATTTAACTACCATGTTCTAACCCATTTGGTTATGCTCGCCGTATCAGATGGATTTATTGATCGTCCACCTCACGAGAGATCAGCAACCCCTGCTTGTAATGTACTTCATGACCAGTCTCAGGCCCATTC
>LC4291
AATTTTATTTTTTAACCTAACTCCCCTACTAAGTGTACCCCCCCTTTCCCCCCCAGGGGGGGTATACTATGCATAATCGTGCATACATTTATATACCACATATATTATGGTACCGGTAATATATACTATATATGTACTAAACCCATTATATGTATACGGGCATTAATCTATATTCCACATTTCTCCCAATGTCCATTCTATGCATGATCCAGGACACACTCATTCACCCTCCCCATAGACAGCTCCAAACCACTACCAAGTCACCTAACTATGAATGGTTACAGGACATAAATCTCACTCTCATGTTCTTCCCCCAACAAGTCACCTAACTATGAATGGTTACAGGACATACATTTAACTACCATGTTCTAACCCATTTGGTTATGCTCGCCGTATCAGATGGATTTATTGATCGTCCACCTCACGAGAGATCAGCAACCCCTGCTTGTAATGTACTTCATGACCAGTCTCAGGCCCATTC
>LC430
AATTTTATTTTTTAACCTAACTCCCCTACTAAGTGTACCCCCCCTTTCCCCCCCAGGGGGGGTATACTATGCATAATCGTGCATACATTTATATACCACATATATTATGGTACCGGTAATATATACTATATATGTACTAAACCCATTATATGTATACGGGCATTAATCTATATTCCACATTTCTCCCAATGTCCATTCTATGCATGATCCAGGACACACTCATTCACCCTCCCCATAGACAGCTCCAAACCACTACCAAGTCACCTAACTATGAATGGTTACAGGACATAAATCTCACTCTCATGTTCTTCCCCCAACAAGTCACCTAACTATGAATGGTTACAGGACATACATTTAACTACCATGTTCTAACCCATTTGGTTATGCTCGCCGTATCAGATGGATTTATTGATCGTCCACCTCACGAGAGATCAGCAACCCCTGCTTGTAATGTACTTCATGACCAGTCTCAGGCCCATTC
>LC431
AATTTTATTTTTTAACCTAACTCCCCTACTAAGTGTACCCCCCCTTTCCCCCCCAGGGGGGGTATACTATGCATAATCGTGCATACATTTATATACCACATATATTATGGTACCGGTAATATATACTATATATGTACTAAACCCATTATATGTATACGGGCATTAATCTATATTCCACATTTCTCCCAATGTCCATTCTATGCATGATCCAGGACACACTCATTCACCCTCCCCATAGACAGCTCCAAACCACTACCAAGCCACCTAACTATGAATGGTTACAGGACATAAATCTCACTCTCATGTTCTTCCCCCAACAAGTCACCTAATTATGAATGGTTACAGGACATACATTTAACTACCATGTTCTAACCCATTTGGTTATGCTCGCCGTATCAGATGGATTTATTGATCGTCCACCTCACGAGAGATCAGCAACCCCTGCTTGTAATGTACTTCATGACCAGTCTCAGGCCCATTC
>LC432
AATTTTATTTTTTAACCTAACTCCCCTACTAAGTGTACCCCCCCTTTCCCCCCCAGGGGGGGTATACTATGCATAATCGTGCATACATTTATATACCACATATATTATGGTACCGGTAATATATACTATATATGTACTAAACCCATTATATGTATACGGGCATTAATCTATATTCCACATTTCTCCCAATGTCCATTCTATGCATGATCCAGGACACACTCATTCACCCTCCCCATAGACAGCTCCAAACCACTACCAAGTCACCTAACTATGAATGGTTACAGGACATAAATCTCACTCTCATGTTCTTCCCCCAACAAGTCACCTAACTATGAATGGTTACAGGACATACATTTAACTACCATGTTCTAACCCATTTGGTTATGCTCGCCGTATCAGATGGATTTATTGATCGTCCACCTCACGAGAGATCAGCAACCCCTGCTTGTAATGTACTTCATGACCAGTCTCAGGCCCATTC
>LC433
AATTTTATTTTTTAACCTAACTCCCCTACTAAGTGTACCCCCCCTTTCCCCCCCAGGGGGGGTATACTATGCATAATCGTGCATACATTTATATACCACATATATTATGGTACCGGTAATATATACTATATATGTACTAAACCCATTATATGTATACGGGCATTAATCTATATTCCACATTTCTCCCAATGTCCATTCTATGCATGATCCAAGACATACTCATTCACCCTCCCCATAGACAGTTCTAAACCACTATCAAGCCACCTAACTATGAATGGTTACAGGACATAAATCTCACTCTCATGTTCTCCCCCTAACAAGTCACCTAACTATGAATGGTTACAGGACATACATTTAACTACCATGTTCTAACCCATTTGGTTATGCTCGCCGTATCAGATGGATTTATTGATCGTCCACCTCACGAGAGATCAGCAACCCCTGCCTGTAATGTACTTCATGACCAGTCTCAGGCCCATTC
>LC435
AATTTTATTTTTTAACCTAACTCCCCTACTAAGTGTACCCCCCCTTTCCCCCCCAGGGGGGGTATACTATGCATAATCGTGCATACATTTATATACCACATATATTATGGTACCGGTAATATATACTATATATGTACTAAACCCATTATATGTATACGGGCATTAATCTATATTCCACATTTCTCCCAATGTCCATTCTATGCATGATCCAAGACATACTCATTCACCCTCCCCATAGACAGTTCTAAACCACTATCAAGCCACCTAACTATGAATGGTTACAGGACATAAATCTCACTCTCATGTTCTCCCCCTAACAAGTCACCTAACTATGAATGGTTACAGGACATACATTTAACTACCATGTTCTAACCCATTTGGTTATGCTCGCCGTATCAGATGGATTTATTGATCGTCCACCTCACGAGAGATCAGCAACCCCTGCCTGTAATGTACTTCATGACCAGTCTCAGGCCCATTC
>LC437
AATTTTATTTTTTAACCTAACTCCCCTACTAAGTGTACCCCCCCTTTCCCCCCCAGGGGGGGTATACTATGCATAATCGTGCATACATTTATATACCACATATATTATGGTACCGGTAATATATACTATATATGTACTAAACCCATTATATGTATACGGGCATTAACCTATATTCCACATTTCTCCCAATGTCCATTCTATGCATGATCCAGGACATACTCATTTACCCTCCCCATAGACAGTTCCAAACCACTATCAAGCCACCTAACTATGAATGGTTACAGGACATAAATCTCACTCTCATGTTCTCCCCCCAACAAGTCACCTAACTATGAATGGTTACAGGACATACATTTAACTACCATGTTCTAACCCATTTGGTTATGCTCGCCGTATCAGATGGATTTATTGATCGTCCACCTCACGAGAGATCAGCAACCCCTGCCTGTAATGTACTTCATGACCAGTCTCAGGCCCATTC
>LC438
AATTTTATTTTTTAACCTAACTCCCCTACTAAGTGTACCCCCCCTTTCCCCCCCAGGGGGGGTATACTATGCATAATCGTGCATACATTTATATACCACATATATTATGGTACCGGTAATATATACTATATATGTACTAAACCCATTATATGTATACGGGCATTAATCTATATTCCACATTTCTCCCAATGTCCATTCTATGCATGATCCAGGACACACTCGTTCACCCTCCCCATAGACAGCTCCAAACCACTACCAAGTCACCTAACTATGAATGGTTACAGGACATAAATCTCACTCTCATGTTCTTCCCCCAACAAGTCACCTAATTATGAATGGTTACAGGACATACATTTAACTACCATGTTCTAACCCATTTGGTTATGCTCGCCGTATCAGATGGATTTATTGATCGTCCACCTCACGAGAGATCAGCAACCCCTGCTTGTAATGTACTTCATGACCAGTCTCAGGCCCATTC
>LC439
AATTTTATTTTTTAACCTAACTCCCCTACTAAGTGTACCCCCCCTTTCCCCCCCAGGGGGGGTATACTATGCATAATCGTGCATACATTTATATACCACATATATTATGGTACCGGTAATATATACTATATATGTACTAAACCCATTATATGTATACGGGCATTAATCTATATTCCACATTTCTCCCAATGTCCATTCTATGCATGATCCAGGACACACTCATTCACCCTCCCCATAGACAGCTCCAAACCACTACCAAGTCACCTAACTATGAATGGTTACAGGACATAAATCTCACTCTCATGTTCTTCCCCCAACAAGTCACCTAACTATGAATGGTTGCAGGACATACATTTAACTACCATGTTCTAACCCATTTGGTTATGCTCGCCGTATCAGATGGATTTATTGATCGTCCACCTCACGAGAGATCAGCAACCCCTGCTTGTAATGTACTTCATGACCAGTCTCAGGCCCATTC
>LC440
AATTTTATTTTTTAACCTAACTCCCCTACTAAGTGTACCCCCCCTTTCCCCCCCAGGGGGGGTATACTATGCATAATCGTGCATACATTTATATACCACATATATTATGGTACCGGTAATATATACTATATATGTACTAAACCCATTATATGTATACGGGCATTAATCTATATTCCACATTTCTCCCAATGTCCATTCTATGCATGATCCAGGACACACTCGTTCACCCTCCCCATAGACAGCTCCAAACCACTACCAAGTCACCTAACTATGAATGGTTACAGGACATAAATCTCACTCTCATGTTCTTCCCCCAACAAGTCACCTAATTATGAATGGTTACAGGACATACATTTAACTACCATGTTCTAACCCATTTGGTTATGCTCGCCGTATCAGATGGATTTATTGATCGTCCACCTCACGAGAGATCAGCAACCCCTGCTTGTAATGTACTTCATGACCAGTCTCAGGCCCATTC
>LC441
AATTTTATTTTTTAACCTAACTCCCCTACTAAGTGTACCCCCCCTTTCCCCCCCAGGGGGGGTATACTATGCATAATCGTGCATACATTTATATACCACATATATTATGGTACCGGTAATATATACTATATATGTACTAAACCCATTATATGTATACGGGCATTAATCTATATTCCACATTTCTCCCAATGTCCATTCTATGCATGATCCAAGACATACTCATTCACCCTCCCCATAGACAGTTCTAAACCACTATCAAGCCACCTAACTATGAATGGTTACAGGACATAAATCTCACTCTCATGTTCTCCCCCTAACAAGTCACCTAACTATGAATGGTTACAGGACATACATTTAACTACCATGTTCTAACCCATTTGGTTATGCTCGCCGTATCAGATGGATTTATTGATCGTCCACCTCACGAGAGATCAGCAACCCCTGCCTGTAATGTACTTCATGACCAGTCTCAGGCCCATTC
>LC442
AATTTTATTTTTTAACCTAACTCCCCTACTAAGTGTACCCCCCCTTTCCCCCCCAGGGGGGGTATACTATGCATAATCGTGCATACATTTATATACCACATATATTATGGTACCGGTAATATATACTATATATGTACTAAACCCATTATATGTATACGGGCATTAATCTATATTCCACATTTCTCCCAATGTCCATTCTATGCATGATCCAGGACACACTCATTCACCCTCCCCATAGACAGCTCCAAACCACTACCAAGTCACCTAACTATGAATGGTTACAGGACATAAATCTCACTCTCATGTTCTTCCCCCAACAAGTCACCTAACTATGAATGGTTACAGGACATACATTTAACTACCATGTTCTAACCCATTTGGTTATGCTCGCCGTATCAGATGGATTTATTGATCGTCCACCTCACGAGAGATCAGCAACCCCTGCTTGTAATGTACTTCATGACCAGTCTCAGGCCCATTC
>LC443
AATTTTATTTTTTAACCTAACTCCCCTACTAAGTGTACCCCCCCTTTCCCCCCCAGGGGGGGTATACTATGCATAATCGTGCATACATTTATATACCACATATATTATGGTACCGGTAATATATACTATATATGTACTAAACCCATTATATGTATACGGGCATTAATCTATATTCCACATTTCTCCCAATGTCCATTCTATGCATGATCCAGGACACACTCATTCACCCTCCCCATAGACAGCTCCAAACCACTACCAAGCCACCTAACTATGAATGGTTACAGGACATAAATCTCACTCTCATGTTCTTCCCCCAACAAGTCACCTAATTATGAATGGTTACAGGACATACATTTAACTACCATGTTCTAACCCATTTGGTTATGCTCGCCGTATCAGATGGATTTATTGATCGTCCACCTCACGAGAGATCAGCAACCCCTGCTTGTAATGTACTTCATGACCAGTCTCAGGCCCATTC
>LC444
AATTTTATTTTTTAACCTAACTCCCCTACTAAGTGTACCCCCCCTTTCCCCCCCAGGGGGGGTATACTATGCATAATCGTGCATACATTTATATACCACATATATTATGGTACCGGTAATATATACTATATATGTACTAAACCCATTATATGTATACGGGCATTAATCTATATTCCACATTTCTCCCAATGTCCATTCTATGCATGATCCAGGACACACTCGTTCACCCTCCCCATAGACAGCTCCAAACCACTACCAAGTCACCTAACTATGAATGGTTACAGGACATAAATCTCACTCTCATGTTCTTCCCCCAACAAGTCACCTAATTATGAATGGTTACAGGACATACATTTAACTACCATGTTCTAACCCATTTGGTTATGCTCGCCGTATCAGATGGATTTATTGATCGTCCACCTCACGAGAGATCAGCAACCCCTGCTTGTAATGTACTTCATGACCAGTCTCAGGCCCATTC
>LC445
AATTTTATTTTTTAACCTAACTCCCCTACTAAGTGTACCCCCCCTTTCCCCCCCAGGGGGGGTATACTATGCATAATCGTGCATACATTTATATACCACATATATTATGGTACCGGTAATATATACTATATATGTACTAAACCCATTATATGTATACGGGCATTAATCTATATTCCACATTTCTCCCAATGTCCATTCTATGCATGATCCAGGACACACTCGTTCACCCTCCCCATAGACAGCTCCAAACCACTACCAAGTCACCTAACTATGAATGGTTACAGGACATAAATCTCACTCTCATGTTCTTCCCCCAACAAGTCACCTAATTATGAATGGTTACAGGACATACATTTAACTACCATGTTCTAACCCATTTGGTTATGCTCGCCGTATCAGATGGATTTATTGATCGTCCACCTCACGAGAGATCAGCAACCCCTGCTTGTAATGTACTTCATGACCAGTCTCAGGCCCATTC
>LC447
AATTTTATTTTTTAACCTAACTCCCCTACTAAGTGTACCCCCCCTTTCCCCCCCAGGGGGGGTATACTATGCATAATCGTGCATACATTTATATACCACATATATTATGGTACCGGTAATATATACTATATATGTACTAAACCCATTATATGTATACGGGCATTAATCTATATTCCACATTTCTCCCAATGTCCATTCTATGCATGATCCAGGACACACTCGTTCACCCTCCCCATAGACAGCTCCAAACCACTACCAAGTCACCTAACTATGAATGGTTACAGGACATAAATCTCACTCTCATGTTCTTCCCCCAACAAGTCACCTAATTATGAATGGTTACAGGACATACATTTAACTACCATGTTCTAACCCATTTGGTTATGCTCGCCGTATCAGATGGATTTATTGATCGTCCACCTCACGAGAGATCAGCAACCCCTGCTTGTAATGTACTTCATGACCAGTCTCAGGCCCATTC
>LC448
AATTTTATTTTTTAACCTAACTCCCCTACTAAGTGTACCCCCCCTTTCCCCCCCAGGGGGGGTATACTATGCATAATCGTGCATACATTTATATACCACATATATTATGGTACCGGTAATATATACTATATATGTACTAAACCCATTATATGTATACGGGCATTAATCTATATTCCACATTTCTCCCAATGTCCATTCTATGCATGATCCAGGACACACTCATTCACCCTCCCCATAGACAGCTCCAAACCACTACCAAGTCACCTAACTATGAATGGTTACAGGACATAAATCTCACTCTCATGTTCTTCCCCCAACAAGTCACCTAACTATGAATGGTTGCAGGACATACATTTAACTACCATGTTCTAACCCATTTGGTTATGCTCGCCGTATCAGATGGATTTATTGATCGTCCACCTCACGAGAGATCAGCAACCCCTGCTTGTAATGTACTTCATGACCAGTCTCAGGCCCATTC
>LC449
AATTTTATTTTTTAACCTAACTCCCCTACTAAGTGTACCCCCCCTTTCCCCCCCAGGGGGGGTATACTATGCATAATCGTGCATACATTTATATACCACATATATTATGGTACCGGTAATATATACTATATATGTACTAAACCCATTATATGTATACGGGCATTAATCTATATTCCACATTTCTCCCAATGTCCATTCTATGCATGATCCAGGACACACTCATTCACCCTCCCCATAGACAGCTCCAAACCACTACCAAGTCACCTAACTATGAATGGTTACAGGACATAAATCTCACTCTCATGTTCTTCCCCCAACAAGTCACCTAACTATGAATGGTTACAGGACATACATTTAACTACCATGTTCTAACCCATTTGGTTATGCTCGCCGTATCAGATGGATTTATTGATCGTCCACCTCACGAGAGATCAGCAACCCCTGCTTGTAATGTACTTCATGACCAGTCTCAGGCCCATTC
>LC450
AATTTTATTTTTTAACCTAACTCCCCTACTAAGTGTACCCCCCCTTTCCCCCCCAGGGGGGGTATACTATGCATAATCGTGCATACATTTATATACCACATATATTATGGTACCGGTAATATATACTATATATGTACTAAACCCATTATATGTATACGGGCATTAATCTATATTCCACATTTCTCCCAATGTCCATTCTATGCATGATCCAGGACACACTCGTTCACCCTCCCCATAGACAGCTCCAAACCACTACCAAGTCACCTAACTATGAATGGTTACAGGACATAAATCTCACTCTCATGTTCTTCCCCCAACAAGTCACCTAATTATGAATGGTTACAGGACATACATTTAACTACCATGTTCTAACCCATTTGGTTATGCTCGCCGTATCAGATGGATTTATTGATCGTCCACCTCACGAGAGATCAGCAACCCCTGCTTGTAATGTACTTCATGACCAGTCTCAGGCCCATTC
>LC451
AATTTTATTTTTTAACCTAACTCCCCTACTAAGTGTACCCCCCCTTTCCCCCCCAGGGGGGGTATACTATGCATAATCGTGCATACATTTATATACCACATATATTATGGTACCGGTAATATATACTATATATGTACTAAACCCATTATATGTATACGGGCATTAATCTATATTCCACATTTCTCCCAATGTCCATTCCATGCATGATCCAGGACACACTCATTCACCCTCCCCATAGACAGCTCCAAACCACTACCAAGTCACCTAACTATGAATGGTTACAGGACATAAATCTCACTCTCATGTTCTTCCCCCAACAAGTCACCTAACTATGAATGGTTACAGGACATACATTTAACTACCATGTTCTAACCCATTTGGTTATGCTCGCCGTATCAGATGGATTTATTGATCGTCCACCTCACGAGAGATCAGCAACCCCTGCTTGTAATGTACTTCATGACCAGTCTCAGGCCCATTC
>LC452
AATTTTATTTTTTAACCTAACTCCCCTACTAAGTGTACCCCCCCTTTCCCCCCCAGGGGGGGTATACTATGCATAATCGTGCATACATTTATATACCACATATATTATGGTACCGGTAATATATACTATATATGTACTAAACCCATTATATGTATACGGGCATTAATCTATATTCCACATTTCTCCCAATGTCCATTCTATGCATGATCCAGGACACACTCATTCACCCTCCCCATAGACAGCTCCAAACCACTACCAAGCCACCTAACTATGAATGGTTACAGGACATAAATCTCACTCTCATGTTCTTCCCCCAACAAGTCACCTAATTATGAATGGTTACAGGACATACATTTAACTACCATGTTCTAACCCATTTGGTTATGCTCGCCGTATCAGATGGATTTATTGATCGTCCACCTCACGAGAGATCAGCAACCCCTGCTTGTAATGTACTTCATGACCAGTCTCAGGCCCATTC
>LC453
AATTTTATTTTTTAACCTAACTCCCCTACTAAGTGTACCCCCCCTTTCCCCCCCAGGGGGGGTATACTATGCATAATCGTGCATACATTTATATACCACATATATTATGGTACCGGTAATATATACTATATATGTACTAAACCCATTATATGTATACGGGCATTAATCTATATTCCACATTTCTCCCAATGTCCATTCTATGCATGATCCAAGACATACTCATTCACCCTCCCCATAGACAGCTCCAAACCACTACCAAGTCACCTAACTATGAATGGTTACAGGACATAAATCTAACTCTTATGTTCTTCCCCTAACAAGCCACCTAACTATGAATGGTTACAGGACATACATTTAACTACCATGTTCTAACCCATTTGGTTATGCTCGCCGTATCAGATGGATTTATTGATCGTCCACCTCACGAGAGATCAGCAACCCCTGCTTGTAATGTACTTCATGACCAGTCTCAGGCCCATTC
>LC454
AATTTTATTTTTTAACCTAACTCCCCTACTAAGTGTACCCCCCCTTTCCCCCCCAGGGGGGGTATACTATGCATAATCGTGCATACATTTATATACCACATATATTATGGTACCGGTAATATATACTATATATGTACTAAACCCATTATATGTATACGGGCATTAATCTATATTCCACATTTCTCCCAATGTCCATTCTATGCATGATCCAAGACATACTCATTCACCCTCCCCATAGACAGCTCCAAACCACTACCAAGTCACCTAACTATGAATGGTTACAGGACATAAATCTAACTCTTATGTTCTTCCCCTAACAAGCCACCTAACTATGAATGGTTACAGGACATACATTTAACTACCATGTTCTAACCCATTTGGTTATGCTCGCCGTATCAGATGGATTTATTGATCGTCCACCTCACGAGAGATCAGCAACCCCTGCTTGTAATGTACTTCATGACCAGTCTCAGGCCCATTC
>LC455
AATTTTATTTTTTAACCTAACTCCCCTACTAAGTGTACCCCCCCTTTCCCCCCCAGGGGGGGTATACTATGCATAATCGTGCATACATTTATATACCACATATATTATGGTACCGGTAATATATACTATATATGTACTAAACCCATTATATGTATACGGGCATTAATCTATATTCCACATTTCTCCCAATGTCCATTCTATGCATGATCCAAGACATACTCATTCACCCTCCCCATAGACAGCTCCAAACCACTACCAAGTCACCTAACTATGAATGGTTACAGGACATAAATCTAACTCTTATGTTCTTCCCCTAACAAGCCACCTAACTATGAATGGTTACAGGACATACATTTAACTACCATGTTCTAACCCATTTGGTTATGCTCGCCGTATCAGATGGATTTATTGATCGTCCACCTCACGAGAGATCAGCAACCCCTGCTTGTAATGTACTTCATGACCAGTCTCAGGCCCATTC
>LC456
AATTTTATTTTTTAACCTAACTCCCCTACTAAGTGTACCCCCCCTTTCCCCCCCAGGGGGGGTATACTATGCATAATCGTGCATACATTTATATACCACATATATTATGGTACCGGTAATATATACTATATATGTACTAAACCCATTATATGTATACGGGCATTAATCTATATTCCACATTTCTCCCAATGTCCATTCTATGCATGATCCAAGACATACTCATTCACCCTCCCCATAGACAGCTCCAAACCACTACCAAGTCACCTAACTATGAATGGTTACAGGACATAAATCTAACTCTTATGTTCTTCCCCTAACAAGCCACCTAACTATGAATGGTTACAGGACATACATTTAACTACCATGTTCTAACCCATTTGGTTATGCTCGCCGTATCAGATGGATTTATTGATCGTCCACCTCACGAGAGATCAGCAACCCCTGCTTGTAATGTACTTCATGACCAGTCTCAGGCCCATTC
>LC4561
AATTTTATTTTTTAACCTAACTCCCCTACTAAGTGTACCCCCCCTTTCCCCCCCAGGGGGGGTATACTATGCATAATCGTGCATACATTTATATACCACATATATTATGGTACCGGTAATATATACTATATATGTACTAAACCCATTATATGTATACGGGCATTAATCTATATTCCACATTTCTCCCAATGTCCATTCTATGCATGATCCAAGACATACTCATTCACCCTCCCCATAGACAGCTCCAAACCACTACCAAGTCACCTAACTATGAATGGTTACAGGACATAAATCTAACTCTTATGTTCTTCCCCTAACAAGCCACCTAACTATGAATGGTTACAGGACATACATTTAACTACCATGTTCTAACCCATTTGGTTATGCTCGCCGTATCAGATGGATTTATTGATCGTCCACCTCACGAGAGATCAGCAACCCCTGCTTGTAATGTACTTCATGACCAGTCTCAGGCCCATTC
>LC457
AATTTTATTTTTTAACCTAACTCCCCTACTAAGTGTACCCCCCCTTTCCCCCCCAGGGGGGGTATACTATGCATAATCGTGCATACATTTATATACCACATATATTATGGTACCGGTAATATATACTATATATGTACTAAACCCATTATATGTATACGGGCATTAATCTATATTCCACATTTCTCCCAATGTCCATTCTATGCATGATCCAAGACATACTCATTCACCCTCCCCATAGACAGCTCCAAACCACTACCAAGTCACCTAACTATGAATGGTTACAGGACATAAATCTAACTCTTATGTTCTTCCCCTAACAAGCCACCTAACTATGAATGGTTACAGGACATACATTTAACTACCATGTTCTAACCCATTTGGTTATGCTCGCCGTATCAGATGGATTTATTGATCGTCCACCTCACGAGAGATCAGCAACCCCTGCTTGTAATGTACTTCATGACCAGTCTCAGGCCCATTC
>LC491
AATTTTATTTTTTAACCTAACTCCCCTACTAAGTGTACCCCCCCTTTCCCCCCCAGGGGGGGTATACTATGCATAATCGTGCATACATTTATATACCACATATATTATGGTACCGGTAATATATACTATATATGTACTAAACCCATTATATGTATACGGGCATTAATCTATATTCCACATTTCTCCCAATGTCCATTCTATGCATGATCCAAGACATACTCATTCACCCTCCCCATAGACAGCTCCAAACCACTACCAAGTCACCTAACTATGAATGGTTACAGGACATAAATCTAACTCTTATGTTCTTCCCCTAACAAGCCACCTAACTATGAATGGTTACAGGACATACATTTAACTACCATGTTCTAACCCATTTGGTTATGCTCGCCGTATCAGATGGATTTATTGATCGTCCACCTCACGAGAGATCAGCAACCCCTGCTTGTAATGTACTTCATGACCAGTCTCAGGCCCATTC
>LC492
AATTTTATTTTTTAACCTAACTCCCCTACTAAGTGTACCCCCCCTTTCCCCCCCAGGGGGGGTATACTATGCATAATCGTGCATACATTTATATACCACATATATTATGGTACCGGTAATATATACTATATATGTACTAAACCCATTATATGTATACGGGCATTAATCTATATTCCACATTTCTCCCAATGTCCATTCTATGCATGATCCAAGACATACTCATTCACCCTCCCCATAGACAGCTCCAAACCACTACCAAGTCACCTAACTATGAATGGTTACAGGACATAAATCTAACTCTTATGTTCTTCCCCTAACAAGCCACCTAACTATGAATGGTTACAGGACATACATTTAACTACCATGTTCTAACCCATTTGGTTATGCTCGCCGTATCAGATGGATTTATTGATCGTCCACCTCACGAGAGATCAGCAACCCCTGCTTGTAATGTACTTCATGACCAGTCTCAGGCCCATTC
>LC503
AATTTTATTTTTTAACCTAACTCCCCTACTAAGTGTACCCCCCCTTTCCCCCCCAGGGGGGGTATACTATGCATAATCGTGCATACATTTATATACCACATATATTATGGTACCGGTAATATATACTATATATGTACTAAACCCATTATATGTATACGGGCATTAATCTATATTCCACATTTCTCCCAATGTCCATTCTATGCATGATCCAGGACACACTCATTCACCCTCCCCATAGACAGCTCCAAACCACTACCAAGTCACCTAACTATGAATGGTTACAGGACATAAATCTCACTCTCATGTTCTTCCCCCAACAAGTCACCTAACTATGAATGGTTACAGGACATACATTTAACTACCATGTTCTAACCCATTTGGTTATGCTCGCCGTATCAGATGGATTTATTGATCGTCCACCTCACGAGAGATCAGCAACCCCTGCTTGTAATGTACTTCATGACCAGTCTCAGGCCCATTC
>LC5041
AATTTTATTTTTTAACCTAACTCCCCTACTAAGTGTACCCCCCCTTTCCCCCCCAGGGGGGGTATACTATGCATAATCGTGCATACATTTATATACCACATATATTATGGTACCGGTAATATATACTATATATGTACTAAACCCATTATATGTATACGGGCATTAATCTATATTCCACATTTCTCCCAATGTCCATTCTATGCATGATCCAGGACACACTCATTCACCCTCCCCATAGACAGCTCCAAACCACTACCAAGTCACCTAACTATGAATGGTTACAGGACATAAATCTCACTCTCATGTTCTTCCCCCAACAAGTCACCTAACTATGAATGGTTACAGGACATACATTTAACTACCATGTTCTAACCCATTTGGTTATGCTCGCCGTATCAGATGGATTTATTGATCGTCCACCTCACGAGAGATCAGCAACCCCTGCTTGTAATGTACTTCATGACCAGTCTCAGGCCCATTC
>LC5042
AATTTTATTTTTTAACCTAACTCCCCTACTAAGTGTACCCCCCCTTTCCCCCCCAGGGGGGGTATACTATGCATAATCGTGCATACATTTATATACCACATATATTATGGTACCGGTAATATATACTATATATGTACTAAACCCATTATATGTATACGGGCATTAATCTATATTCCACATTTCTCCCAATGTCCATTCTATGCATGATCCAGGACACACTCATTCACCCTCCCCATAGACAGCTCCAAACCACTACCAAGTCACCTAACTATGAATGGTTACAGGACATAAATCTCACTCTCATGTTCTTCCCCCAACAAGTCACCTAACTATGAATGGTTACAGGACATACATTTAACTACCATGTTCTAACCCATTTGGTTATGCTCGCCGTATCAGATGGATTTATTGATCGTCCACCTCACGAGAGATCAGCAACCCCTGCTTGTAATGTACTTCATGACCAGTCTCAGGCCCATTC
>LC5051
AATTTTATTTTTTAACCTAACTCCCCTACTAAGTGTACCCCCCCTTTCCCCCCCAGGGGGGGTATACTATGCATAATCGTGCATACATTTATATACCACATATATTATGGTACCGGTAATATATACTATATATGTACTAAACCCATTATATGTATACGGGCATTAATCTATATTCCACATTTCTCCCAATGTCCATTCCATGCATGATCCAGGACACACTCATTCACCCTCCCCATAGACAGCTCCAAACCACTACCAAGTCACCTAACTATGAATGGTTACAGGACATAAATCTCACTCTCATGTTCTTCCCCCAACAAGTCACCTAACTATGAATGGTTACAGGACATACATTTAACTACCATGTTCTAACCCATTTGGTTATGCTCGCCGTATCAGATGGATTTATTGATCGTCCACCTCACGAGAGATCAGCAACCCCTGCTTGTAATGTACTTCATGACCAGTCTCAGGCCCATTC
>LC5052
AATTTTATTTTTTAACCTAACTCCCCTACTAAGTGTACCCCCCCTTTCCCCCCCAGGGGGGGTATACTATGCATAATCGTGCATACATTTATATACCACATATATTATGGTACCGGTAATATATACTATATATGTACTAAACCCATTATATGTATACGGGCATTAATCTATATTCCACATTTCTCCCAATGTCCATTCCATGCATGATCCAGGACACACTCATTCACCCTCCCCATAGACAGCTCCAAACCACTACCAAGTCACCTAACTATGAATGGTTACAGGACATAAATCTCACTCTCATGTTCTTCCCCCAACAAGTCACCTAACTATGAATGGTTACAGGACATACATTTAACTACCATGTTCTAACCCATTTGGTTATGCTCGCCGTATCAGATGGATTTATTGATCGTCCACCTCACGAGAGATCAGCAACCCCTGCTTGTAATGTACTTCATGACCAGTCTCAGGCCCATTC
>LC5061
AATTTTATTTTTTAACCTAACTCCCCTACTAAGTGTACCCCCCCTTTCCCCCCCAGGGGGGGTATACTATGCATAATCGTGCATACATTTATATACCACATATATTATGGTACCGGTAATATATACTATATATGTACTAAACCCATTATATGTATACGGGCATTAATCTATATTCCACATTTCTCCCAATGTCCATTCTATGCATGATCCAGGACACACTCATTCACCCTCCCCATAGACAGCTCCAAACCACTACCAAGTCACCTAACTATGAATGGTTACAGGACATAAATCTCACTCTCATGTTCTTCCCCCAACAAGTCACCTAACTATGAATGGTTACAGGACATACATTTAACTACCATGTTCTAACCCATTTGGTTATGCTCGCCGTATCAGATGGATTTATTGATCGTCCACCTCACGAGAGATCAGCAACCCCTGCTTGTAATGTACTTCATGACCAGTCTCAGGCCCATTC
>LC5062
AATTTTATTTTTTAACCTAACTCCCCTACTAAGTGTACCCCCCCTTTCCCCCCCAGGGGGGGTATACTATGCATAATCGTGCATACATTTATATACCACATATATTATGGTACCGGTAATATATACTATATATGTACTAAACCCATTATATGTATACGGGCATTAATCTATATTCCACATTTCTCCCAATGTCCATTCTATGCATGATCCAGGACACACTCATTCACCCTCCCCATAGACAGCTCCAAACCACTACCAAGTCACCTAACTATGAATGGTTACAGGACATAAATCTCACTCTCATGTTCTTCCCCCAACAAGTCACCTAACTATGAATGGTTACAGGACATACATTTAACTACCATGTTCTAACCCATTTGGTTATGCTCGCCGTATCAGATGGATTTATTGATCGTCCACCTCACGAGAGATCAGCAACCCCTGCTTGTAATGTACTTCATGACCAGTCTCAGGCCCATTC
>LC5063
AATTTTATTTTTTAACCTAACTCCCCTACTAAGTGTACCCCCCCTTTCCCCCCCAGGGGGGGTATACTATGCATAATCGTGCATACATTTATATACCACATATATTATGGTACCGGTAATATATACTATATATGTACTAAACCCATTATATGTATACGGGCATTAATCTATATTCCACATTTCTCCCAATGTCCATTCTATGCATGATCCAGGACACACTCATTCACCCTCCCCATAGACAGCTCCAAACCACTACCAAGTCACCTAACTATGAATGGTTACAGGACATAAATCTCACTCTCATGTTCTTCCCCCAACAAGTCACCTAACTATGAATGGTTACAGGACATACATTTAACTACCATGTTCTAACCCATTTGGTTATGCTCGCCGTATCAGATGGATTTATTGATCGTCCACCTCACGAGAGATCAGCAACCCCTGCTTGTAATGTACTTCATGACCAGTCTCAGGCCCATTC
>LC5071
AATTTTATTTTTTAACCTAACTCCCCTACTAAGTGTACCCCCCCTTTCCCCCCCAGGGGGGGTATACTATGCATAATCGTGCATACATTTATATACCACATATATTATGGTACCGGTAATATATACTATATATGTACTAAACCCATTATATGTATACGGGCATTAATCTATATTCCACATTTCTCCCAATGTCCATTCTATGCATGATCCAGGACACACTCATTCACCCTCCCCATAGACAGCTCCAAACCACTACCAAGTCACCTAACTATGAATGGTTACAGGACATAAATCTCACTCTCATGTTCTTCCCCCAACAAGTCACCTAACTATGAATGGTTACAGGACATACATTTAACTACCATGTTCTAACCCATTTGGTTATGCTCGCCGTATCAGATGGATTTATTGATCGTCCACCTCACGAGAGATCAGCAACCCCTGCTTGTAATGTACTTCATGACCAGTCTCAGGCCCATTC
>LC5072
AATTTTATTTTTTAACCTAACTCCCCTACTAAGTGTACCCCCCCTTTCCCCCCCAGGGGGGGTATACTATGCATAATCGTGCATACATTTATATACCACATATATTATGGTACCGGTAATATATACTATATATGTACTAAACCCATTATATGTATACGGGCATTAATCTATATTCCACATTTCTCCCAATGTCCATTCTATGCATGATCCAGGACACACTCATTCACCCTCCCCATAGACAGCTCCAAACCACTACCAAGTCACCTAACTATGAATGGTTACAGGACATAAATCTCACTCTCATGTTCTTCCCCCAACAAGTCACCTAACTATGAATGGTTACAGGACATACATTTAACTACCATGTTCTAACCCATTTGGTTATGCTCGCCGTATCAGATGGATTTATTGATCGTCCACCTCACGAGAGATCAGCAACCCCTGCTTGTAATGTACTTCATGACCAGTCTCAGGCCCATTC
>LC508
AATTTTATTTTTTAACCTAACTCCCCTACTAAGTGTACCCCCCCTTTCCCCCCCAGGGGGGGTATACTATGCATAATCGTGCATACATTTATATACCACATATATTATGGTACCGGTAATATATACTATATATGTACTAAACCCATTATATGTATACGGGCATTAATCTATATTCCACATTTCTCCCAATGTCCATTCCATGCATGATCCAGGACACACTCATTCACCCTCCCCATAGACAGCTCCAAACCACTACCAAGTCACCTAACTATGAATGGTTACAGGACATAAATCTCACTCTCATGTTCTTCCCCCAACAAGTCACCTAACTATGAATGGTTACAGGACATACATTTAACTACCATGTTCTAACCCATTTGGTTATGCTCGCCGTATCAGATGGATTTATTGATCGTCCACCTCACGAGAGATCAGCAACCCCTGCTTGTAATGTACTTCATGACCAGTCTCAGGCCCATTC
>LC509
AATTTTATTTTTTAACCTAACTCCCCTACTAAGTGTACCCCCCCTTTCCCCCCCAGGGGGGGTATACTATGCATAATCGTGCATACATTTATATACCACATATATTATGGTACCGGTAATATATACTATATATGTACTAAACCCATTATATGTATACGGGCATTAATCTATATTCCACATTTCTCCCAATGTCCATTCTATGCATGATCCAGGACACACTCATTCACCCTCCCCATAGACAGCTCCAAACCACTACCAAGTCACCTAACTATGAATGGTTACAGGACATAAATCTCACTCTCATGTTCTTCCCCCAACAAGTCACCTAACTATGAATGGTTACAGGACATACATTTAACTACCATGTTCTAACCCATTTGGTTATGCTCGCCGTATCAGATGGATTTATTGATCGTCCACCTCACGAGAGATCAGCAACCCCTGCTTGTAATGTACTTCATGACCAGTCTCAGGCCCATTC
>LC510
AATTTTATTTTTTAACCTAACTCCCCTACTAAGTGTACCCCCCCTTTCCCCCCCAGGGGGGGTATACTATGCATAATCGTGCATACATTTATATACCACATATATTATGGTACCGGTAATATATACTATATATGTACTAAACCCATTATATGTATACGGGCATTAATCTATATTCCACATTTCTCCCAATGTCCATTCTATGCATGATCCAGGACACACTCATTCACCCTCCCCATAGACAGCTCCAAACCACTACCAAGTCACCTAACTATGAATGGTTACAGGACATAAATCTCACTCTCATGTTCTTCCCCCAACAAGTCACCTAACTATGAATGGTTACAGGACATACATTTAACTACCATGTTCTAACCCATTTGGTTATGCTCGCCGTATCAGATGGATTTATTGATCGTCCACCTCACGAGAGATCAGCAACCCCTGCTTGTAATGTACTTCATGACCAGTCTCAGGCCCATTC
>LC511
AATTTTATTTTTTAACCTAACTCCCCTACTAAGTGTACCCCCCCTTTCCCCCCCAGGGGGGGTATACTATGCATAATCGTGCATACATTTATATACCACATATATTATGGTACCGGTAATATATACTATATATGTACTAAACCCATTATATGTATACGGGCATTAATCTATATTCCACATTTCTCCCAATGTCCATTCCATGCATGATCCAGGACACACTCATTCACCCTCCCCATAGACAGCTCCAAACCACTACCAAGTCACCTAACTATGAATGGTTACAGGACATAAATCTCACTCTCATGTTCTTCCCCCAACAAGTCACCTAACTATGAATGGTTACAGGACATACATTTAACTACCATGTTCTAACCCATTTGGTTATGCTCGCCGTATCAGATGGATTTATTGATCGTCCACCTCACGAGAGATCAGCAACCCCTGCTTGTAATGTACTTCATGACCAGTCTCAGGCCCATTC
>LC512
AATTTTATTTTTTAACCTAACTCCCCTACTAAGTGTACCCCCCCTTTCCCCCCCAGGGGGGGTATACTATGCATAATCGTGCATACATTTATATACCACATATATTATGGTACCGGTAATATATACTATATATGTACTAAACCCATTATATGTATACGGGCATTAACCTATATTCCACATTTCTCCCAATGTCCATTCTATGCATGATCCAGGACATACTCATTTACCCTCCCCATAGGCAGTTCCAAACCACTATCAAGCCACCTAACTATGAATGGTTACAGGACATAAATCTCACTCTCATGTTCTCCCCCCAACAAGTCACCTAACTATGAATGGTTACAGGACATACATTTAACTACCATGTTCTAACCCATTTGGTTATGCTCGCCGTATCAGATGGATTTATTGATCGTCCACCTCACGAGAGATCAGCAACCCCTGCCTGTAATGTACTTCATGACCAGTCTCAGGCCCATTC
>LC514
AATTTTATTTTTTAACCTAACTCCCCTACTAAGTGTACCCCCCCTTTCCCCCCCAGGGGGGGTATACTATGCATAATCGTGCATACATTTATATACCACATATATTATGGTACCGGTAATATATACTATATATGTACTAAACCCATTATATGTATACGGGCATTAATCTATATTCCACATTTCTCCCAATGTCCATTCTATGCATGATCCAAGACATACTCATTCACCCTCCCCATAGACAGTTCTAAACCACTATCAAGCCACCTAACTATGAATGGTTACAGGACATAAATCTCACTCTCATGTTCTCCCCCTAACAAGTCACCTAACTATGAATGGTTACAGGACATACATTTAACTACCATGTTCTAACCCATTTGGTTATGCTCGCCGTATCAGATGGATTTATTGATCGTCCACCTCACGAGAGATCAGCAACCCCTGCCTGTAATGTACTTCATGACCAGTCTCAGGCCCATTC
>LC515
AATTTTATTTTTTAACCTAACTCCCCTACTAAGTGTACCCCCCCTTTCCCCCCCAGGGGGGGTATACTATGCATAATCGTGCATACATTTATATACCACATATATTATGGTACCGGTAATATATACTATATATGTACTAAACCCATTATATGTATACGGGCATTAATCTATATTCCACATTTCTCCCAATGTCCATTCTATGCATGATCCAAGACATACTCATTCACCCTCCCCATAGACAGTTCTAAACCACTATCAAGCCACCTAACTATGAATGGTTACAGGACATAAATCTCACTCTCATGTTCTCCCCCTAACAAGTCACCTAACTATGAATGGTTACAGGACATACATTTAACTACCATGTTCTAACCCATTTGGTTATGCTCGCCGTATCAGATGGATTTATTGATCGTCCACCTCACGAGAGATCAGCAACCCCTGCCTGTAATGTACTTCATGACCAGTCTCAGGCCCATTC
>LC516
AATTTTATTTTTTAACCTAACTCCCCTACTAAGTGTACCCCCCCTTTCCCCCCCAGGGGGGGTATACTATGCATAATCGTGCATACATTTATATACCACATATATTATGGTACCGGTAATATATACTATATATGTACTAAACCCATTATATGTATACGGGCATTAATCTATATTCCACATTTCTCCCAATGTCCATTCTATGCATGATCCAGGACACACTCATTCACCCTCCCCATAGACAGCTCCAAACCACTACCAAGTCACCTAACTATGAATGGTTACAGGACATAAATCTCACTCTCATGTTCTTCCCCCAACAAGTCACCTAACTATGAATGGTTACAGGACATACATTTAACTACCATGTTCTAACCCATTTGGTTATGCTCGCCGTATCAGATGGATTTATTGATCGTCCACCTCACGAGAGATCAGCAACCCCTGCTTGTAATGTACTTCATGACCAGTCTCAGGCCCATTC
>LC517
AATTTTATTTTTTAACCTAACTCCCCTACTAAGTGTACCCCCCCTTTCCCCCCCAGGGGGGGTATACTATGCATAATCGTGCATACATTTATATACCACATATATTATGGTACCGGTAATATATACTATATATGTACTAAACCCATTATATGTATACGGGCATTAATCTATATTCCACATTTCTCCCAATGTCCATTCTATGCATGATCCAGGACACACTCATTCACCCTCCCCATAGACAGCTCCAAACCACTACCAAGTCACCTAACTATGAATGGTTACAGGACATAAATCTCACTCTCATGTTCTTCCCCCAACAAGTCACCTAACTATGAATGGTTACAGGACATACATTTAACTACCATGTTCTAACCCATTTGGTTATGCTCGCCGTATCAGATGGATTTATTGATCGTCCACCTCACGAGAGATCAGCAACCCCTGCTTGTAATGTACTTCATGACCAGTCTCAGGCCCATTC
>LC5181
AATTTTATTTTTTAACCTAACTCCCCTACTAAGTGTACCCCCCCTTTCCCCCCCAGGGGGGGTATACTATGCATAATCGTGCATACATTTATATACCACATATATTATGGTACCGGTAATATATACTATATATGTACTAAACCCATTATATGTATACGGGCATTAATCTATATTCCACATTTCTCCCAATGTCCATTCTATGCATGATCCAGGACACACTCATTCACCCTCCCCATAGACAGCTCCAAACCACTACCAAGCCACCTAACTATGAATGGTTACAGGACATAAATCTCACTCTCATGTTCTTCCCCCAACAAGTCACCTAATTATGAATGGTTACAGGACATACATTTAACTACCATGTTCTAACCCATTTGGTTATGCTCGCCGTATCAGATGGATTTATTGATCGTCCACCTCACGAGAGATCAGCAACCCCTGCTTGTAATGTACTTCATGACCAGTCTCAGGCCCATTC
>LC5182
AATTTTATTTTTTAACCTAACTCCCCTACTAAGTGTACCCCCCCTTTCCCCCCCAGGGGGGGTATACTATGCATAATCGTGCATACATTTATATACCACATATATTATGGTACCGGTAATATATACTATATATGTACTAAACCCATTATATGTATACGGGCATTAATCTATATTCCACATTTCTCCCAATGTCCATTCTATGCATGATCCAGGACACACTCATTCACCCTCCCCATAGACAGCTCCAAACCACTACCAAGCCACCTAACTATGAATGGTTACAGGACATAAATCTCACTCTCATGTTCTTCCCCCAACAAGTCACCTAATTATGAATGGTTACAGGACATACATTTAACTACCATGTTCTAACCCATTTGGTTATGCTCGCCGTATCAGATGGATTTATTGATCGTCCACCTCACGAGAGATCAGCAACCCCTGCTTGTAATGTACTTCATGACCAGTCTCAGGCCCATTC
>LC519
AATTTTATTTTTTAACCTAACTCCCCTACTAAGTGTACCCCCCCTTTCCCCCCCAGGGGGGGTATACTATGCATAATCGTGCATACATTTATATACCACATATATTATGGTACCGGTAATATATACTATATATGTACTAAACCCATTATATGTATACGGGCATTAATCTATATTCCACATTTCTCCCAATGTCCATTCTATGCATGATCCAGGACACACTCATTCACCCTCCCCATAGACAGCTCCAAACCACTACCAAGTCACCTAACTATGAATGGTTACAGGACATAAATCTCACTCTCATGTTCTTCCCCCAACAAGTCACCTAACTATGAATGGTTACAGGACATACATTTAACTACCATGTTCTAACCCATTTGGTTATGCTCGCCGTATCAGATGGATTTATTGATCGTCCACCTCACGAGAGATCAGCAACCCCTGCTTGTAATGTACTTCATGACCAGTCTCAGGCCCATTC
>LC520
AATTTTATTTTTTAACCTAACTCCCCTACTAAGTGTACCCCCCCTTTCCCCCCCAGGGGGGGTATACTATGCATAATCGTGCATACATTTATATACCACATATATTATGGTACCGGTAATATATACTATATATGTACTAAACCCATTATATGTATACGGGCATTAATCTATATTCCACATTTCTCCCAATGTCCATTCTATGCATGATCCAAGACATACTCATTCACCCTCCCCATAGACAGTTCTAAACCACTATCAAGCCACCTAACTATGAATGGTTACAGGACATAAATCTCACTCTCATGTTCTCCCCCTAACAAGTCACCTAACTATGAATGGTTACAGGACATACATTTAACTACCATGTTCTAACCCATTTGGTTATGCTCGCCGTATCAGATGGATTTATTGATCGTCCACCTCACGAGAGATCAGCAACCCCTGCCTGTAATGTACTTCATGACCAGTCTCAGGCCCATTC
>LC521
AATTTTATTTTTTAACCTAACTCCCCTACTAAGTGTACCCCCCCTTTCCCCCCCAGGGGGGGTATACTATGCATAATCGTGCATACATTTATATACCACATATATTATGGTACCGGTAATATATACTATATATGTACTAAACCCATTATATGTATACGGGCATTAATCTATATTCCACATTTCTCCCAATGTCCATTCTATGCATGATCCAGGACACACTCATTCACCCTCCCCATAGACAGCTCCAAACCACTACCAAGTCACCTAACTATGAATGGTTACAGGACATAAATCTCACTCTCATGTTCTTCCCCCAACAAGTCACCTAACTATGAATGGTTGCAGGACATACATTTAACTACCATGTTCTAACCCATTTGGTTATGCTCGCCGTATCAGATGGATTTATTGATCGTCCACCTCACGAGAGATCAGCAACCCCTGCTTGTAATGTACTTCATGACCAGTCTCAGGCCCATTC
>LC5212
AATTTTATTTTTTAACCTAACTCCCCTACTAAGTGTACCCCCCCTTTCCCCCCCAGGGGGGGTATACTATGCATAATCGTGCATACATTTATATACCACATATATTATGGTACCGGTAATATATACTATATATGTACTAAACCCATTATATGTATACGGGCATTAATCTATATTCCACATTTCTCCCAATGTCCATTCTATGCATGATCCAGGACACACTCATTCACCCTCCCCATAGACAGCTCCAAACCACTACCAAGTCACCTAACTATGAATGGTTACAGGACATAAATCTCACTCTCATGTTCTTCCCCCAACAAGTCACCTAACTATGAATGGTTACAGGACATACATTTAACTACCATGTTCTAACCCATTTGGTTATGCTCGCCGTATCAGATGGATTTATTGATCGTCCACCTCACGAGAGATCAGCAACCCCTGCTTGTAATGTACTTCATGACCAGTCTCAGGCCCATTC
>LC522
AATTTTATTTTTTAACCTAACTCCCCTACTAAGTGTACCCCCCCTTTCCCCCCCAGGGGGGGTATACTATGCATAATCGTGCATACATTTATATACCACATATATTATGGTACCGGTAATATATACTATATATGTACTAAACCCATTATATGTATACGGGCATTAATCTATATTCCACATTTCTCCCAATGTCCATTCCATGCATGATCCAGGACACACTCATTCACCCTCCCCATAGACAGCTCCAAACCACTACCAAGTCACCTAACTATGAATGGTTACAGGACATAAATCTCACTCTCATGTTCTTCCCCCAACAAGTCACCTAACTATGAATGGTTACAGGACATACATTTAACTACCATGTTCTAACCCATTTGGTTATGCTCGCCGTATCAGATGGATTTATTGATCGTCCACCTCACGAGAGATCAGCAACCCCTGCTTGTAATGTACTTCATGACCAGTCTCAGGCCCATTC
>LC523
AATTTTATTTTTTAACCTAACTCCCCTACTAAGTGTACCCCCCCTTTCCCCCCCAGGGGGGGTATACTATGCATAATCGTGCATACATTTATATACCACATATATTATGGTACCGGTAATATATACTATATATGTACTAAACCCATTATATGTATACGGGCATTAATCTATATTCCACATTTCTCCCAATGTCCATTCTATGCATGATCCAAGACATACTCATTCACCCTCCCCATAGACAGTTCTAAACCACTATCAAGCCACCTAACTATGAATGGTTACAGGACATAAATCTCACTCTCATGTTCTCCCCCTAACAAGTCACCTAACTATGAATGGTTACAGGACATACATTTAACTACCATGTTCTAACCCATTTGGTTATGCTCGCCGTATCAGATGGATTTATTGATCGTCCACCTCACGAGAGATCAGCAACCCCTGCCTGTAATGTACTTCATGACCAGTCTCAGGCCCATTC
>LC524
AATTTTATTTTTTAACCTAACTCCCCTACTAAGTGTACCCCCCCTTTCCCCCCCAGGGGGGGTATACTATGCATAATCGTGCATACATTTATATACCACATATATTATGGTACCGGTAATATATACTATATATGTACTAAACCCATTATATGTATACGGGCATTAATCTATATTCCACATTTCTCCCAATGTCCATTCCATGCATGATCCAGGACACACTCATTCACCCTCCCCATAGACAGCTCCAAACCACTACCAAGTCACCTAACTATGAATGGTTACAGGACATAAATCTCACTCTCATGTTCTTCCCCCAACAAGTCACCTAACTATGAATGGTTACAGGACATACATTTAACTACCATGTTCTAACCCATTTGGTTATGCTCGCCGTATCAGATGGATTTATTGATCGTCCACCTCACGAGAGATCAGCAACCCCTGCTTGTAATGTACTTCATGACCAGTCTCAGGCCCATTC
>LC525
AATTTTATTTTTTAACCTAACTCCCCTACTAAGTGTACCCCCCCTTTCCCCCCCAGGGGGGGTATACTATGCATAATCGTGCATACATTTATATACCACATATATTATGGTACCGGTAATATATACTATATATGTACTAAACCCATTATATGTATACGGGCATTAATCTATATTCCACATTTCTCCCAATGTCCATTCTATGCATGATCCAGGACACACTCATTCACCCTCCCCATAGACAGCTCCAAACCACTACCAAGTCACCTAACTATGAATGGTTACAGGACATAAATCTCACTCTCATGTTCTTCCCCCAACAAGTCACCTAACTATGAATGGTTACAGGACATACATTTAACTACCATGTTCTAACCCATTTGGTTATGCTCGCCGTATCAGATGGATTTATTGATCGTCCACCTCACGAGAGATCAGCAACCCCTGCTTGTAATGTACTTCATGACCAGTCTCAGGCCCATTC
>LC526
AATTTTATTTTTTAACCTAACTCCCCTACTAAGTGTACCCCCCCTTTCCCCCCCAGGGGGGGTATACTATGCATAATCGTGCATACATTTATATACCACATATATTATGGTACCGGTAATATATACTATATATGTACTAAACCCATTATATGTATACGGGCATTAATCTATATTCCACATTTCTCCCAATGTCCATTCTATGCATGATCCAGGACACACTCATTCACCCTCCCCATAGACAGCTCCAAACCACTACCAAGTCACCTAACTATGAATGGTTACAGGACATAAATCTCACTCTCATGTTCTTCCCCCAACAAGTCACCTAACTATGAATGGTTACAGGACATACATTTAACTACCATGTTCTAACCCATTTGGTTATGCTCGCCGTATCAGATGGATTTATTGATCGTCCACCTCACGAGAGATCAGCAACCCCTGCTTGTAATGTACTTCATGACCAGTCTCAGGCCCATTC
>LC527
AATTTTATTTTTTAACCTAACTCCCCTACTAAGTGTACCCCCCCTTTCCCCCCCAGGGGGGGTATACTATGCATAATCGTGCATACATTTATATACCACATATATTATGGTACCGGTAATATATACTATATATGTACTAAACCCATTATATGTATACGGGCATTAATCTATATTCCACATTTCTCCCAATGTCCATTCTATGCATGATCCAGGACACACTCATTCACCCTCCCCATAGACAGCTCCAAACCACTACCAAGTCACCTAACTATGAATGGTTACAGGACATAAATCTCACTCTCATGTTCTTCCCCCAACAAGTCACCTAACTATGAATGGTTACAGGACATACATTTAACTACCATGTTCTAACCCATTTGGTTATGCTCGCCGTATCAGATGGATTTATTGATCGTCCACCTCACGAGAGATCAGCAACCCCTGCTTGTAATGTACTTCATGACCAGTCTCAGGCCCATTC
>LC528
AATTTTATTTTTTAACCTAACTCCCCTACTAAGTGTACCCCCCCTTTCCCCCCCAGGGGGGGTATACTATGCATAATCGTGCATACATTTATATACCACATATATTATGGTACCGGTAATATATACTATATATGTACTAAACCCATTATATGTATACGGGCATTAATCTATATTCCACATTTCTCCCAATGTCCATTCTATGCATGATCCAAGACATACTCATTCACCCTCCCCATAGACAGTTCTAAACCACTATCAAGCCACCTAACTATGAATGGTTACAGGACATAAATCTCACTCTCATGTTCTCCCCCTAACAAGTCACCTAACTATGAATGGTTACAGGACATACATTTAACTACCATGTTCTAACCCATTTGGTTATGCTCGCCGTATCAGATGGATTTATTGATCGTCCACCTCACGAGAGATCAGCAACCCCTGCCTGTAATGTACTTCATGACCAGTCTCAGGCCCATTC
>LC529
AATTTTATTTTTTAACCTAACTCCCCTACTAAGTGTACCCCCCCTTTCCCCCCCAGGGGGGGTATACTATGCATAATCGTGCATACATTTATATACCACATATATTATGGTACCGGTAATATATACTATATATGTACTAAACCCATTATATGTATACGGGCATTAATCTATATTCCACATTTCTCCCAATGTCCATTCTATGCATGATCCAGGACATACTCATTCACCCTCCCCATAGACAACTCCAAACCACTACCAAGCCACCTAACTATGAATGGTTGCAGGACATAAATCTCACTCTCATGTTCTTCCCCCAACAAGTCACCTAACTATGAATGGTTGCAGGACATACATTTAACTACTATGCTCTAACCCATTTGGTTATGCTCGCCGTATCAGATGGATTTATTGATCGTCCACCTCACGAGAGATCAGCAACCCCTGCCTGTAATGTACTTCATGACCAGTCTCAGGCCCATTC
>LC530
AATTTTATTTTTTAACCTAACTCCCCTACTAAGTGTACCCCCCCTTTCCCCCCCAGGGGGGGTATACTATGCATAATCGTGCATACATTTATATACCACATATATTATGGTACCGGTAATATATACTATATATGTACTAAACCCATTATATGTATACGGGCATTAACCTATATTCCACATTTCTCCCAATGTCCATTCTATGCATGATCCAGGACATACTCATTTACCCTCCCCATAGGCAGTTCCAAACCACTATCAAGCCACCTAACTATGAATGGTTACAGGACATAAATCTCACTCTCATGTTCTCCCCCCAACAAGTCACCTAACTATGAATGGTTACAGGACATACATTTAACTACCATGTTCTAACCCATTTGGTTATGCTCGCCGTATCAGATGGATTTATTGATCGTCCACCTCACGAGAGATCAGCAACCCCTGCCTGTAATGTACTTCATGACCAGTCTCAGGCCCATTC
>LC531
AATTTTATTTTTTAACCTAACTCCCCTACTAAGTGTACCCCCCCTTTCCCCCCCAGGGGGGGTATACTATGCATAATCGTGCATACATTTATATACCACATATATTATGGTACCGGTAATATATACTATATATGTACTAAACCCATTATATGTATACGGGCATTAATCTATATTCCACATTTCTCCCAATGTCCATTCTATGCATGATCCAAGACATACTCATTCACCCTCCCCATAGACAGTTCTAAACCACTATCAAGCCACCTAACTATGAATGGTTACAGGACATAAATCTCACTCTCATGTTCTCCCCCTAACAAGTCACCTAACTATGAATGGTTACAGGACATACATTTAACTACCATGTTCTAACCCATTTGGTTATGCTCGCCGTATCAGATGGATTTATTGATCGTCCACCTCACGAGAGATCAGCAACCCCTGCCTGTAATGTACTTCATGACCAGTCTCAGGCCCATTC
>LC532
AATTTTATTTTTTAACCTAACTCCCCTACTAAGTGTACCCCCCCTTTCCCCCCCAGGGGGGGTATACTATGCATAATCGTGCATACATTTATATACCACATATATTATGGTACCGGTAATATATACTATATATGTACTAAACCCATTATATGTATACGGGCATTAATCTATATTCCACATTTCTCCCAATGTCCATTCTATGCATGATCCAGGACACACTCATTCACCCTCCCCATAGACAGCTCCAAACCACTACCAAGTCACCTAACTATGAATGGTTACAGGACATAAATCTCACTCTCATGTTCTTCCCCCAACAAGTCACCTAACTATGAATGGTTACAGGACATACATTTAACTACCATGTTCTAACCCATTTGGTTATGCTCGCCGTATCAGATGGATTTATTGATCGTCCACCTCACGAGAGATCAGCAACCCCTGCTTGTAATGTACTTCATGACCAGTCTCAGGCCCATTC
>LC533
AATTTTATTTTTTAACCTAACTCCCCTACTAAGTGTACCCCCCCTTTCCCCCCCAGGGGGGGTATACTATGCATAATCGTGCATACATTTATATACCACATATATTATGGTACCGGTAATATATACTATATATGTACTAAACCCATTATATGTATACGGGCATTAATCTATATTCCACATTTCTCCCAATGTCCATTCTATGCATGATCCAGGACACACTCATTCACCCTCCCCATAGACAGCTCCAAACCACTACCAAGTCACCTAACTATGAATGGTTACAGGACATAAATCTCACTCTCATGTTCTTCCCCCAACAAGTCACCTAACTATGAATGGTTACAGGACATACATTTAACTACCATGTTCTAACCCATTTGGTTATGCTCGCCGTATCAGATGGATTTATTGATCGTCCACCTCACGAGAGATCAGCAACCCCTGCTTGTAATGTACTTCATGACCAGTCTCAGGCCCATTC
>LC534
AATTTTATTTTTTAACCTAACTCCCCTACTAAGTGTACCCCCCCTTTCCCCCCCAGGGGGGGTATACTATGCATAATCGTGCATACATTTATATACCACATATATTATGGTACCGGTAATATATACTATATATGTACTAAACCCATTATATGTATACGGGCATTAATCTATATTCCACATTTCTCCCAATGTCCATTCTATGCATGATCCAGGACACACTCATTCACCCTCCCCATAGACAGCTCCAAACCACTACCAAGTCACCTAACTATGAATGGTTACAGGACATAAATCTCACTCTCATGTTCTTCCCCCAACAAGTCACCTAACTATGAATGGTTACAGGACATACATTTAACTACCATGTTCTAACCCATTTGGTTATGCTCGCCGTATCAGATGGATTTATTGATCGTCCACCTCACGAGAGATCAGCAACCCCTGCTTGTAATGTACTTCATGACCAGTCTCAGGCCCATTC
>LC535
AATTTTATTTTTTAACCTAACTCCCCTACTAAGTGTACCCCCCCTTTCCCCCCCAGGGGGGGTATACTATGCATAATCGTGCATACATTTATATACCACATATATTATGGTACCGGTAATATATACTATATATGTACTAAACCCATTATATGTATACGGGCATTAATCTATATTCCACATTTCTCCCAATGTCCATTCTATGCATGATCCAAGACATACTCATTCACCCTCCCCATAGACAGTTCTAAACCACTATCAAGCCACCTAACTATGAATGGTTACAGGACATAAATCTCACTCTCATGTTCTCCCCCTAACAAGTCACCTAACTATGAATGGTTACAGGACATACATTTAACTACCATGTTCTAACCCATTTGGTTATGCTCGCCGTATCAGATGGATTTATTGATCGTCCACCTCACGAGAGATCAGCAACCCCTGCCTGTAATGTACTTCATGACCAGTCTCAGGCCCATTC
>LC536
AATTTTATTTTTTAACCTAACTCCCCTACTAAGTGTACCCCCCCTTTCCCCCCCAGGGGGGGTATACTATGCATAATCGTGCATACATTTATATACCACATATATTATGGTACCGGTAATATATACTATATATGTACTAAACCCATTATATGTATACGGGCATTAATCTATATTCCACATTTCTCCCAATGTCCATTCTATGCATGATCCAAGACATACTCATTCACCCTCCCCATAGACAGTTCTAAACCACTATCAAGCCACCTAACTATGAATGGTTACAGGACATAAATCTCACTCTCATGTTCTCCCCCTAACAAGTCACCTAACTATGAATGGTTACAGGACATACATTTAACTACCATGTTCTAACCCATTTGGTTATGCTCGCCGTATCAGATGGATTTATTGATCGTCCACCTCACGAGAGATCAGCAACCCCTGCCTGTAATGTACTTCATGACCAGTCTCAGGCCCATTC
>LC537
AATTTTATTTTTTAACCTAACTCCCCTACTAAGTGTACCCCCCCTTTCCCCCCCAGGGGGGGTATACTATGCATAATCGTGCATACATTTATATACCACATATATTATGGTACCGGTAATATATACTATATATGTACTAAACCCATTATATGTATACGGGCATTAATCTATATTCCACATTTCTCCCAATGTCCATTCTATGCATGATCCAGGACATACTCATTCACCCTCCCCATAGACAACTCCAAACCACTACCAAGCCACCTAACTATGAATGGTTGCAGGACATAAATCTCACTCTCATGTTCTTCCCCCAACAAGTCACCTAACTATGAATGGTTGCAGGACATACATTTAACTACTATGCTCTAACCCATTTGGTTATGCTCGCCGTATCAGATGGATTTATTGATCGTCCACCTCACGAGAGATCAGCAACCCCTGCCTGTAATGTACTTCATGACCAGTCTCAGGCCCATTC
>LC538
AATTTTATTTTTTAACCTAACTCCCCTACTAAGTGTACCCCCCCTTTCCCCCCCAGGGGGGGTATACTATGCATAATCGTGCATACATTTATATACCACATATATTATGGTACCGGTAATATATACTATATATGTACTAAACCCATTATATGTATACGGGCATTAACCTATATTCCACATTTCTCCCAATGTCCATTCTATGCATGATCCAGGACATACTCATTTACCCTCCCCATAGGCAGTTCCAAACCACTATCAAGCCACCTAACTATGAATGGTTACAGGACATAAATCTCACTCTCATGTTCTCCCCCCAACAAGTCACCTAACTATGAATGGTTACAGGACATACATTTAACTACCATGTTCTAACCCATTTGGTTATGCTCGCCGTATCAGATGGATTTATTGATCGTCCACCTCACGAGAGATCAGCAACCCCTGCCTGTAATGTACTTCATGACCAGTCTCAGGCCCATTC
>LC539
AATTTTATTTTTTAACCTAACTCCCCTACTAAGTGTACCCCCCCTTTCCCCCCCAGGGGGGGTATACTATGCATAATCGTGCATACATTTATATACCACATATATTATGGTACCGGTAATATATACTATATATGTACTAAACCCATTATATGTATACGGGCATTAATCTATATTCCACATTTCTCCCAATGTCCATTCTATGCATGATCCAGGACACACTCATTCACCCTCCCCATAGACAGCTCCAAACCACTACCAAGTCACCTAACTATGAATGGTTACAGGACATAAATCTCACTCTCATGTTCTTCCCCCAACAAGTCACCTAACTATGAATGGTTACAGGACATACATTTAACTACCATGTTCTAACCCATTTGGTTATGCTCGCCGTATCAGATGGATTTATTGATCGTCCACCTCACGAGAGATCAGCAACCCCTGCTTGTAATGTACTTCATGACCAGTCTCAGGCCCATTC
>LC541
AATTTTATTTTTTAACCTAACTCCCCTACTAAGTGTACCCCCCCTTTCCCCCCCAGGGGGGGTATACTATGCATAATCGTGCATACATTTATATACCACATATATTATGGTACCGGTAATATATACTATATATGTACTAAACCCATTATATGTATACGGGCATTAATCTATATTCCACATTTCTCCCAATGTCCATTCTATGCATGATCCAAGACATACTCATTCACCCTCCCCATAGACAGTTCTAAACCACTATCAAGCCACCTAACTATGAATGGTTACAGGACATAAATCTCACTCTCATGTTCTCCCCCTAACAAGTCACCTAACTATGAATGGTTACAGGACATACATTTAACTACCATGTTCTAACCCATTTGGTTATGCTCGCCGTATCAGATGGATTTATTGATCGTCCACCTCACGAGAGATCAGCAACCCCTGCCTGTAATGTACTTCATGACCAGTCTCAGGCCCATTC
>LC542
AATTTTATTTTTTAACCTAACTCCCCTACTAAGTGTACCCCCCCTTTCCCCCCCAGGGGGGGTATACTATGCATAATCGTGCATACATTTATATACCACATATATTATGGTACCGGTAATATATACTATATATGTACTAAACCCATTATATGTATACGGGCATTAATCTATATTCCACATTTCTCCCAATGTCCATTCTATGCATGATCCAGGACACACTCATTCACCCTCCCCATAGACAGCTCCAAACCACTACCAAGTCACCTAACTATGAATGGTTACAGGACATAAATCTCACTCTCATGTTCTTCCCCCAACAAGTCACCTAACTATGAATGGTTACAGGACATACATTTAACTACCATGTTCTAACCCATTTGGTTATGCTCGCCGTATCAGATGGATTTATTGATCGTCCACCTCACGAGAGATCAGCAACCCCTGCTTGTAATGTACTTCATGACCAGTCTCAGGCCCATTC
>LC543
AATTTTATTTTTTAACCTAACTCCCCTACTAAGTGTACCCCCCCTTTCCCCCCCAGGGGGGGTATACTATGCATAATCGTGCATACATTTATATACCACATATATTATGGTACCGGTAATATATACTATATATGTACTAAACCCATTATATGTATACGGGCATTAATCTATATTCCACATTTCTCCCAATGTCCATTCTATGCATGATCCAAGACATACTCATTCACCCTCCCCATAGACAGTTCTAAACCACTATCAAGCCACCTAACTATGAATGGTTACAGGACATAAATCTCACTCTCATGTTCTCCCCCTAACAAGTCACCTAACTATGAATGGTTACAGGACATACATTTAACTACCATGTTCTAACCCATTTGGTTATGCTCGCCGTATCAGATGGATTTATTGATCGTCCACCTCACGAGAGATCAGCAACCCCTGCCTGTAATGTACTTCATGACCAGTCTCAGGCCCATTC
>LC544
AATTTTATTTTTTAACCTAACTCCCCTACTAAGTGTACCCCCCCTTTCCCCCCCAGGGGGGGTATACTATGCATAATCGTGCATACATTTATATACCACATATATTATGGTACCGGTAATATATACTATATATGTACTAAACCCATTATATGTATACGGGCATTAATCTATATTCCACATTTCTCCCAATGTCCATTCTATGCATGATCCAGGACATACTCATTCACCCTCCCCATAGACAACTCCAAACCACTACCAAGCCACCTAACTATGAATGGTTGCAGGACATAAATCTCACTCTCATGTTCTTCCCCCAACAAGTCACCTAACTATGAATGGTTGCAGGACATACATTTAACTACTATGCTCTAACCCATTTGGTTATGCTCGCCGTATCAGATGGATTTATTGATCGTCCACCTCACGAGAGATCAGCAACCCCTGCCTGTAATGTACTTCATGACCAGTCTCAGGCCCATTC
>LC588
AATTTTATTTTTTAACCTAACTCCCCTACTAAGTGTACCCCCCCTTTCCCCCCCAGGGGGGGTATACTATGCATAATCGTGCATACATTTATATACCACATATATTATGGTACCGGTAATATATACTATATATGTACTAAACCCATTATATGTATACGGGCATTAATCTATATTCCACATTTCTCCCAATGTCCATTCTATGCATGATCCAGGACACACTCATTCACCCTCCCCATAGACAGCTCCAAACCACTACCAAGTCACCTAACTATGAATGGTTACAGGACATAAATCTCACTCTCATGTTCTTCCCCCAACAAGTCACCTAACTATGAATGGTTGCAGGACATACATTTAACTACCATGTTCTAACCCATTTGGTTATGCTCGCCGTATCAGATGGATTTATTGATCGTCCACCTCACGAGAGATCAGCAACCCCTGCTTGTAATGTACTTCATGACCAGTCTCAGGCCCATTC
>LC589
AATTTTATTTTTTAACCTAACTCCCCTACTAAGTGTACCCCCCCTTTCCCCCCCAGGGGGGGTATACTATGCATAATCGTGCATACATTTATATACCACATATATTATGGTACCGGTAATATATACTATATATGTACTAAACCCATTATATGTATACGGGCATTAACCTATATTCCACATTTCTCCCAATGTCCATTCTATGCATGATCCAGGACATACTCATTTACCCTCCCCATAGACAGTTCCAAACCACTATCAAGCCACCTAACTATGAATGGTTACAGGACATAAATCTCACTCTCATGTTCTCCCCCCAACAAGTCACCTAACTATGAATGGTTACAGGACATACATTTAACTACCATGTTCTAACCCATTTGGTTATGCTCGCCGTATCAGATGGATTTATTGATCGTCCACCTCACGAGAGATCAGCAACCCCTGCCTGTAATGTACTTCATGACCAGTCTCAGGCCCATTC
>LC590
AATTTTATTTTTTAACCTAACTCCCCTACTAAGTGTACCCCCCCTTTCCCCCCCAGGGGGGGTATACTATGCATAATCGTGCATACATTTATATACCACATATATTATGGTACCGGTAATATATACTATATATGTACTAAACCCATTATATGTATACGGGCATTAATCTATATTCCACATTTCTCCCAATGTCCATTCTATGCATGATCCAGGACACACTCATTCACCCTCCCCATAGACAGCTCCAAACCACTACCAAGTCACCTAACTATGAATGGTTACAGGACATAAATCTCACTCTCATGTTCTTCCCCCAACAAGTCACCTAACTATGAATGGTTGCAGGACATACATTTAACTACCATGTTCTAACCCATTTGGTTATGCTCGCCGTATCAGATGGATTTATTGATCGTCCACCTCACGAGAGATCAGCAACCCCTGCTTGTAATGTACTTCATGACCAGTCTCAGGCCCATTC
>LC591
AATTTTATTTTTTAACCTAACTCCCCTACTAAGTGTACCCCCCCTTTCCCCCCCAGGGGGGGTATACTATGCATAATCGTGCATACATTTATATACCACATATATTATGGTACCGGTAATATATACTATATATGTACTAAACCCATTATATGTATACGGGCATTAACCTATATTCCACATTTCTCCCAATGTCCATTCTATGCATGATCCAGGACATACTCATTTACCCTCCCCATAGACAGTTCCAAACCACTATCAAGCCACCTAACTATGAATGGTTACAGGACATAAATCTCACTCTCATGTTCTCCCCCCAACAAGTCACCTAACTATGAATGGTTACAGGACATACATTTAACTACCATGTTCTAACCCATTTGGTTATGCTCGCCGTATCAGATGGATTTATTGATCGTCCACCTCACGAGAGATCAGCAACCCCTGCCTGTAATGTACTTCATGACCAGTCTCAGGCCCATTC
>LC592
AATTTTATTTTTTAACCTAACTCCCCTACTAAGTGTACCCCCCCTTTCCCCCCCAGGGGGGGTATACTATGCATAATCGTGCATACATTTATATACCACATATATTATGGTACCGGTAATATATACTATATATGTACTAAACCCATTATATGTATACGGGCATTAATCTATATTCCACATTTCTCCCAATGTCCATTCTATGCATGATCCAGGACACACTCATTCACCCTCCCCATAGACAGCTCCAAACCACTACCAAGTCACCTAACTATGAATGGTTACAGGACATAAATCTCACTCTCATGTTCTTCCCCCAACAAGTCACCTAACTATGAATGGTTGCAGGACATACATTTAACTACCATGTTCTAACCCATTTGGTTATGCTCGCCGTATCAGATGGATTTATTGATCGTCCACCTCACGAGAGATCAGCAACCCCTGCTTGTAATGTACTTCATGACCAGTCTCAGGCCCATTC
>LC593
AATTTTATTTTTTAACCTAACTCCCCTACTAAGTGTACCCCCCCTTTCCCCCCCAGGGGGGGTATACTATGCATAATCGTGCATACATTTATATACCACATATATTATGGTACCGGTAATATATACTATATATGTACTAAACCCATTATATGTATACGGGCATTAACCTATATTCCACATTTCTCCCAATGTCCATTCTATGCATGATCCAGGACATACTCATTTACCCTCCCCATAGACAGTTCCAAACCACTATCAAGCCACCTAACTATGAATGGTTACAGGACATAAATCTCACTCTCATGTTCTCCCCCCAACAAGTCACCTAACTATGAATGGTTACAGGACATACATTTAACTACCATGTTCTAACCCATTTGGTTATGCTCGCCGTATCAGATGGATTTATTGATCGTCCACCTCACGAGAGATCAGCAACCCCTGCCTGTAATGTACTTCATGACCAGTCTCAGGCCCATTC
>LC594
AATTTTATTTTTTAACCTAACTCCCCTACTAAGTGTACCCCCCCTTTCCCCCCCAGGGGGGGTATACTATGCATAATCGTGCATACATTTATATACCACATATATTATGGTACCGGTAATATATACTATATATGTACTAAACCCATTATATGTATACGGGCATTAACCTATATTCCACATTTCTCCCAATGTCCATTCTATGCATGATCCAGGACATACTCATTTACCCTCCCCATAGACAGTTCCAAACCACTATCAAGCCACCTAACTATGAATGGTTACAGGACATAAATCTCACTCTCATGTTCTCCCCCCAACAAGTCACCTAACTATGAATGGTTACAGGACATACATTTAACTACCATGTTCTAACCCATTTGGTTATGCTCGCCGTATCAGATGGATTTATTGATCGTCCACCTCACGAGAGATCAGCAACCCCTGCCTGTAATGTACTTCATGACCAGTCTCAGGCCCATTC
>LC595
AATTTTATTTTTTAACCTAACTCCCCTACTAAGTGTACCCCCCCTTTCCCCCCCAGGGGGGGTATACTATGCATAATCGTGCATACATTTATATACCACATATATTATGGTACCGGTAATATATACTATATATGTACTAAACCCATTATATGTATACGGGCATTAACCTATATTCCACATTTCTCCCAATGTCCATTCTATGCATGATCCAGGACATACTCATTTACCCTCCCCATAGACAGTTCCAAACCACTATCAAGCCACCTAACTATGAATGGTTACAGGACATAAATCTCACTCTCATGTTCTCCCCCCAACAAGTCACCTAACTATGAATGGTTACAGGACATACATTTAACTACCATGTTCTAACCCATTTGGTTATGCTCGCCGTATCAGATGGATTTATTGATCGTCCACCTCACGAGAGATCAGCAACCCCTGCCTGTAATGTACTTCATGACCAGTCTCAGGCCCATTC
>LC596
AATTTTATTTTTTAACCTAACTCCCCTACTAAGTGTACCCCCCCTTTCCCCCCCAGGGGGGGTATACTATGCATAATCGTGCATACATTTATATACCACATATATTATGGTACCGGTAATATATACTATATATGTACTAAACCCATTATATGTATACGGGCATTAATCTATATTCCACATTTCTCCCAATGTCCATTCTATGCATGATCCAGGACACACTCATTCACCCTCCCCATAGACAGCTCCAAACCACTACCAAGTCACCTAACTATGAATGGTTACAGGACATAAATCTCACTCTCATGTTCTTCCCCCAACAAGTCACCTAACTATGAATGGTTGCAGGACATACATTTAACTACCATGTTCTAACCCATTTGGTTATGCTCGCCGTATCAGATGGATTTATTGATCGTCCACCTCACGAGAGATCAGCAACCCCTGCTTGTAATGTACTTCATGACCAGTCTCAGGCCCATTC
>LC597
AATTTTATTTTTTAACCTAACTCCCCTACTAAGTGTACCCCCCCTTTCCCCCCCAGGGGGGGTATACTATGCATAATCGTGCATACATTTATATACCACATATATTATGGTACCGGTAATATATACTATATATGTACTAAACCCATTATATGTATACGGGCATTAACCTATATTCCACATTTCTCCCAATGTCCATTCTATGCATGATCCAGGACATACTCATTTACCCTCCCCATAGACAGTTCCAAACCACTATCAAGCCACCTAACTATGAATGGTTACAGGACATAAATCTCACTCTCATGTTCTCCCCCCAACAAGTCACCTAACTATGAATGGTTACAGGACATACATTTAACTACCATGTTCTAACCCATTTGGTTATGCTCGCCGTATCAGATGGATTTATTGATCGTCCACCTCACGAGAGATCAGCAACCCCTGCCTGTAATGTACTTCATGACCAGTCTCAGGCCCATTC
>LC601
AATTTTATTTTTTAACCTAACTCCCCTACTAAGTGTACCCCCCCTTTCCCCCCCAGGGGGGGTATACTATGCATAATCGTGCATACATTTATATACCACATATATTATGGTACCGGTAATATATACTATATATGTACTAAACCCATTATATGTATACGGGCATTAATCTATATTCCACATTTCTCCCAATGTCCATTCTATGCATGATCCAGGACATACTCATTCACCCTCCCCATAGACAACTCCAAACCGCTACCAAGCCACCTAACTATGAATGGTTACAGGACATAAATCTCACTCTCATGTTCTTCCCCCAACAAGTCACCTAACTATGAATGGTTGCAGGACATACATTTAACTACTATGCTCTAACCCATTTGGTTATGCTCGCCGTATCAGATGGATTTATTGATCGTCCACCTCACGAGAGATCAGCAACCCCTGCCTGTAATGTACTTCATGACCAGTCTCAGGCCCATTC
>LC602
AATTTTATTTTTTAACCTAACTCCCCTACTAAGTGTACCCCCCCTTTCCCCCCCAGGGGGGGTATACTATGCATAATCGTGCATACATTTATATACCACATATATTATGGTACCGGTAATATATACTATATATGTACTAAACCCATTATATGTATACGGGCATTAACCTATATTCCACATTTCTCCCAATGTCCATTCTATGCATGATCCAGGACATACTCATTTACCCTCCCCATAGACAGTTCCAAACCACTATCAAGCCACCTAACTATGAATGGTTACAGGACATAAATCTCACTCTCATGTTCTCCCCCCAACAAGTCACCTAACTATGAATGGTTACAGGACATACATTTAACTACCATGTTCTAACCCATTTGGTTATGCTCGCCGTATCAGATGGATTTATTGATCGTCCACCTCACGAGAGATCAGCAACCCCTGCCTGTAATGTACTTCATGACCAGTCTCAGGCCCATTC
>LC603
AATTTTATTTTTTAACCTAACTCCCCTACTAAGTGTACCCCCCCTTTCCCCCCCAGGGGGGGTATACTATGCATAATCGTGCATACATTTATATACCACATATATTATGGTACCGGTAATATATACTATATATGTACTAAACCCATTATATGTATACGGGCATTAACCTATATTCCACATTTCTCCCAATGTCCATTCTATGCATGATCCAGGACATACTCATTTACCCTCCCCATAGACAGTTCCAAACCACTATCAAGCCACCTAACTATGAATGGTTACAGGACATAAATCTCACTCTCATGTTCTCCCCCCAACAAGTCACCTAACTATGAATGGTTACAGGACATACATTTAACTACCATGTTCTAACCCATTTGGTTATGCTCGCCGTATCAGATGGATTTATTGATCGTCCACCTCACGAGAGATCAGCAACCCCTGCCTGTAATGTACTTCATGACCAGTCTCAGGCCCATTC
>LC604
AATTTTATTTTTTAACCTAACTCCCCTACTAAGTGTACCCCCCCTTTCCCCCCCAGGGGGGGTATACTATGCATAAACGTGCATACATTTATATACCACATATATTATGGTACCGGTAATATATACTATATATGTACTAAACCCATTATATGTATACGGGCATTAATCTATATTCCACATTTCTCCCAATGTCCATTCCATGCATGATCCAGGACACACTCATTCACCCTCCCCATAGACAGCTCCAAACCACTACCAAGTCACCTAACTATGAATGGTTACAGGACATAAATCTCACTCTCATGTTCTTCCCCCAACAAGTCACCTAACTATGAATGGTTACAGGACATACATTTAACTACCATGTTCTAACCCATTTGGTTATGCTCGCCGTATCAGATGGATTTATTGATCGTCCACCTCACGAGAGATCAGCAACCCCTGCTTGTAATGTACTTCATGACCAGTCTCAGGCCCATTC
>LC606
AATTTTATTTTTTAACCTAACTCCCCTACTAAGTGTACCCCCCCTTTCCCCCCCAGGGGGGGTATACTATGCATAATCGTGCATACATTTATATACCACATATATTATGGTACCGGTAATATATACTATATATGTACTAAACCCATTATATGTATACGGGCATTAATCTATATTCCACATTTCTCCCAATGTCCATTCTATGCATGATCCAGGACACACTCATTCACCCTCCCCATAGACAGCTCCAAACCACTACCAAGTCACCTAACTATGAATGGTTACAGGACATAAATCTCACTCTCATGTTCTTCCCCCAACAAGTCACCTAACTATGAATGGTTGCAGGACATACATTTAACTACCATGTTCTAACCCATTTGGTTATGCTCGCCGTATCAGATGGATTTATTGATCGTCCACCTCACGAGAGATCAGCAACCCCTGCTTGTAATGTACTTCATGACCAGTCTCAGGCCCATTC
>LC607
AATTTTATTTTTTAACCTAACTCCCCTACTAAGTGTACCCCCCCTTTCCCCCCCAGGGGGGGTATACTATGCATAATCGTGCATACATTTATATACCACATATATTATGGTACCGGTAATATATACTATATATGTACTAAACCCATTATATGTATACGGGCATTAACCTATATTCCACATTTCTCCCAATGTCCATTCTATGCATGATCCAGGACATACTCATTTACCCTCCCCATAGACAGTTCCAAACCACTATCAAGCCACCTAACTATGAATGGTTACAGGACATAAATCTCACTCTCATGTTCTCCCCCCAACAAGTCACCTAACTATGAATGGTTACAGGACATACATTTAACTACCATGTTCTAACCCATTTGGTTATGCTCGCCGTATCAGATGGATTTATTGATCGTCCACCTCACGAGAGATCAGCAACCCCTGCCTGTAATGTACTTCATGACCAGTCTCAGGCCCATTC
>LC608
AATTTTATTTTTTAACCTAACTCCCCTACTAAGTGTACCCCCCCTTTCCCCCCCAGGGGGGGTATACTATGCATAATCGTGCATACATTTATATACCACATATATTATGGTACCGGTAATATATACTATATATGTACTAAACCCATTATATGTATACGGGCATTAACCTATATTCCACATTTCTCCCAATGTCCATTCTATGCATGATCCAGGACATACTCATTTACCCTCCCCATAGACAGTTCCAAACCACTATCAAGCCACCTAACTATGAATGGTTACAGGACATAAATCTCACTCTCATGTTCTCCCCCCAACAAGTCACCTAACTATGAATGGTTACAGGACATACATTTAACTACCATGTTCTAACCCATTTGGTTATGCTCGCCGTATCAGATGGATTTATTGATCGTCCACCTCACGAGAGATCAGCAACCCCTGCCTGTAATGTACTTCATGACCAGTCTCAGGCCCATTC
>LC609
AATTTTATTTTTTAACCTAACTCCCCTACTAAGTGTACCCCCCCTTTCCCCCCCAGGGGGGGTATACTATGCATAATCGTGCATACATTTATATACCACATATATTATGGTACCGGTAATATATACTATATATGTACTAAACCCATTATATGTATACGGGCATTAATCTATATTCCACATTTCTCCCAATGTCCATTCTATGCATGATCCAGGACATACTCATTCACCCTCCCCATAGACAACTCCAAACCGCTACCAAGCCACCTAACTATGAATGGTTACAGGACATAAATCTCACTCTCATGTTCTTCCCCCAACAAGTCACCTAACTATGAATGGTTGCAGGACATACATTTAACTACTATGCTCTAACCCATTTGGTTATGCTCGCCGTATCAGATGGATTTATTGATCGTCCACCTCACGAGAGATCAGCAACCCCTGCCTGTAATGTACTTCATGACCAGTCTCAGGCCCATTC
>LC610
AATTTTATTTTTTAACCTAACTCCCCTACTAAGTGTACCCCCCCTTTCCCCCCCAGGGGGGGTATACTATGCATAATCGTGCATACATTTATATACCACATATATTATGGTACCGGTAATATATACTATATATGTACTAAACCCATTATATGTATACGGGCATTAACCTATATTCCACATTTCTCCCAATGTCCATTCTATGCATGATCCAGGACATACTCATTTACCCTCCCCATAGACAGTTCCAAACCACTATCAAGCCACCTAACTATGAATGGTTACAGGACATAAATCTCACTCTCATGTTCTCCCCCCAACAAGTCACCTAACTATGAATGGTTACAGGACATACATTTAACTACCATGTTCTAACCCATTTGGTTATGCTCGCCGTATCAGATGGATTTATTGATCGTCCACCTCACGAGAGATCAGCAACCCCTGCCTGTAATGTACTTCATGACCAGTCTCAGGCCCATTC
>LC611
AATTTTATTTTTTAACCTAACTCCCCTACTAAGTGTACCCCCCCTTTCCCCCCCAGGGGGGGTATACTATGCATAATCGTGCATACATTTATATACCACATATATTATGGTACCGGTAATATATACTATATATGTACTAAACCCATTATATGTATACGGGCATTAACCTATATTCCACATTTCTCCCAATGTCCATTCTATGCATGATCCAGGACATACTCATTTACCCTCCCCATAGACAGTTCCAAACCACTATCAAGCCACCTAACTATGAATGGTTACAGGACATAAATCTCACTCTCATGTTCTCCCCCCAACAAGTCACCTAACTATGAATGGTTACAGGACATACATTTAACTACCATGTTCTAACCCATTTGGTTATGCTCGCCGTATCAGATGGATTTATTGATCGTCCACCTCACGAGAGATCAGCAACCCCTGCCTGTAATGTACTTCATGACCAGTCTCAGGCCCATTC
>LC612
AATTTTATTTTTTAACCTAACTCCCCTACTAAGTGTACCCCCCCTTTCCCCCCCAGGGGGGGTATACTATGCATAATCGTGCATACATTTATATACCACATATATTATGGTACCGGTAATATATACTATATATGTACTAAACCCATTATATGTATACGGGCATTAACCTATATTCCACATTTCTCCCAATGTCCATTCTATGCATGATCCAGGACATACTCATTTACCCTCCCCATAGACAGTTCCAAACCACTATCAAGCCACCTAACTATGAATGGTTACAGGACATAAATCTCACTCTCATGTTCTCCCCCCAACAAGTCACCTAACTATGAATGGTTACAGGACATACATTTAACTACCATGTTCTAACCCATTTGGTTATGCTCGCCGTATCAGATGGATTTATTGATCGTCCACCTCACGAGAGATCAGCAACCCCTGCCTGTAATGTACTTCATGACCAGTCTCAGGCCCATTC
>LC613
AATTTTATTTTTTAACCTAACTCCCCTACTAAGTGTACCCCCCCTTTCCCCCCCAGGGGGGGTATACTATGCATAATCGTGCATACATTTATATACCACATATATTATGGTACCGGTAATATATACTATATATGTACTAAACCCATTATATGTATACGGGCATTAACCTATATTCCACATTTCTCCCAATGTCCATTCTATGCATGATCCAGGACATACTCATTTACCCTCCCCATAGACAGTTCCAAACCACTATCAAGCCACCTAACTATGAATGGTTACAGGACATAAATCTCACTCTCATGTTCTCCCCCCAACAAGTCACCTAACTATGAATGGTTACAGGACATACATTTAACTACCATGTTCTAACCCATTTGGTTATGCTCGCCGTATCAGATGGATTTATTGATCGTCCACCTCACGAGAGATCAGCAACCCCTGCCTGTAATGTACTTCATGACCAGTCTCAGGCCCATTC
>LC614
AATTTTATTTTTTAACCTAACTCCCCTACTAAGTGTACCCCCCCTTTCCCCCCCAGGGGGGGTATACTATGCATAATCGTGCATACATTTATATACCACATATATTATGGTACCGGTAATATATACTATATATGTACTAAACCCATTATATGTATACGGGCATTAATCTATATTCCACATTTCTCCCAATGTCCATTCTATGCATGATCCAGGACACACTCATTCACCCTCCCCATAGACAGCTCCAAACCACTACCAAGTCACCTAACTATGAATGGTTACAGGACATAAATCTCACTCTCATGTTCTTCCCCCAACAAGTCACCTAACTATGAATGGTTGCAGGACATACATTTAACTACCATGTTCTAACCCATTTGGTTATGCTCGCCGTATCAGATGGATTTATTGATCGTCCACCTCACGAGAGATCAGCAACCCCTGCTTGTAATGTACTTCATGACCAGTCTCAGGCCCATTC
>LC615
AATTTTATTTTTTAACCTAACTCCCCTACTAAGTGTACCCCCCCTTTCCCCCCCAGGGGGGGTATACTATGCATAATCGTGCATACATTTATATACCACATATATTATGGTACCGGTAATATATACTATATATGTACTAAACCCATTATATGTATACGGGCATTAATCTATATTCCACATTTCTCCCAATGTCCATTCTATGCATGATCCAAGACATACTCATTCACCCTCCCCATAGACAGTTCTAAACCACTATCAAGCCACCTAACTATGAATGGTTACAGGACATAAATCTCACTCTCATGTTCTCCCCCTAACAAGTCACCTAACTATGAATGGTTACAGGACATACATTTAACTACCATGTTCTAACCCATTTGGTTATGCTCGCCGTATCAGATGGATTTATTGATCGTCCACCTCACGAGAGATCAGCAACCCCTGCCTGTAATGTACTTCATGACCAGTCTCAGGCCCATTC
>LC616
AATTTTATTTTTTAACCTAACTCCCCTACTAAGTGTACCCCCCCTTTCCCCCCCAGGGGGGGTATACTATGCATAATCGTGCATACATTTATATACCACATATATTATGGTACCGGTAATATATACTATATATGTACTAAACCCATTATATGTATACGGGCATTAATCTATATTCCACATTTCTCCCAATGTCCATTCTATGCATGATCCAGGACACACTCATTCACCCTCCCCATAGACAGCTCCAAACCACTACCAAGTCACCTAACTATGAATGGTTACAGGACATAAATCTCACTCTCATGTTCTTCCCCCAACAAGTCACCTAACTATGAATGGTTGCAGGACATACATTTAACTACCATGTTCTAACCCATTTGGTTATGCTCGCCGTATCAGATGGATTTATTGATCGTCCACCTCACGAGAGATCAGCAACCCCTGCTTGTAATGTACTTCATGACCAGTCTCAGGCCCATTC
>LC617
AATTTTATTTTTTAACCTAACTCCCCTACTAAGTGTACCCCCCCTTTCCCCCCCAGGGGGGGTATACTATGCATAATCGTGCATACATTTATATACCACATATATTATGGTACCGGTAATATATACTATATATGTACTAAACCCATTATATGTATACGGGCATTAACCTATATTCCACATTTCTCCCAATGTCCATTCTATGCATGATCCAGGACATACTCATTTACCCTCCCCATAGACAGTTCCAAACCACTATCAAGCCACCTAACTATGAATGGTTACAGGACATAAATCTCACTCTCATGTTCTCCCCCCAACAAGTCACCTAACTATGAATGGTTACAGGACATACATTTAACTACCATGTTCTAACCCATTTGGTTATGCTCGCCGTATCAGATGGATTTATTGATCGTCCACCTCACGAGAGATCAGCAACCCCTGCCTGTAATGTACTTCATGACCAGTCTCAGGCCCATTC
>LC618
AATTTTATTTTTTAACCTAACTCCCCTACTAAGTGTACCCCCCCTTTCCCCCCCAGGGGGGGTATACTATGCATAATCGTGCATACATTTATATACCACATATATTATGGTACCGGTAATATATACTATATATGTACTAAACCCATTATATGTATACGGGCATTAACCTATATTCCACATTTCTCCCAATGTCCATTCTATGCATGATCCAGGACATACTCATTTACCCTCCCCATAGACAGTTCCAAACCACTATCAAGCCACCTAACTATGAATGGTTACAGGACATAAATCTCACTCTCATGTTCTCCCCCCAACAAGTCACCTAACTATGAATGGTTACAGGACATACATTTAACTACCATGTTCTAACCCATTTGGTTATGCTCGCCGTATCAGATGGATTTATTGATCGTCCACCTCACGAGAGATCAGCAACCCCTGCCTGTAATGTACTTCATGACCAGTCTCAGGCCCATTC
>LC619
AATTTTATTTTTTAACCTAACTCCCCTACTAAGTGTACCCCCCCTTTCCCCCCCAGGGGGGGTATACTATGCATAATCGTGCATACATTTATATACCACATATATTATGGTACCGGTAATATATACTATATATGTACTAAACCCATTATATGTATACGGGCATTAACCTATATTCCACATTTCTCCCAATGTCCATTCTATGCATGATCCAGGACATACTCATTTACCCTCCCCATAGACAGTTCCAAACCACTATCAAGCCACCTAACTATGAATGGTTACAGGACATAAATCTCACTCTCATGTTCTCCCCCCAACAAGTCACCTAACTATGAATGGTTACAGGACATACATTTAACTACCATGTTCTAACCCATTTGGTTATGCTCGCCGTATCAGATGGATTTATTGATCGTCCACCTCACGAGAGATCAGCAACCCCTGCCTGTAATGTACTTCATGACCAGTCTCAGGCCCATTC
>LC620
AATTTTATTTTTTAACCTAACTCCCCTACTAAGTGTACCCCCCCTTTCCCCCCCAGGGGGGGTATACTATGCATAATCGTGCATACATTTATATACCACATATATTATGGTACCGGTAATATATACTATATATGTACTAAACCCATTATATGTATACGGGCATTAACCTATATTCCACATTTCTCCCAATGTCCATTCTATGCATGATCCAGGACATACTCATTTACCCTCCCCATAGACAGTTCCAAACCACTATCAAGCCACCTAACTATGAATGGTTACAGGACATAAATCTCACTCTCATGTTCTCCCCCCAACAAGTCACCTAACTATGAATGGTTACAGGACATACATTTAACTACCATGTTCTAACCCATTTGGTTATGCTCGCCGTATCAGATGGATTTATTGATCGTCCACCTCACGAGAGATCAGCAACCCCTGCCTGTAATGTACTTCATGACCAGTCTCAGGCCCATTC
>LC621
AATTTTATTTTTTAACCTAACTCCCCTACTAAGTGTACCCCCCCTTTCCCCCCCAGGGGGGGTATACTATGCATAATCGTGCATACATTTATATACCACATATATTATGGTACCGGTAATATATACTATATATGTACTAAACCCATTATATGTATACGGGCATTAACCTATATTCCACATTTCTCCCAATGTCCATTCTATGCATGATCCAGGACATACTCATTTACCCTCCCCATAGACAGTTCCAAACCACTATCAAGCCACCTAACTATGAATGGTTACAGGACATAAATCTCACTCTCATGTTCTCCCCCCAACAAGTCACCTAACTATGAATGGTTACAGGACATACATTTAACTACCATGTTCTAACCCATTTGGTTATGCTCGCCGTATCAGATGGATTTATTGATCGTCCACCTCACGAGAGATCAGCAACCCCTGCCTGTAATGTACTTCATGACCAGTCTCAGGCCCATTC
>LC622
AATTTTATTTTTTAACCTAACTCCCCTACTAAGTGTACCCCCCCTTTCCCCCCCAGGGGGGGTATACTATGCATAATCGTGCATACATTTATATACCACATATATTATGGTACCGGTAATATATACTATATATGTACTAAACCCATTATATGTATACGGGCATTAACCTATATTCCACATTTCTCCCAATGTCCATTCTATGCATGATCCAGGACATACTCATTTACCCTCCCCATAGACAGTTCCAAACCACTATCAAGCCACCTAACTATGAATGGTTACAGGACATAAATCTCACTCTCATGTTCTCCCCCCAACAAGTCACCTAACTATGAATGGTTACAGGACATACATTTAACTACCATGTTCTAACCCATTTGGTTATGCTCGCCGTATCAGATGGATTTATTGATCGTCCACCTCACGAGAGATCAGCAACCCCTGCCTGTAATGTACTTCATGACCAGTCTCAGGCCCATTC
>LC623
AATTTTATTTTTTAACCTAACTCCCCTACTAAGTGTACCCCCCCTTTCCCCCCCAGGGGGGGTATACTATGCATAATCGTGCATACATTTATATACCACATATATTATGGTACCGGTAATATATACTATATATGTACTAAACCCATTATATGTATACGGGCATTAACCTATATTCCACATTTCTCCCAATGTCCATTCTATGCATGATCCAGGACATACTCATTTACCCTCCCCATAGACAGTTCCAAACCACTATCAAGCCACCTAACTATGAATGGTTACAGGACATAAATCTCACTCTCATGTTCTCCCCCCAACAAGTCACCTAACTATGAATGGTTACAGGACATACATTTAACTACCATGTTCTAACCCATTTGGTTATGCTCGCCGTATCAGATGGATTTATTGATCGTCCACCTCACGAGAGATCAGCAACCCCTGCCTGTAATGTACTTCATGACCAGTCTCAGGCCCATTC
>LC6241
AATTTTATTTTTTAACCTAACTCCCCTACTAAGTGTACCCCCCCTTTCCCCCCCAGGGGGGGTATACTATGCATAATCGTGCATACATTTATATACCACATATATTATGGTACCGGTAATATATACTATATATGTACTAAACCCATTATATGTATACGGGCATTAACCTATATTCCACATTTCTCCCAATGTCCATTCTATGCATGATCCAGGACATACTCATTTACCCTCCCCATAGACAGTTCCAAACCACTATCAAGCCACCTAACTATGAATGGTTACAGGACATAAATCTCACTCTCATGTTCTCCCCCCAACAAGTCACCTAACTATGAATGGTTACAGGACATACATTTAACTACCATGTTCTAACCCATTTGGTTATGCTCGCCGTATCAGATGGATTTATTGATCGTCCACCTCACGAGAGATCAGCAACCCCTGCCTGTAATGTACTTCATGACCAGTCTCAGGCCCATTC
>LC6242
AATTTTATTTTTTAACCTAACTCCCCTACTAAGTGTACCCCCCCTTTCCCCCCCAGGGGGGGTATACTATGCATAATCGTGCATACATTTATATACCACATATATTATGGTACCGGTAATATATACTATATATGTACTAAACCCATTATATGTATACGGGCATTAACCTATATTCCACATTTCTCCCAATGTCCATTCTATGCATGATCCAGGACATACTCATTTACCCTCCCCATAGACAGTTCCAAACCACTATCAAGCCACCTAACTATGAATGGTTACAGGACATAAATCTCACTCTCATGTTCTCCCCCCAACAAGTCACCTAACTATGAATGGTTACAGGACATACATTTAACTACCATGTTCTAACCCATTTGGTTATGCTCGCCGTATCAGATGGATTTATTGATCGTCCACCTCACGAGAGATCAGCAACCCCTGCCTGTAATGTACTTCATGACCAGTCTCAGGCCCATTC
>LC625
AATTTTATTTTTTAACCTAACTCCCCTACTAAGTGTACCCCCCCTTTCCCCCCCAGGGGGGGTATACTATGCATAATCGTGCATACATTTATATACCACATATATTATGGTACCGGTAATATATACTATATATGTACTAAACCCATTATATGTATACGGGCATTAACCTATATTCCACATTTCTCCCAATGTCCATTCTATGCATGATCCAGGACATACTCATTTACCCTCCCCATAGACAGTTCCAAACCACTATCAAGCCACCTAACTATGAATGGTTACAGGACATAAATCTCACTCTCATGTTCTCCCCCCAACAAGTCACCTAACTATGAATGGTTACAGGACATACATTTAACTACCATGTTCTAACCCATTTGGTTATGCTCGCCGTATCAGATGGATTTATTGATCGTCCACCTCACGAGAGATCAGCAACCCCTGCCTGTAATGTACTTCATGACCAGTCTCAGGCCCATTC
>LC626
AATTTTATTTTTTAACCTAACTCCCCTACTAAGTGTACCCCCCCTTTCCCCCCCAGGGGGGGTATACTATGCATAATCGTGCATACATTTATATACCACATATATTATGGTACCGGTAATATATACTATATATGTACTAAACCCATTATATGTATACGGGCATTAATCTATATTCCACATTTCTCCCAATGTCCATTCTATGCATGATCCAGGACACACTCATTCACCCTCCCCATAGACAGCTCCAAACCACTACCAAGTCACCTAACTATGAATGGTTACAGGACATAAATCTCACTCTCATGTTCTTCCCCCAACAAGTCACCTAACTATGAATGGTTGCAGGACATACATTTAACTACCATGTTCTAACCCATTTGGTTATGCTCGCCGTATCAGATGGATTTATTGATCGTCCACCTCACGAGAGATCAGCAACCCCTGCTTGTAATGTACTTCATGACCAGTCTCAGGCCCATTC
>LC627
AATTTTATTTTTTAACCTAACTCCCCTACTAAGTGTACCCCCCCTTTCCCCCCCAGGGGGGGTATACTATGCATAATCGTGCATACATTTATATACCACATATATTATGGTACCGGTAATATATACTATATATGTACTAAACCCATTATATGTATACGGGCATTAATCTATATTCCACATTTCTCCCAATGTCCATTCTATGCATGATCCAGGACACACTCATTCACCCTCCCCATAGACAGCTCCAAACCACTACCAAGTCACCTAACTATGAATGGTTACAGGACATAAATCTCACTCTCATGTTCTTCCCCCAACAAGTCACCTAACTATGAATGGTTGCAGGACATACATTTAACTACCATGTTCTAACCCATTTGGTTATGCTCGCCGTATCAGATGGATTTATTGATCGTCCACCTCACGAGAGATCAGCAACCCCTGCTTGTAATGTACTTCATGACCAGTCTCAGGCCCATTC
>LC628
AATTTTATTTTTTAACCTAACTCCCCTACTAAGTGTACCCCCCCTTTCCCCCCCAGGGGGGGTATACTATGCATAATCGTGCATACATTTATATACCACATATATTATGGTACCGGTAATATATACTATATATGTACTAAACCCATTATATGTATACGGGCATTAATCTATATTCCACATTTCTCCCAATGTCCATTCTATGCATGATCCAGGACATACTCATTCACCCTCCCCATAGACAACTCCAAACCGCTACCAAGCCACCTAACTATGAATGGTTACAGGACATAAATCTCACTCTCATGTTCTTCCCCCAACAAGTCACCTAACTATGAATGGTTGCAGGACATACATTTAACTACTATGCTCTAACCCATTTGGTTATGCTCGCCGTATCAGATGGATTTATTGATCGTCCACCTCACGAGAGATCAGCAACCCCTGCCTGTAATGTACTTCATGACCAGTCTCAGGCCCATTC
>LC629
AATTTTATTTTTTAACCTAACTCCCCTACTAAGTGTACCCCCCCTTTCCCCCCCAGGGGGGGTATACTATGCATAATCGTGCATACATTTATATACCACATATATTATGGTACCGGTAATATATACTATATATGTACTAAACCCATTATATGTATACGGGCATTAACCTATATTCCACATTTCTCCCAATGTCCATTCTATGCATGATCCAGGACATACTCATTTACCCTCCCCATAGACAGTTCCAAACCACTATCAAGCCACCTAACTATGAATGGTTACAGGACATAAATCTCACTCTCATGTTCTCCCCCCAACAAGTCACCTAACTATGAATGGTTACAGGACATACATTTAACTACCATGTTCTAACCCATTTGGTTATGCTCGCCGTATCAGATGGATTTATTGATCGTCCACCTCACGAGAGATCAGCAACCCCTGCCTGTAATGTACTTCATGACCAGTCTCAGGCCCATTC
>LC6301
AATTTTATTTTTTAACCTAACTCCCCTACTAAGTGTACCCCCCCTTTCCCCCCCAGGGGGGGTATACTATGCATAATCGTGCATACATTTATATACCACATATATTATGGTACCGGTAATATATACTATATATGTACTAAACCCATTATATGTATACGGGCATTAATCTATATTCCACATTTCTCCCAATGTCCATTCTATGCATGATCCAGGACACACTCATTCACCCTCCCCATAGACAGCTCCAAACCACTACCAAGTCACCTAACTATGAATGGTTACAGGACATAAATCTCACTCTCATGTTCTTCCCCCAACAAGTCACCTAACTATGAATGGTTACAGGACATACATTTAACTACCATGTTCTAACCCATTTGGTTATGCTCGCCGTATCAGATGGATTTATTGATCGTCCACCTCACGAGAGATCAGCAACCCCTGCTTGTAATGTACTTCATGACCAGTCTCAGGCCCATTC
>LC6302
AATTTTATTTTTTAACCTAACTCCCCTACTAAGTGTACCCCCCCTTTCCCCCCCAGGGGGGGTATACTATGCATAATCGTGCATACATTTATATACCACATATATTATGGTACCGGTAATATATACTATATATGTACTAAACCCATTATATGTATACGGGCATTAATCTATATTCCACATTTCTCCCAATGTCCATTCTATGCATGATCCAGGACACACTCATTCACCCTCCCCATAGACAGCTCCAAACCACTACCAAGTCACCTAACTATGAATGGTTACAGGACATAAATCTCACTCTCATGTTCTTCCCCCAACAAGTCACCTAACTATGAATGGTTGCAGGACATACATTTAACTACCATGTTCTAACCCATTTGGTTATGCTCGCCGTATCAGATGGATTTATTGATCGTCCACCTCACGAGAGATCAGCAACCCCTGCTTGTAATGTACTTCATGACCAGTCTCAGGCCCATTC
>LC631
AATTTTATTTTTTAACCTAACTCCCCTACTAAGTGTACCCCCCCTTTCCCCCCCAGGGGGGGTATACTATGCATAATCGTGCATACATTTATATACCACATATATTATGGTACCGGTAATATATACTATATATGTACTAAACCCATTATATGTATACGGGCATTAACCTATATTCCACATTTCTCCCAATGTCCATTCTATGCATGATCCAGGACATACTCATTTACCCTCCCCATAGACAGTTCCAAACCACTATCAAGCCACCTAACTATGAATGGTTACAGGACATAAATCTCACTCTCATGTTCTCCCCCCAACAAGTCACCTAACTATGAATGGTTACAGGACATACATTTAACTACCATGTTCTAACCCATTTGGTTATGCTCGCCGTATCAGATGGATTTATTGATCGTCCACCTCACGAGAGATCAGCAACCCCTGCCTGTAATGTACTTCATGACCAGTCTCAGGCCCATTC
>LC632
AATTTTATTTTTTAACCTAACTCCCCTACTAAGTGTACCCCCCCTTTCCCCCCCAGGGGGGGTATACTATGCATAATCGTGCATACATTTATATACCACATATATTATGGTACCGGTAATATATACTATATATGTACTAAACCCATTATATGTATACGGGCATTAACCTATATTCCACATTTCTCCCAATGTCCATTCTATGCATGATCCAGGACATACTCATTTACCCTCCCCATAGACAGTTCCAAACCACTATCAAGCCACCTAACTATGAATGGTTACAGGACATAAATCTCACTCTCATGTTCTCCCCCCAACAAGTCACCTAACTATGAATGGTTACAGGACATACATTTAACTACCATGTTCTAACCCATTTGGTTATGCTCGCCGTATCAGATGGATTTATTGATCGTCCACCTCACGAGAGATCAGCAACCCCTGCCTGTAATGTACTTCATGACCAGTCTCAGGCCCATTC
>LC633
AATTTTATTTTTTAACCTAACTCCCCTACTAAGTGTACCCCCCCTTTCCCCCCCAGGGGGGGTATACTATGCATAATCGTGCATACATTTATATACCACATATATTATGGTACCGGTAATATATACTATATATGTACTAAACCCATTATATGTATACGGGCATTAACCTATATTCCACATTTCTCCCAATGTCCATTCTATGCATGATCCAGGACATACTCATTTACCCTCCCCATAGACAGTTCCAAACCACTATCAAGCCACCTAACTATGAATGGTTACAGGACATAAATCTCACTCTCATGTTCTCCCCCCAACAAGTCACCTAACTATGAATGGTTACAGGACATACATTTAACTACCATGTTCTAACCCATTTGGTTATGCTCGCCGTATCAGATGGATTTATTGATCGTCCACCTCACGAGAGATCAGCAACCCCTGCCTGTAATGTACTTCATGACCAGTCTCAGGCCCATTC
>LC6351
AATTTTATTTTTTAACCTAACTCCCCTACTAAGTGTACCCCCCCTTTCCCCCCCAGGGGGGGTATACTATGCATAATCGTGCATACATTTATATACCACATATATTATGGTACCGGTAATATATACTATATATGTACTAAACCCATTATATGTATACGGGCATTAATCTATATTCCACATTTCTCCCAATGTCCATTCTATGCATGATCCAGGACACACTCATTCACCCTCCCCATAGACAGCTCCAAACCACTACCAAGTCACCTAACTATGAATGGTTACAGGACATAAATCTCACTCTCATGTTCTTCCCCCAACAAGTCACCTAACTATGAATGGTTGCAGGACATACATTTAACTACCATGTTCTAACCCATTTGGTTATGCTCGCCGTATCAGATGGATTTATTGATCGTCCACCTCACGAGAGATCAGCAACCCCTGCTTGTAATGTACTTCATGACCAGTCTCAGGCCCATTC
>LC6352
AATTTTATTTTTTAACCTAACTCCCCTACTAAGTGTACCCCCCCTTTCCCCCCCAGGGGGGGTATACTATGCATAATCGTGCATACATTTATATACCACATATATTATGGTACCGGTAATATATACTATATATGTACTAAACCCATTATATGTATACGGGCATTAACCTATATTCCACATTTCTCCCAATGTCCATTCTATGCATGATCCAGGACATACTCATTTACCCTCCCCATAGACAGTTCCAAACCACTATCAAGCCACCTAACTATGAATGGTTACAGGACATAAATCTCACTCTCATGTTCTCCCCCCAACAAGTCACCTAACTATGAATGGTTACAGGACATACATTTAACTACCATGTTCCAACCCATTTGGTTATGCTCGCCGTATCAGATGGATTTATTGATCGTCCACCTCACGAGAGATCAGCAACCCCTGCCTGTAATGTACTTCATGACCAGTCTCAGGCCCATTC
>LC637
AATTTTATTTTTTAACCTAACTCCCCTACTAAGTGTACCCCCCCTTTCCCCCCCAGGGGGGGTATACTATGCATAATCGTGCATACATTTATATACCACATATATTATGGTACCGGTAATATATACTATATATGTACTAAACCCATTATATGTATACGGGCATTAACCTATATTCCACATTTCTCCCAATGTCCATTCTATGCATGATCCAGGACATACTCATTTACCCTCCCCATAGACAGTTCCAAACCACTATCAAGCCACCTAACTATGAATGGTTACAGGACATAAATCTCACTCTCATGTTCTCCCCCCAACAAGTCACCTAACTATGAATGGTTACAGGACATACATTTAACTACCATGTTCTAACCCATTTGGTTATGCTCGCCGTATCAGATGGATTTATTGATCGTCCACCTCACGAGAGATCAGCAACCCCTGCCTGTAATGTACTTCATGACCAGTCTCAGGCCCATTC
>LC6371
AATTTTATTTTTTAACCTAACTCCCCTACTAAGTGTACCCCCCCTTTCCCCCCCAGGGGGGGTATACTATGCATAATCGTGCATACATTTATATACCACATATATTATGGTACCGGTAATATATACTATATATGTACTAAACCCATTATATGTATACGGGCATTAATCTATATTCCACATTTCTCCCAATGTCCATTCTATGCATGATCCAGGACACACTCATTCACCCTCCCCATAGACAGCTCCAAACCACTACCAAGTCACCTAACTATGAATGGTTACAGGACATAAATCTCACTCTCATGTTCTTCCCCCAACAAGTCACCTAACTATGAATGGTTGCAGGACATACATTTAACTACCATGTTCTAACCCATTTGGTTATGCTCGCCGTATCAGATGGATTTATTGATCGTCCACCTCACGAGAGATCAGCAACCCCTGCTTGTAATGTACTTCATGACCAGTCTCAGGCCCATTC
>LC638
AATTTTATTTTTTAACCTAACTCCCCTACTAAGTGTACCCCCCCTTTCCCCCCCAGGGGGGGTATACTATGCATAATCGTGCATACATTTATATACCACATATATTATGGTACCGGTAATATATACTATATATGTACTAAACCCATTATATGTATACGGGCATTAACCTATATTCCACATTTCTCCCAATGTCCATTCTATGCATGATCCAGGACATACTCATTTACCCTCCCCATAGACAGTTCCAAACCACTATCAAGCCACCTAACTATGAATGGTTACAGGACATAAATCTCACTCTCATGTTCTCCCCCCAACAAGTCACCTAACTATGAATGGTTACAGGACATACATTTAACTACCATGTTCTAACCCATTTGGTTATGCTCGCCGTATCAGATGGATTTATTGATCGTCCACCTCACGAGAGATCAGCAACCCCTGCCTGTAATGTACTTCATGACCAGTCTCAGGCCCATTC
>LC639
AATTTTATTTTTTAACCTAACTCCCCTACTAAGTGTACCCCCCCTTTCCCCCCCAGGGGGGGTATACTATGCATAATCGTGCATACATTTATATACCACATATATTATGGTACCGGTAATATATACTATATATGTACTAAACCCATTATATGTATACGGGCATTAATCTATATTCCACATTTCTCCCAATGTCCATTCTATGCATGATCCAGGACACACTCATTCACCCTCCCCATAGACAGCTCCAAACCACTACCAAGTCACCTAACTATGAATGGTTACAGGACATAAATCTCACTCTCATGTTCTTCCCCCAACAAGTCACCTAACTATGAATGGTTGCAGGACATACATTTAACTACCATGTTCTAACCCATTTGGTTATGCTCGCCGTATCAGATGGATTTATTGATCGTCCACCTCACGAGAGATCAGCAACCCCTGCTTGTAATGTACTTCATGACCAGTCTCAGGCCCATTC
>LC640
AATTTTATTTTTTAACCTAACTCCCCTACTAAGTGTACCCCCCCTTTCCCCCCCAGGGGGGGTATACTATGCATAATCGTGCATACATTTATATACCACATATATTATGGTACCGGTAATATATACTATATATGTACTAAACCCATTATATGTATACGGGCATTAATCTATATTCCACATTTCTCCCAATGTCCATTCTATGCATGATCCAGGACACACTCATTCACCCTCCCCATAGACAGCTCCAAACCACTACCAAGTCACCTAACTATGAATGGTTACAGGACATAAATCTCACTCTCATGTTCTTCCCCCAACAAGTCACCTAACTATGAATGGTTGCAGGACATACATTTAACTACCATGTTCTAACCCATTTGGTTATGCTCGCCGTATCAGATGGATTTATTGATCGTCCACCTCACGAGAGATCAGCAACCCCTGCTTGTAATGTACTTCATGACCAGTCTCAGGCCCATTC
>LC641
AATTTTATTTTTTAACCTAACTCCCCTACTAAGTGTACCCCCCCTTTCCCCCCCAGGGGGGGTATACTATGCATAATCGTGCATACATTTATATACCACATATATTATGGTACCGGTAATATATACTATATATGTACTAAACCCATTATATGTATACGGGCATTAATCTATATTCCACATTTCTCCCAATGTCCATTCTATGCATGATCCAGGACATACTCATTCACCCTCCCCATAGACAACTCCAAACCACTACCAAGCCACCTAACTATGAATGGTTGCAGGACATAAATCTCACTCTCATGTTCTTCCCCCAACAAGTCACCTAACTATGAATGGTTGCAGGACATACATTTAACTACTATGCTCTAACCCATTTGGTTATGCTCGCCGTATCAGATGGATTTATTGATCGTCCACCTCACGAGAGATCAGCAACCCCTGCCTGTAATGTACTTCATGACCAGTCTCAGGCCCATTC
>LC642
AATTTTATTTTTTAACCTAACTCCCCTACTAAGTGTACCCCCCCTTTCCCCCCCAGGGGGGGTATACTATGCATAATCGTGCATACATTTATATACCACATATATTATGGTACCGGTAATATATACTATATATGTACTAAACCCATTATATGTATACGGGCATTAACCTATATTCCACATTTCTCCCAATGTCCATTCTATGCATGATCCAGGACATACTCATTTACCCTCCCCATAGACAGTTCCAAACCACTATCAAGCCACCTAACTATGAATGGTTACAGGACATAAATCTCACTCTCATGTTCTCCCCCCAACAAGTCACCTAACTATGAATGGTTACAGGACATACATTTAACTACCATGTTCTAACCCATTTGGTTATGCTCGCCGTATCAGATGGATTTATTGATCGTCCACCTCACGAGAGATCAGCAACCCCTGCCTGTAATGTACTTCATGACCAGTCTCAGGCCCATTC
>LC643
AATTTTATTTTTTAACCTAACTCCCCTACTAAGTGTACCCCCCCTTTCCCCCCCAGGGGGGGTATACTATGCATAATCGTGCATACATTTATATACCACATATATTATGGTACCGGTAATATATACTATATATGTACTAAACCCATTATATGTATACGGGCATTAACCTATATTCCACATTTCTCCCAATGTCCATTCTATGCATGATCCAGGACATACTCATTTACCCTCCCCATAGACAGTTCCAAACCACTATCAAGCCACCTAACTATGAATGGTTACAGGACATAAATCTCACTCTCATGTTCTCCCCCCAACAAGTCACCTAACTATGAATGGTTACAGGACATACATTTAACTACCATGTTCTAACCCATTTGGTTATGCTCGCCGTATCAGATGGATTTATTGATCGTCCACCTCACGAGAGATCAGCAACCCCTGCCTGTAATGTACTTCATGACCAGTCTCAGGCCCATTC
>LC644
AATTTTATTTTTTAACCTAACTCCCCTACTAAGTGTACCCCCCCTTTCCCCCCCAGGGGGGGTATACTATGCATAATCGTGCATACATTTATATACCACATATATTATGGTACCGGTAATATATACTATATATGTACTAAACCCATTATATGTATACGGGCATTAACCTATATTCCACATTTCTCCCAATGTCCATTCTATGCATGATCCAGGACATACTCATTTACCCTCCCCATAGACAGTTCCAAACCACTATCAAGCCACCTAACTATGAATGGTTACAGGACATAAATCTCACTCTCATGTTCTCCCCCCAACAAGTCACCTAACTATGAATGGTTACAGGACATACATTTAACTACCATGTTCTAACCCATTTGGTTATGCTCGCCGTATCAGATGGATTTATTGATCGTCCACCTCACGAGAGATCAGCAACCCCTGCCTGTAATGTACTTCATGACCAGTCTCAGGCCCATTC
>LC645
AATTTTATTTTTTAACCTAACTCCCCTACTAAGTGTACCCCCCCTTTCCCCCCCAGGGGGGGTATACTATGCATAATCGTGCATACATTTATATACCACATATATTATGGTACCGGTAATATATACTATATATGTACTAAACCCATTATATGTATACGGGCATTAACCTATATTCCACATTTCTCCCAATGTCCATTCTATGCATGATCCAGGACATACTCATTTACCCTCCCCATAGACAGTTCCAAACCACTATCAAGCCACCTAACTATGAATGGTTACAGGACATAAATCTCACTCTCATGTTCTCCCCCCAACAAGTCACCTAACTATGAATGGTTACAGGACATACATTTAACTACCATGTTCTAACCCATTTGGTTATGCTCGCCGTATCAGATGGATTTATTGATCGTCCACCTCACGAGAGATCAGCAACCCCTGCCTGTAATGTACTTCATGACCAGTCTCAGGCCCATTC
>Tibetan1
AATTTTATTTTTTAACCTAACTCCCCTACTAAGTGTACCCCCCCTTTCCCCCCCAGGGGGGGTATACTATGCATAATCGTGCATACATTTATATACCACATATATTATGGTACCGGTAATATATACTATATATGTACTAAACCCATTATATGTATACGGGCATTAATCTATATTCCACATTTCTCCCAATGTCCATTCTATGCATGATCCAGGACATACTCATTCACCCTCCCCATAGACAGCTCCAAACCACTACCAAGTCACCTAACTATGAATGGTTGCAGGACATAAATCTCACTCTCATGCTCCTCCCCCAACAAGTCACCTAACTATGAATGGTTACAGGACATACATTTAACTACCATGTTCTAACCCATTTGGTTATGCTCGCCGTATCAGATGGATTTATTGATCGTCCACCTCACGAGAGATCAGCAACCCCTGCCTGTAATGTACTTCATGACCAGTCTCAGGCCCATTC
>Tibetan10
AATTTTATTTTTTAACCTAACTCCCCTACTAAGTGTACCCCCCCTTTCCCCCCCAGGGGGGGTATACTATGCATAATCGTGCATACATTTATATACCACATATATTATGGTACCGGTAATATATACTATATATGTACTAAACCCATTATATGTATACGGGCATTAATCTATATTCCACATTTCTCCCAATGTCCATTCTATGCATGATCCAAGACATACTCATTCACCCTCCCCATAGACAGTTCTAAACCACTATCAAGCCACCTAACTATGAATGGTTACAGGACATAAATCTCACTCTCATGTTCTCCCCCTAACAAGTCACCTAACTATGAATGGTTACAGGACATACATTTAACTACCATGTTCTAACCCATTTGGTTATGCTCGCCGTATCAGATGGATTTATTGATCGTCCACCTCACGAGAGATCAGCAACCCCTGCCTGTAATGTACTTCATGACCAGTCTCAGGCCCATTC
>Tibetan100
AATTTTATTTTTTAACCTAACTCCCCTACTAAGTGTACCCCCCCTTTCCCCCCCAGGGGGGGTATACTATGCATAATCGTGCATACATTTATATACCACATATATTATGGTACCGGTAATATATACTATATATGTACTAAACCCATTATATGTATACGGGCATTAATCTATATTCCACATTTCTCCCAATGTCCATTCTATGCATGATCCAGGACATACTCATTCACCCTCCCCATAGACAGCTCCAAACCACTACCAAGTCACCTAACTATGAATGGTTGCAGGACATAAATCTCACTCTCATGCTCTTCCCCCAACAAGTCACCTAACTATGAATGGTTACAGGACATACATCTAACTACCATGTTCTAACCCATTTGGTTATGCTCGTCGTATCAGATGGATTTATTGATCGTCCACCTCACGAGAGATCAGCAACCCCTGCCTGTAATGTACTTCATGACCAGTCTCAGGCCCATTC
>Tibetan101
AATTTTATTTTTTAACCTAACTCCCCTACTAAGTGTACCCCCCCTTTCCCCCCCAGGGGGGGTATACTATGCATAATCGTGCATACATTTATATACCACATATATTATGGTACCGGTAATATATACTATATATGTACTAAACCCATTATATGTATACGGGCATTAATCTATATTCCACATTTCTCCCAATGTCCATTCTATGCATGATCCAGGACATACTCATTCACCCTCCCCATAGACAGCTCCAAACCACTACCAAGTCACCTAACTATGAATGGTTGCAGGACATAAATCTCACTCTCATGCTCTTCCCCCAACAAGTCACCTAACTATGAATGGTTACAGGACATACATCTAACTACCATGTTCTAACCCATTTGGTTATGCTCGTCGTATCAGATGGATTTATTGATCGTCCACCTCACGAGAGATCAGCAACCCCTGCCTGTAATGTACTTCATGACCAGTCTCAGGCCCATTC
>Tibetan102
AATTTTATTTTTTAACCTAACTCCCCTACTAAGTGTACCCCCCCTTTCCCCCCCAGGGGGGGTATACTATGCATAATCGTGCATACATTTATATACCACATATATTATGGTACCGGTAATATATACTATATATGTACTAAACCCATTATATGTATACGGGCATTAATCTATATTCCACATTTCTCCCAATGTCCATTCTATGCATGATCCAGGACATACTCATTCACCCTCCCCATAGACAGCTCCAAACCACTACCAAGTCACCTAACTATGAATGGTTGCAGGACATAAATCTCACTCTCATGCTCTTCCCCCAACAAGTCACCTAACTATGAATGGTTACAGGACATACATCTAACTACCATGTTCTAACCCATTTGGTTATGCTCGTCGTATCAGATGGATTTATTGATCGTCCACCTCACGAGAGATCAGCAACCCCTGCCTGTAATGTACTTCATGACCAGTCTCAGGCCCATTC
>Tibetan103
AATTTTATTTTTTAACCTAACTCCCCTACTAAGTGTACCCCCCCTTTCCCCCCCAGGGGGGGTATACTATGCATAATCGTGCATACATTTATATACCACATATATTATGGTACCGGTAATATATACTATATATGTACTAAACCCATTATATGTATACGGGCATTAATCTATATTCCACATTTCTCCCAATGTCCATTCTATGCATGATCCAGGACATACTCATTCACCCTCCCCATAGACAGCTCCAAACCACTACCAAGTCACCTAACTATGAATGGTTGCAGGACATAAATCTCACTCTCATGCTCTTCCCCCAACAAGTCACCTAACTATGAATGGTTACAGGACATACATCTAACTACCATGTTCTAACCCATTTGGTTATGCTCGTCGTATCAGATGGATTTATTGATCGTCCACCTCACGAGAGATCAGCAACCCCTGCCTGTAATGTACTTCATGACCAGTCTCAGGCCCATTC
>Tibetan104
AATTTTATTTTTTAACCTAACTCCCCTACTAAGTGTACCCCCCCTTTCCCCCCCAGGGGGGGTATACTATGCATAATCGTGCATACATTTATATACCACATATATTATGGTACCGGTAATATATACTATATATGTACTAAACCCATTATATGTATACGGGCATTAATCTATATTCCACATTTCTCCCAATGTCCATTCTATGCATGATCCAGGACATACTCATTCACCCTCCCCATAGACAGCTCCAAACCACTACCAAGTCACCTAACTATGAATGGTTGCAGGACATAAATCTCACTCTCATGCTCTTCCCCCAACAAGTCACCTAACTATGAATGGTTACAGGACATACATCTAACTACCATGTTCTAACCCATTTGGTTATGCTCGTCGTATCAGATGGATTTATTGATCGTCCACCTCACGAGAGATCAGCAACCCCTGCCTGTAATGTACTTCATGACCAGTCTCAGGCCCATTC
>Tibetan105
AATTTTATTTTTTAACCTAACTCCCCTACTAAGTGTACCCCCCCTTTCCCCCCCAGGGGGGGTATACTATGCATAATCGTGCATACATTTATATACCACATATATTATGGTACCGGTAATATATACTATATATGTACTAAACCCATTATATGTATACGGGCATTAACCTATATTCCACATTTCTCCCAATGTCCATTCTATGCATGGTCCAGGACATACTCATTTACCCTCCCCATAGACAGTTCCAAACCACTATCAAGCCACCTAACTATGAATGGTTACAGGACATAAATCTCACTCTCATGTTCTCCCCCCAACAAGTCACCTAACTATGAATGGTTACAGGACATACATTTAACTACCATGTTCTAACCCATTTGGTTATGCTCGCCGTATCAGATGGATTTATTGATCGTCCACCTCACGAGAGATCAGCAACCCCTGCCTGTAATGTACTTCATGACCAGTCTCAGGCCCATTC
>Tibetan106
AATTTTATTTTTTAACCTAACTCCCCTACTAAGTGTACCCCCCCTTTCCCCCCCAGGGGGGGTATACTATGCATAATCGTGCATACATTTATATACCACATATATTATGGTACCGGTAATATATACTATATATGTACTAAACCCATTATATGTATACGGGCATTAATCTATATTCCACATTTCTCCCAATGTCCATTCTATGCATGATCCAGGACATACTCATTCACCCTCCCCATAGACAGCTCCAAACCACTACCAAGTCACCTAACTATGAATGGTTGCAGGACATAAATCTCACTCTCATGCTCTTCCCCCAACAAGTCACCTAACTATGAATGGTTGCAGGACATACATCTAACTACCATGTTCTAACCCATTTGGTTATGCTCGTCGTATCAGATGGATTTATTGATCGTTCACCTCACGAGAGATCAGCAACCCCTGCCTGTAATGTACTTCATGACCAGTCTCAGGCCCATTC
>Tibetan108
AATTTTATTTTTTAACCTAACTCCCCTACTAAGTGTACCCCCCCTTTCCCCCCCAGGGGGGGTATACTATGCATAATCGTGCATACATTTATATACCACATATATTATGGTACCGGTAATATATACTATATATGTACTAAACCCATTATATGTATACGGGCATTAATCTATATTCCACATTTCTCCCAATGTCCATTCTATGCATGATCCAGGACATACTCATTCACCCTCCCCATAGACAGCTCCAAACCACTACCAAGTCACCTAACTATGAATGGTTGCAGGACATAAATCTCACTCTCATGCTCTTCCCCCAACAAGTCACCTAACTATGAATGGTTACAGGACATACATCTAACTACCATGTTCTAACCCATTTGGTTATGCTCGTCGTATCAGATGGATTTATTGATCGTCCACCTCACGAGAGATCAGCAACCCCTGCCTGTAATGTACTTCATGACCAGTCTCAGGCCCATTC
>Tibetan109
AATTTTATTTTTTAACCTAACTCCCCTACTAAGTGTACCCCCCCTTTCCCCCCCAGGGGGGGTATACTATGCATAATCGTGCATACATTTATATACCACATATATTATGGTACCGGTAATATATACTATATATGTACTAAACCCATTATATGTATACGGGCATTAATCTATATTCCACATTTCTCCCAATGTCCATTCTATGCATGATCCAGGACACACTCATTCACCCTCCCCATAGACAGCTCCAAACCACTACCAAGTCACCTAACTATGAATGGTTACAGGACATAAATCTCACTCTCATGTTCTTCCCCCAACAAGTCACCTAACTATGAATGGTTACAGGACATACATTTAACTACCATGTTCTAACCCATTTGGTTATGCTCGCCGTATCAGATGGATTTATTGATCGTCCACCTCACGAGAGATCAGCAACCCCTGCTTGTAATGTACTTCATGACCAGTCTCAGGCCCATTC
>Tibetan11
AATTTTATTTTTTAACCTAACTCCCCTACTAAGTGTACCCCCCCTTTCCCCCCCAGGGGGGGTATACTATGCATAATCGTGCATACATTTATATACCACATATATTATGGTACCGGTAATATATACTATATATGTACTAAACCCATTATATGTATACGGGCATTAACCTATATTCCACATTTCTCCCAATGTCCATTCTATGCATGATCCAGGACATACTCATTTACCCTCCCCATAGACAGTTCCAAACCACTATCAAGCCACCTAACTATGAATGGTTACAGGACATAAATCTCACTCTCATGTTCTCCCCCCAACAAGTCACCTAACTATGAATGGTTACAGGACATACATTTAACTACCATGTTCTAACCCATTTGGTTATGCTCGCCGTATCAGATGGATTTATTGATCGTCCACCTCACGAGAGATCAGCAACCCCTGCCTGTAATGTACTTCATGACCAGTCTCAGGCCCATTC
>Tibetan110
AATTTTATTTTTTAACCTAACTCCCCTACTAAGTGTACCCCCCCTTTCCCCCCCAGGGGGGGTATACTATGCATAATCGTGCATACATTTATATACCACATATATTATGGTACCGGTAATATATACTATATATGTACTAAACCCATTATATGTATACGGGCATTAATCTATATTCCACATTTCTCCCAATGTCCATTCTATGCATGATCCAGGACATACTCATTCACCCTCCCCATAGACAGCTCCAAACCACTACCAAGTCACCTAACTATGAATGGTTGCAGGACATAAATCTCACTCTCATGCTCTTCCCCCAACAAGTCACCTAACTATGAATGGTTACAGGACATACATCTAACTACCATGTTCTAACCCATTTGGTTATGCTCGTCGTATCAGATGGATTTATTGATCGTCCACCTCACGAGAGATCAGCAACCCCTGCCTGTAATGTACTTCATGACCAGTCTCAGGCCCATTC
>Tibetan12
AATTTTATTTTTTAACCTAACTCCCCTACTAAGTGTACCCCCCCTTTCCCCCCCAGGGGGGGTATACTATGCATAATCGTGCATACATTTATATACCACATATATTATGGTACCGGTAATATATACTATATATGTACTAAACCCATTATATGTATACGGGCATTAACCTATATTCCACATTTCTCCCAATGTCCATTCTATGCATGATCCAGGACATACTCATTTACCCTCCCCATAGACAGTTCCAAACCACTATCAAGCCACCTAACTATGAATGGTTACAGGACATAAATCTCACTCTCATGTTCTCCCCCCAACAAGTCACCTAACTATGAATGGTTACAGGACATACATTTAACTACCATGTTCTAACCCATTTGGTTATGCTCGCCGTATCAGATGGATTTATTGATCGTCCACCTCACGAGAGATCAGCAACCCCTGCCTGTAATGTACTTCATGACCAGTCTCAGGCCCATTC
>Tibetan121
AATTTTATTTTTTAACCTAACTCCCCTACTAAGTGTACCCCCCCTTTCCCCCCCAGGGGGGGTATACTATGCATAATCGTGCATACATTTATATACCACATATATTATGGTACCGGTAATATATACTATATATGTACTAAACCCATTATATGTATACGGGCATTAATCTATATTCCACATTTCTCCCAATGTCCATTCTATGCATGATCCAGGACACACTCGTTCACCCTCCCCATAGACAGCTCCAAACCACTACCAAGTCACCTAACTATGAATGGTTACAGGACATAAATCTCACTCTCATGTTCTTCCCCCAACAAGTCACCTAATTATGAATGGTTACAGGACATACATTTAACTACCATGTTCTAACCCATTTGGTTATGCTCGCCGTATCAGATGGATTTATTGATCGTCCACCTCACGAGAGATCAGCAACCCCTGCTTGTAATGTACTTCATGACCAGTCTCAGGCCCATTC
>Tibetan122
AATTTTATTTTTTAACCTAACTCCCCTACTAAGTGTACCCCCCCTTTCCCCCCCAGGGGGGGTATACTATGCATAATCGTGCATACATTTATATACCACATATATTATGGTACCGGTAATATATACTATATATGTACTAAACCCATTATATGTATACGGGCATTAATCTATATTCCACATTTCTCCCAATGTCCATTCTATGCATGATCCAGGACACACTCGTTCACCCTCCCCATAGACAGCTCCAAACCACTACCAAGTCACCTAACTATGAATGGTTACAGGACATAAATCTCACTCTCATGTTCTTCCCCCAACAAGTCACCTAATTATGAATGGTTACAGGACATACATTTAACTACCATGTTCTAACCCATTTGGTTATGCTCGCCGTATCAGATGGATTTATTGATCGTCCACCTCACGAGAGATCAGCAACCCCTGCTTGTAATGTACTTCATGACCAGTCTCAGGCCCATTC
>Tibetan124
AATTTTATTTTTTAACCTAACTCCCCTACTAAGTGTACCCCCCCTTTCCCCCCCAGGGGGGGTATACTATGCATAATCGTGCATACATTTATATACCACATATATTATGGTACCGGTAATATATACTATATATGTACTAAACCCATTATATGTATACGGGCATTAATCTATATTCCACATTTCTCCCAATGTCCATTCTATGCATGATCCAGGACACACTCATTCACCCTCCCCATAGACAGCTCCAAACCACTACCAAGTCACCTAACTATGAATGGTTACAGGACATAAATCTCACTCTCATGTTCTTCCCCCAACAAGTCACCTAACTATGAATGGTTGCAGGACATACATTTAACTACCATGTTCTAACCCATTTGGTTATGCTCGCCGTATCAGATGGATTTATTGATCGTCCACCTCACGAGAGATCAGCAACCCCTGCTTGTAATGTACTTCATGACCAGTCTCAGGCCCATTC
>Tibetan125
AATTTTATTTTTTAACCTAACTCCCCTACTAAGTGTACCCCCCCTTTCCCCCCCAGGGGGGGTATACTATGCATAATCGTGCATACATTTATATACCACATATATTATGGTACCGGTAATATATACTATATATGTACTAAACCCATTATATGTATACGGGCATTAATCTATATTCCACATTTCTCCCAATGTCCATTCTATGCATGATCCAGGACACACTCGTTCACCCTCCCCATAGACAGCTCCAAACCACTACCAAGTCACCTAACTATGAATGGTTACAGGACATAAATCTCACTCTCATGTTCTTCCCCCAACAAGTCACCTAATTATGAATGGTTACAGGACATACATTTAACTACCATGTTCTAACCCATTTGGTTATGCTCGCCGTATCAGATGGATTTATTGATCGTCCACCTCACGAGAGATCAGCAACCCCTGCTTGTAATGTACTTCATGACCAGTCTCAGGCCCATTC
>Tibetan126
AATTTTATTTTTTAACCTAACTCCCCTACTAAGTGTACCCCCCCTTTCCCCCCCAGGGGGGGTATACTATGCATAATCGTGCATACATTTATATACCACATATATTATGGTACCGGTAATATATACTATATATGTACTAAACCCATTATATGTATACGGGCATTAATCTATATTCCACATTTCTCCCAATGTCCATTCTATGCATGATCCAGGACACACTCGTTCACCCTCCCCATAGACAGCTCCAAACCACTACCAAGTCACCTAACTATGAATGGTTACAGGACATAAATCTCACTCTCATGTTCTTCCCCCAACAAGTCACCTAATTATGAATGGTTACAGGACATACATTTAACTACCATGTTCTAACCCATTTGGTTATGCTCGCCGTATCAGATGGATTTATTGATCGTCCACCTCACGAGAGATCAGCAACCCCTGCTTGTAATGTACTTCATGACCAGTCTCAGGCCCATTC
>Tibetan127
AATTTTATTTTTTAACCTAACTCCCCTACTAAGTGTACCCCCCCTTTCCCCCCCAGGGGGGGTATACTATGCATAATCGTGCATACATTTATATACCACATATATTATGGTACCGGTAATATATACTATATATGTACTAAACCCATTATATGTATACGGGCATTAATCTATATTCCACATTTCTCCCAATGTCCATTCTATGCATGATCCAGGACACACTCATTCACCCTCCCCATAGACAGCTCCAAACCACTACCAAGTCACCTAACTATGAATGGTTACAGGACATAAATCTCACTCTCATGTTCTTCCCCCAACAAGTCACCTAACTATGAATGGTTACAGGACATACATTTAACTACCATGTTCTAACCCATTTGGTTATGCTCGCCGTATCAGATGGATTTATTGATCGTCCACCTCACGAGAGATCAGCAACCCCTGCTTGTAATGTACTTCATGACCAGTCTCAGGCCCATTC
>Tibetan128
AATTTTATTTTTTAACCTAACTCCCCTACTAAGTGTACCCCCCCTTTCCCCCCCAGGGGGGGTATACTATGCATAATCGTGCATACATTTATATACCACATATATTATGGTACCGGTAATATATACTATATATGTACTAAACCCATTATATGTATACGGGCATTAATCTATATTCCACATTTCTCCCAATGTCCATTCTATGCATGATCCAGGACACACTCATTCACCCTCCCCATAGACAGCTCCAAACCACTACCAAGTCACCTAACTATGAATGGTTACAGGACATAAATCTCACTCTCATGTTCTTCCCCCAACAAGTCACCTAACTATGAATGGTTACAGGACATACATTTAACTACCATGTTCTAACCCATTTGGTTATGCTCGCCGTATCAGATGGATTTATTGATCGTCCACCTCACGAGAGATCAGCAACCCCTGCTTGTAATGTACTTCATGACCAGTCTCAGGCCCATTC
>Tibetan129
AATTTTATTTTTTAACCTAACTCCCCTACTAAGTGTACCCCCCCTTTCCCCCCCAGGGGGGGTATACTATGCATAATCGTGCATACATTTATATACCACATATATTATGGTACCGGTAATATATACTATATATGTACTAAACCCATTATATGTATACGGGCATTAATCTATATTCCACATTTCTCCCAATGTCCATTCTATGCATGATCCAGGACACACTCATTCACCCTCCCCATAGACAGCTCCAAACCACTACCAAGTCACCTAACTATGAATGGTTACAGGACATAAATCTCACTCTCATGTTCTTCCCCCAACAAGTCACCTAACTATGAATGGTTACAGGACATACATTTAACTACCATGTTCTAACCCATTTGGTTATGCTCGCCGTATCAGATGGATTTATTGATCGTCCACCTCACGAGAGATCAGCAACCCCTGCTTGTAATGTACTTCATGACCAGTCTCAGGCCCATTC
>Tibetan13
AATTTTATTTTTTAACCTAACTCCCCTACTAAGTGTACCCCCCCTTTCCCCCCCAGGGGGGGTATACTATGCATAATCGTGCATACATTTATATACCACATATATTATGGTACCGGTAATATATACTATATATGTACTAAACCCATTATATGTATACGGGCATTAATCTATATTCCACATTTCTCCCAATGTCCATTCTATGCATGATCCAGGACATACTCATTCACCCTCCCCATAGACAACTCCAAACCACTACCAAGTCACCTAACTATGAATGGTTGCAGGACATAAATCTCACTCTCATGTTCTTCCCCCAACAAGTCACCTAACTATGAATGGTTACAGGACATACATTTAACTACTATGCTCTAACCCATTTGGTTATGCTCGCCGTATCAGATGGATTTATTGATCGTCCACCTCACGAGAGATCAGCAACCCCTGCCTGTAATGTACTTCATGACCAGTCTCAGGCCCATTC
>Tibetan130
AATTTTATTTTTTAACCTAACTCCCCTACTAAGTGTACCCCCCCTTTCCCCCCCAGGGGGGGTATACTATGCATAATCGTGCATACATTTATATACCACATATATTATGGTACCGGTAATATATACTATATATGTACTAAACCCATTATATGTATACGGGCATTAATCTATATTCCACATTTCTCCCAATGTCCATTCTATGCATGATCCAGGACACACTCATTCACCCTCCCCATAGACAGCTCCAAACCACTACCAAGTCACCTAACTATGAATGGTTACAGGACATAAATCTCACTCTCATGTTCTTCCCCCAACAAGTCACCTAACTATGAATGGTTACAGGACATACATTTAACTACCATGTTCTAACCCATTTGGTTATGCTCGCCGTATCAGATGGATTTATTGATCGTCCACCTCACGAGAGATCAGCAACCCCTGCTTGTAATGTACTTCATGACCAGTCTCAGGCCCATTC
>Tibetan131
AATTTTATTTTTTAACCTAACTCCCCTACTAAGTGTACCCCCCCTTTCCCCCCCAGGGGGGGTATACTATGCATAATCGTGCATACATTTATATACCACATATATTATGGTACCGGTAATATATACTATATATGTACTAAACCCATTATATGTATACGGGCATTAATCTATATTCCACATTTCTCCCAATGTCCATTCTATGCATGATCCAGGACATACTCATTCACCCTCCCCATAGACAACTCCAAACCACTACCAAGCCACCTAACTATGAATGGTTGCAGGACATAAATCTCACTCTCATGTTCTTCCCCCAACAAGTCACCTAACTATGAATGGTTGCAGGACATACATTTAACTACTATGCTCTAACCCATTTGGTTATGCTCGCCGTATCAGATGGATTTATTGATCGTCCACCTCACGAGAGATCAGCAACCCCTGCCTGTAATGTACTTCATGACCAGTCTCAGGCCCATTC
>Tibetan132
AATTTTATTTTTTAACCTAACTCCCCTACTAAGTGTACCCCCCCTTTCCCCCCCAGGGGGGGTATACTATGCATAATCGTGCATACATTTATATACCACATATATTATGGTACCGGTAATATATACTATATATGTACTAAACCCATTATATGTATACGGGCATTAATCTATATTCCTCATTTCTCCCAATGTCCATTCTATGCATGATCCAAGACATACTCATTCACCCTCCCCATAGACAGTTCTAAACCACTATCAAGCCACCTAACTATGAATGGTTACAGGACATAAATCTCACTCTCATGTTCTCCCCCTAACAAGTCACCTAACTATGAATGGTTACAGGACATACATTTAACTACCATGTTCTAACCCATTTGGTTATGCTCGCCGTATCAGATGGATTTATTGATCGTCCACCTCACGAGAGATCAGCAACCCCTGCCTGTAATGTACTTCATGACCAGTCTCAGGCCCATTC
>Tibetan133
AATTTTATTTTTTAACCTAACTCCCCTACTAAGTGTACCCCCCCTTTCCCCCCCAGGGGGGGTATACTATGCATAATCGTGCATACATTTATATACCACATATATTATGGTACCGGTAATATATACTATATATGTACTAAACCCATTATATGTATACGGGCATTAACCTATATTCCACATTTCTCCCAATGTCCATTCTATGCATGATCCAGGACATACTCATTTACCCTCCCCATAGACAGTTCCAAACCACTATCAAGCCACCTAACTATGAATGGTTACAGGACATAAATCTCACTCTCATGTTCTCCCCCCAACAAGTCACCTAACTATGAATGGTTACAGGACATACATTTAACTACCATGTTCTAACCCATTTGGTTATGCTCGCCGTATCAGATGGATTTATTGATCGTCCACCTCACGAGAGATCAGCAACCCCTGCCTGTAATGTACTTCATGACCAGTCTCAGGCCCATTC
>Tibetan136
AATTTTATTTTTTAACCTAACTCCCCTACTAAGTGTACCCCCCCTTTCCCCCCCAGGGGGGGTATACTATGCATAATCGTGCATACATTTATATACCACATATATTATGGTACCGGTAATATATACTATATATGTACTAAACCCATTATATGTATACGGGCATTAATCTATATTCCACATTTCTCCCAATGTCCATTCTATGCATGATCCAGGACATACTCATTCACCCTCCCCATAGACAGCTCCAAACCACTACCAAGTCACCTAACTATGAATGGTTGCAGGACATAAATCTCACTCTCATGCTCTTCCCCCAACAAGTCACCTAACTATGAATGGTTACAGGACATACATCTAACTACCATGTTCTAACCCATTTGGTTATGCTCGTCGTATCAGATGGATTTATTGATCGTCCACCTCACGAGAGATCAGCAACCCCTGCCTGTAATGTACTTCATGACCAGTCTCAGGCCCATTC
>Tibetan137
AATTTTATTTTTTAACCTAACTCCCCTACTAAGTGTACCCCCCCTTTCCCCCCCAGGGGGGGTATACTATGCATAATCGTGCATACATTTATATACCACATATATTATGGTACCGGTAATATATACTATATATGTACTAAACCCATTATATGTATACGGGCATTAATCTATATTCCACATTTCTCCCAATGTCCATTCTATGCATGATCCAGGACATACTCATTCACCCTCCCCATAGACAGCTCCAAACCACTACCAAGTCACCTAACTATGAATGGTTGCAGGACATAAATCTCACTCTCATGCTCTTCCCCCAACAAGTCACCTAACTATGAATGGTTACAGGACATACATCTAACTACCATGTTCTAACCCATTTGGTTATGCTCGTCGTATCAGATGGATTTATTGATCGTCCACCTCACGAGAGATCAGCAACCCCTGCCTGTAATGTACTTCATGACCAGTCTCAGGCCCATTC
>Tibetan138
AATTTTATTTTTTAACCTAACTCCCCTACTAAGTGTACCCCCCCTTTCCCCCCCAGGGGGGGTATACTATGCATAATCGTGCATACATTTATATACCACATATATTATGGTACCGGTAATATATACTATATATGTACTAAACCCATTATATGTATACGGGCATTAATCTATATTCCACATTTCTCCCAATGTCCATTCTATGCATGATCCAGGACATACTCATTCACCCTCCCCATAGACAGCTCCAAACCACTACCAAGTCACCTAACTATGAATGGTTGCAGGACATAAATCTCACTCTCATGCTCTTCCCCCAACAAGTCACCTAACTATGAATGGTTACAGGACATACATCTAACTACCATGTTCTAACCCATTTGGTTATGCTCGTCGTATCAGATGGATTTATTGATCGTCCACCTCACGAGAGATCAGCAACCCCTGCCTGTAATGTACTTCATGACCAGTCTCAGGCCCATTC
>Tibetan139
AATTTTATTTTTTAACCTAACTCCCCTACTAAGTGTACCCCCCCTTTCCCCCCCAGGGGGGGTATACTATGCATAATCGTGCATACATTTATATACCACATATATTATGGTACCGGTAATATATACTATATATGTACTAAACCCATTATATGTATACGGGCATTAATCTATATTCCACATTTCTCCCAATGTCCATTCTATGCATGATCCAGGACATACTCATTCACCCTCCCCATAGACAGCTCCAAACCACTACCAAGTCACCTAACTATGAATGGTTGCAGGACATAAATCTCACTCTCATGCTCTTCCCCCAACAAGTCACCTAACTATGAATGGTTACAGGACATACATCTAACTACCATGTTCTAACCCATTTGGTTATGCTCGTCGTATCAGATGGATTTATTGATCGTCCACCTCACGAGAGATCAGCAACCCCTGCCTGTAATGTACTTCATGACCAGTCTCAGGCCCATTC
>Tibetan14
AATTTTATTTTTTAACCTAACTCCCCTACTAAGTGTACCCCCCCTTTCCCCCCCAGGGGGGGTATACTATGCATAATCGTGCATACATTTATATACCACATATATTATGGTACCGGTAATATATACTATATATGTACTAAACCCATTATATGTATACGGGCATTAATCTATATTCCACATTTCTCCCAATGTCCATTCTATGCATGATCCAGGACACACTCATTCACCCTCCCCATAGACAGCTCCAAACCACTACCAAGTCACCTAACTATGAATGGTTACAGGACATAAATCTCACTCTCATGTTCTTCCCCCAACAAGTCACCTAACTATGAATGGTTACAGGACATACATTTAACTACCATGTTCTAACCCATTTGGTTATGCTCGCCGTATCAGATGGATTTATTGATCGTCCACCTCACGAGAGATCAGCAACCCCTGCTTGTAATGTACTTCATGACCAGTCTCAGGCCCATTC
>Tibetan140
AATTTTATTTTTTAACCTAACTCCCCTACTAAGTGTACCCCCCCTTTCCCCCCCAGGGGGGGTATACTATGCATAATCGTGCATACATTTATATACCACATATATTATGGTACCGGTAATATATACTATATATGTACTAAACCCATTATATGTATACGGGCATTAATCTATATTCCACATTTCTCCCAATGTCCATTCCATGCATGATCCAGGACACACTCATTCACCCTCCCCATAGACAGCTCCAAACCACTACCAAGTCACCTAACTATGAATGGTTACAGGACATAAATCTCACTCTCATGTTCTTCCCCCAACAAGTCACCTAACTATGAATGGTTACAGGACATACATTTAACTACCATGTTCTAACCCATTTGGTTATGCTCGCCGTATCAGATGGATTTATTGATCGTCCACCTCACGAGAGATCAGCAACCCCTGCTTGTAATGTACTTCATGACCAGTCTCAGGCCCATTC
>Tibetan141
AATTTTATTTTTTAACCTAACTCCCCTACTAAGTGTACCCCCCCTTTCCCCCCCAGGGGGGGTATACTATGCATAATCGTGCATACATTTATATACCACATATATTATGGTACCGGTAATATATACTATATATGTACTAAACCCATTATATGTATACGGGCATTAACCTATATTCCACATTTCTCCCAATGTCCATTCTATGCATGATCCAGGACATACTCATTTACCCTCCCCATAGACAGTTCCAAACCACTATCAAGCCACCTAACTATGAATGGTTACAGGACATAAATCTCACTCTCATGTTCTCCCCCCAACAAGTCACCTAACTATGAATGGTTACAGGACATACATTTAACTACCATGTTCTAACCCATTTGGTTATGCTCGCCGTATCAGATGGATTTATTGATCGTCCACCTCACGAGAGATCAGCAACCCCTGCCTGTAATGTACTTCATGACCAGTCTCAGGCCCATTC
>Tibetan142
AATTTTATTTTTTAACCTAACTCCCCTACTAAGTGTACCCCCCCTTTCCCCCCCAGGGGGGGTATACTATGCATAATCGTGCATACATTTATATACCACATATATTATGGTACCGGTAATATATACTATATATGTACTAAACCCATTATATGTATACGGGCATTAACCTATATTCCACATTTCTCCCAATGTCCATTCTATGCATGATCCAGGACATACTCATTTACCCTCCCCATAGACAGTTCCAAACCACTATCAAGCCACCTAACTATGAATGGTTACAGGACATAAATCTCACTCTCATGTTCTCCCCCCAACAAGTCACCTAACTATGAATGGTTACAGGACATACATTTAACTACCATGTTCTAACCCATTTGGTTATGCTCGCCGTATCAGATGGATTTATTGATCGTCCACCTCACGAGAGATCAGCAACCCCTCCCTGTAATGTACTTCATGACCAGTCTCAGGCCCATTC
>Tibetan143
AATTTTATTTTTTAACCTAACTCCCCTACTAAGTGTACCCCCCCTTTCCCCCCCAGGGGGGGTATACTATGCATAATCGTGCATACATTTATATACCACATATATTATGGTACCGGTAATATATACTATATATGTACTAAACCCATTATATGTATACGGGCATTAATCTATATTCCACATTTCTCCCAATGTCCATTCTATGCATGATCCAGGACATACTCATTCACCCTCCCCATAGACAACTCCAAACCACTACCAAGCCACCTAACTATGAATGGTTGCAGGACATAAATCTCACTCTCATGTTCTTCCCCCAACAAGTCACCTAACTATGAATGGTTGCAGGACATACATTTAACTACTATGCTCTAACCCATTTGGTTATGCTCGCCGTATCAGATGGATTTATTGATCGTCCACCTCACGAGAGATCAGCAACCCCTGCCTGTAATGTACTTCATGACCAGTCTCAGGCCCATTC
>Tibetan144
AATTTTATTTTTTAACCTAACTCCCCTACTAAGTGTACCCCCCCTTTCCCCCCCAGGGGGGGTATACTATGCATAATCGTGCATACATTTATATACCACATATATTATGGTACCGGTAATATATACTATATATGTACTAAACCCATTATATGTATACGGGCATTAACCTATATTCCACATTTCTCCCAATGTCCATTCTATGCATGATCCAGGACATACTCATTTACCCTCCCCATAGACAGTTCCAAACCACTATCAAGCCACCTAACTATGAATGGTTACAGGACATAAATCTCACTCTCATGTTCTCCCCCCAACAAGTCACCTAACTATGAATGGTTACAGGACATACATTTAACTACCATGTTCTAACCCATTTGGTTATGCTCGCCGTATCAGATGGATTTATTGATCGTCCACCTCACGAGAGATCAGCAACCCCTGCCTGTAATGTACTTCATGACCAGTCTCAGGCCCATTC
>Tibetan145
AATTTTATTTTTTAACCTAACTCCCCTACTAAGTGTACCCCCCCTTTCCCCCCCAGGGGGGGTATACTATGCATAATCGTGCATACATTTATATACCACATATATTATGGTACCGGTAATATATACTATATATGTACTAAACCCATTATATGTATACGGGCATTAACCTATATTCCACATTTCTCCCAATGTCCATTCTATGCATGATCCAGGACATACTCATTTACCCTCCCCATAGACAGTTCCAAACCACTATCAAGCCACCTAACTATGAATGGTTACAGGACATAAATCTCACTCTCATGTTCTCCCCCCAACAAGTCACCTAACTATGAATGGTTACAGGACATACATTTAACTACCATGTTCTAACCCATTTGGTTATGCTCGCCGTATCAGATGGATTTATTGATCGTCCACCTCACGAGAGATCAGCAACCCCTGCCTGTAATGTACTTCATGACCAGTCTCAGGCCCATTC
>Tibetan146
AATTTTATTTTTTAACCTAACTCCCCTACTAAGTGTACCCCCCCTTTCCCCCCCAGGGGGGGTATACTATGCATAATCGTGCATACATTTATATACCACATATATTATGGTACCGGTAATATATACTATATATGTACTAAACCCATTATATGTATACGGGCATTAACCTATATTCCACATTTCTCCCAATGTCCATTCTATGCATGATCCAGGACATACTCATTTACCCTCCCCATAGACAGTTCCAAACCACTATCAAGCCACCTAACTATGAATGGTTACAGGACATAAATCTCACTCTCATGTTCTCCCCCCAACAAGTCACCTAACTATGAATGGTTACAGGACATACATTTAACTACCATGTTCTAACCCATTTGGTTATGCTCGCCGTATCAGATGGATTTATTGATCGTCCACCTCACGAGAGATCAGCAACCCCTGCCTGTAATGTACTTCATGACCAGTCTCAGGCCCATTC
>Tibetan147
AATTTTATTTTTTAACCTAACTCCCCTACTAAGTGTACCCCCCCTTTCCCCCCCAGGGGGGGTATACTATGCATAATCGTGCATACATTTATATACCACATATATTATGGTACCGGTAATATATACTATATATGTACTAAACCCATTATATGTATACGGGCATTAATCTATATTCCACATTTCTCCCAATGTCCATTCTATGCATGATCCAGGACACACTCATTCACCCTCCCCATAGACAGCTCCAAACCACTACCAAGTCACCTAACTATGAATGGTTACAGGACATAAATCTCACTCTCATGTTCTTCCCCCAACAAGTCACCTAACTATGAATGGTTACAGGACATACATTTAACTACCATGTTCTAACCCATTTGGTTATGCTCGCCGTATCAGATGGATTTATTGATCGTCCACCTCACGAGAGATCAGCAACCCCTGCTTGTAATGTACTTCATGACCAGTCTCAGGCCCATTC
>Tibetan148
AATTTTATTTTTTAACCTAACTCCCCTACTAAGTGTACCCCCCCTTTCCCCCCCAGGGGGGGTATACTATGCATAATCGTGCATACATTTATATACCACATATATTATGGTACCGGTAATATATACTATATATGTACTAAACCCATTATATGTATACGGGCATTAATCTATATTCCACATTTCTCCCAATGTCCATTCCATGCATGATCCAGGACACACTCATTCACCCTCCCCATAGACAGCTCCAAACCACTACCAAGTCACCTAACTATGAATGGTTACAGGACATAAATCTCACTCTCATGTTCTTCCCCCAACAAGTCACCTAACTATGAATGGTTACAGGACATACATTTAACTACCATGTTCTAACCCATTTGGTTATGCTCGCCGTATCAGATGGATTTATTGATCGTCCACCTCACGAGAGATCAGCAACCCCTGCTTGTAATGTACTTCATGACCAGTCTCAGGCCCATTC
>Tibetan149
AATTTTATTTTTTAACCTAACTCCCCTACTAAGTGTACCCCCCCTTTCCCCCCCAGGGGGGGTATACTATGCATAATCGTGCATACATTTATATACCACATATATTATGGTACCGGTAATATATACTATATATGTACTAAACCCATTATATGTATACGGGCATTAACCTATATTCCACATTTCTCCCAATGTCCATTCTATGCATGGTCCAGGACATACTCATTTACCCTCCCCATAGACAGTTCCAAACCACTATCAAGCCACCTAACTATGAATGGTTACAGGACATAAATCTCACTCTCATGTTCTCCCCCCAACAAGTCACCTAACTATGAATGGTTACAGGACATACATTTAACTACCATGTTCTAACCCATTTGGTTATGCTCGCCGTATCAGATGGATTTATTGATCGTCCACCTCACGAGAGATCAGCAACCCCTGCCCGTAATGTACTTCATGACCAGTCTCAGGCCCATTC
>Tibetan15
AATTTTATTTTTTAACCTAACTCCCCTACTAAGTGTACCCCCCCTTTCCCCCCCAGGGGGGGTATACTATGCATAATCGTGCATACATTTATATACCACATATATTATGGTACCGGTAATATATACTATATACGTACTAAACCCATTATATGTATACGGGCATTAACCTATATTCCACATTTCTCCCAATGTCCATTCTATGCATGATCCAGGACATACTCACTTACCCTCCCCATAGACAGTTCCAAACCACTATCAAGCCACCTAACTATGAATGGTTACAGGACATAAATCTCACTCTCATGTTCTCCCCCCAACAAGTCACCTAACTATGAATGGTTACAGGACATACATTTAACTACCATGTTCTAACCCATTTGGTTATGCTCGCCGTATCAGATGGATTTATTGATCGTCCACCTCACGAGAGATCAGCAACCCCTGCCTGTAATGTACTTCATGACCAGTCTCAGGCCCATTC
>Tibetan150
AATTTTATTTTTTAACCTAACTCCCCTACTAAGTGTACCCCCCCTTTCCCCCCCAGGGGGGGTATACTATGCATAATCGTGCATACATTTATATACCACATATATTATGGTACCGGTAATATATACTATATATGTACTAAACCCATTATATGTATACGGGCATTAACCTATATTCCACATTTCTCCCAATGTCCATTCTATGCATGATCCAGGACATACTCATTTACCCTCCCCATAGACAGTTCCAAACCACTATCAAGCCACCTAACTATGAATGGTTACAGGACATAAATCTCACTCTCATGTTCTCCCCCCAACAAGTCACCTAACTATGAATGGTTACAGGACATACATTTAACTACCATGTTCTAACCCATTTGGTTATGCTCGCCGTATCAGATGGATTTATTGATCGTCCACCTCACGAGAGATCAGCAACCCCTGCCTGTAATGTACTTCATGACCAGTCTCAGGCCCATTC
>Tibetan151
AATTTTATTTTTTAACCTAACTCCCCTACTAAGTGTACCCCCCCTTTCCCCCCCAGGGGGGGTATACTATGCATAATCGTGCATACATTTATATACCACATATATTATGGTACCGGTAATATATACTATATATGTACTAAACCCATTATATGTATACGGGCATTAACCTATATTCCACATTTCTCCCAATGTCCATTCTATGCATGATCCAGGACATACTCATTTACCCTCCCCATAGACAGTTCCAAACCACTATCAAGCCACCTAACTATGAATGGTTACAGGACATAAATCTCACTCTCATGTTCTCCCCCCAACAAGTCACCTAACTATGAATGGTTACAGGACATACATTTAACTACCATGTTCTAACCCATTTGGTTATGCTCGCCGTATCAGATGGATTTATTGATCGTCCACCTCACGAGAGATCAGCAACCCCTGCCTGTAATGTACTTCATGACCAGTCTCAGGCCCATTC
>Tibetan152
AATTTTATTTTTTAACCTAACTCCCCTACTAAGTGTACCCCCCCTTTCCCCCCCAGGGGGGGTATACTATGCATAATCGTGCATACATTTATATACCACATATATTATGGTACCGGTAATATATACTATATATGTACTAAACCCATTATATGTATACGGGCATTAATCTATATTCCACATTTCTCCCAATGTCCATTCTATGCATGATCCAGGACACACTCATTCACCCTCCCCATAGACAGCTCCAAACCACTACCAAGTCACCTAACTATGAATGGTTACAGGACATAAATCTCACTCTCATGTTCTTCCCCCAACAAGTCACCTAACTATGAATGGTTACAGGACATACATTTAACTACCATGTTCTAACCCATTTGGTTATGCTCGCCGTATCAGATGGATTTATTGATCGTCCACCTCACGAGAGATCAGCAACCCCTGCTTGTAATGTACTTCATGACCAGTCTCAGGCCCATTC
>Tibetan153
AATTTTATTTTTTAACCTAACTCCCCTACTAAGTGTACCCCCCCTTTCCCCCCCAGGGGGGGTATACTATGCATAATCGTGCATACATTTATATACCACATATATTATGGTACCGGTAATATATACTATATATGTACTAAACCCATTATATGTATACGGGCATTAACCTATATTCCACATTTCTCCCAATGTCCATTCTATGCATGATCCAGGACATACTCATTTACCCTCCCCATAGACAGTTCCAAACCACTATCAAGCCACCTAACTATGAATGGTTACAGGACATAAATCTCACTCTCATGTTCTCCCCCCAACAAGTCACCTAACTATGAATGGTTACAGGACATACATTTAACTACCATGTTCTAACCCATTTGGTTATGCTCGCCGTATCAGATGGATTTATTGATCGTCCACCTCACGAGAGATCAGCAACCCCTGCCTGTAATGTACTTCATGACCAGTCTCAGGCCCATTC
>Tibetan154
AATTTTATTTTTTAACCTAACTCCCCTACTAAGTGTACCCCCCCTTTCCCCCCCAGGGGGGGTATACTATGCATAATCGTGCATACATTTATATACCACATATATTATGGTACCGGTAATATATACTATATATGTACTAAACCCATTATATGTATACGGGCATTAATCTATATTCCACATTTCTCCCAATGTCCATTCTATGCATGATCCAGGACATACTCATTCACCCTCCCCATAGACAACTCCAAACCACTACCAAGCCACCTAACTATGAATGGTTGCAGGACATAAATCTCACTCTCATGTTCTTCCCCCAACAAGTCACCTAACTATGAATGGTTGCAGGACATACATTTAACTACTATGCTCTAACCCATTTGGTTATGCTCGCCGTATCAGATGGATTTATTGATCGTCCACCTCACGAGAGATCAGCAACCCCTGCCTGTAATGTACTTCATGACCAGTCTCAGGCCCATTC
>Tibetan155
AATTTTATTTTTTAACCTAACTCCCCTACTAAGTGTACCCCCCCTTTCCCCCCCAGGGGGGGTATACTATGCATAATCGTGCATACATTTATATACCACATATATTATGGTACCGGTAATATATACTATATATGTACTAAACCCATTATATGTATACGGGCATTAACCTATATTCCACATTTCTCCCAATGTCCATTCTATGCATGATCCAGGACATACTCATTTACCCTCCCCATAGACAGTTCCAAACCACTATCAAGCCACCTAACTATGAATGGTTACAGGACATAAATCTCACTCTCATGTTCTCCCCCCAACAAGTCACCTAACTATGAATGGTTACAGGACATACATTTAACTACCATGTTCTAACCCATTTGGTTATGCTCGCCGTATCAGATGGATTTATTGATCGTCCACCTCACGAGAGATCAGCAACCCCTGCCTGTAATGTACTTCATGACCAGTCTCAGGCCCATTC
>Tibetan156
AATTTTATTTTTTAACCTAACTCCCCTACTAAGTGTACCCCCCCTTTCCCCCCCAGGGGGGGTATACTATGCATAATCGTGCATACATTTATATACCACATATATTATGGTACCGGTAATATATACTATATATGTACTAAACCCATTATATGTATACGGGCATTAACCTATATTCCACATTTCTCCCAATGTCCATTCTATGCATGATCCAGGACATACTCATTTACCCTCCCCATAGACAGTTCCAAACCACTATCAAGCCACCTAACTATGAATGGTTACAGGACATAAATCTCACTCTCATGTTCTCCCCCCAACAAGTCACCTAACTATGAATGGTTACAGGACATACATTTAACTACCATGTTCTAACCCATTTGGTTATGCTCGCCGTATCAGATGGATTTATTGATCGTCCACCTCACGAGAGATCAGCAACCCCTGCCTGTAATGTACTTCATGACCAGTCTCAGGCCCATTC
>Tibetan157
AATTTTATTTTTTAACCTAACTCCCCTACTAAGTGTACCCCCCCTTTCCCCCCCAGGGGGGGTATACTATGCATAATCGTGCATACATTTATATACCACATATATTATGGTACCGGTAATATATACTATATATGTACTAAACCCATTATATGTATACGGGCATTAATCTATATTCCACATTTCTCCCAATGTCCATTCTATGCATGATCCAGGACACACTCATTCACCCTCCCCATAGACAGCTCCAAACCACTACCAAGTCACCTAACTATGAATGGTTACAGGACATAAATCTCACTCTCATGTTCTTCCCCCAACAAGTCACCTAACTATGAATGGTTACAGGACATACATTTAACTACCATGTTCTAACCCATTTGGTTATGCTCGCCGTATCAGATGGATTTATTGATCGTCCACCTCACGAGAGATCAGCAACCCCTGCTTGTAATGTACTTCATGACCAGTCTCAGGCCCATTC
>Tibetan1581
AATTTTATTTTTTAACCTAACTCCCCTACTAAGTGTACCCCCCCTTTCCCCCCCAGGGGGGGTATACTATGCATAATCGTGCATACATTTATATACCACATATATTATGGTACCGGTAATATATACTATATATGTACTAAACCCATTATATGTATACGGGCATTAACCTATATTCCACATTTCTCCCAATGTCCATTCTATGCATGATCCAGGACATACTCATTTACCCTCCCCATAGACAGTTCCAAACCACTATCAAGCCACCTAACTATGAATGGTTACAGGACATAAATCTCACTCTCATGTTCTCCCCCCAACAAGTCACCTAACTATGAATGGTTACAGGACATACATTTAACTACCATGTTCTAACCCATTTGGTTATGCTCGCCGTATCAGATGGATTTATTGATCGTCCACCTCACGAGAGATCAGCAACCCCTGCCTGTAATGTACTTCATGACCAGTCTCAGGCCCATTC
>Tibetan1582
AATTTTATTTTTTAACCTAACTCCCCTACTAAGTGTACCCCCCCTTTCCCCCCCAGGGGGGGTATACTATGCATAATCGTGCATACATTTATATACCACATATATTATGGTACCGGTAATATATACTATATATGTACTAAACCCATTATATGTATACGGGCATTAATCTATATTCCTCATTTCTCCCAATGTCCATTCTATGCATGATCCAAGACATACTCATTCACCCTCCCCATAGACAGTTCTAAACCACTATCAAGCCACCTAACTATGAATGGTTACAGGACATAAATCTCACTCTCATGTTCTCCCCCTAACAAGTCACCTAACTATGAATGGTTACAGGACATACATTTAACTACCATGTTCTAACCCATTTGGTTATGCTCGCCGTATCAGATGGATTTATTGATCGTCCACCTCACGAGAGATCAGCAACCCCTGCCTGTAATGTACTTCATGACCAGTCTCAGGCCCATTC
>Tibetan159
AATTTTATTTTTTAACCTAACTCCCCTACTAAGTGTACCCCCCCTTTCCCCCCCAGGGGGGGTATACTATGCATAATCGTGCATACATTTATATACCACATATATTATGGTACCGGTAATATATACTATATATGTACTAAACCCATTATATGTATACGGGCATTAATCTATATTCCACATTTCTCCCAATGTCCATTCCATGCATGATCCAGGACACACTCATTCACCCTCCCCATAGACAGCTCCAAACCACTACCAAGTCACCTAACTATGAATGGTTACAGGACATAAATCTCACTCTCATGTTCTTCCCCCAACAAGTCACCTAACTATGAATGGTTACAGGACATACATTTAACTACCATGTTCTAACCCATTTGGTTATGCTCGCCGTATCAGATGGATTTATTGATCGTCCACCTCACGAGAGATCAGCAACCCCTGCTTGTAATGTACTTCATGACCAGTCTCAGGCCCATTC
>Tibetan16
AATTTTATTTTTTAACCTAACTCCCCTACTAAGTGTACCCCCCCTTTCCCCCCCAGGGGGGGTATACTATGCATAATCGTGCATACATTTATATACCACATATATTATGGTACCGGTAATATATACTATATATGTACTAAACCCATTATATGTATACGGGCATTAATCTATATTCCACATTTCTCCCAATGTCCATTCTATGCATGATCCAGGACACACTCATTCACCCTCCCCATAGACAGCTCCAAACCACTACCAAGTCACCTAACTATGAATGGTTACAGGACATAAATCTCACTCTCATGTTCTTCCCCCAACAAGTCACCTAACTATGAATGGTTACAGGACATACATTTAACTACCATGTTCTAACCCATTTGGTTATGCTCGCCGTATCAGATGGATTTATTGATCGTCCACCTCACGAGAGATCAGCAACCCCTGCTTGTAATGTACTTCATGACCAGTCTCAGGCCCATTC
>Tibetan160
AATTTTATTTTTTAACCTAACTCCCCTACTAAGTGTACCCCCCCTTTCCCCCCCAGGGGGGGTATACTATGCATAATCGTGCATACATTTATATACCACATATATTATGGTACCGGTAATATATACTATATATGTACTAAACCCATTATATGTATACGGGCATTAATCTATATTCCACATTTCTCCCAATGTCCATTCTATGCATGATCCAGGACACACTCATTCACCCTCCCCATAGACAGCTCCAAACCACTACCAAGTCACCTAACTATGAATGGTTACAGGACATAAATCTCACTCTCATGTTCTTCCCCCAACAAGTCACCTAACTATGAATGGTTACAGGACATACATTTAACTACCATGTTCTAACCCATTTGGTTATGCTCGCCGTATCAGATGGATTTATTGATCGTCCACCTCACGAGAGATCAGCAACCCCTGCTTGTAATGTACTTCATGACCAGTCTCAGGCCCATTC
>Tibetan161
AATTTTATTTTTTAACCTAACTCCCCTACTAAGTGTACCCCCCCTTTCCCCCCCAGGGGGGGTATACTATGCATAATCGTGCATACATTTATATACCACATATATTATGGTACCGGTAATATATACTATATATGTACTAAACCCATTATATGTATACGGGCATTAATCTATATTCCACATTTCTCCCAATGTCCATTCTATGCATGATCCAAGACATACTCATTCACCCTCCCCATAGACAGCTCCAAACCACTACCAAGTCACCTAACTATGAATGGTTACAGGACATAAATCTAACTCTTATGTTCTTCCCCTAACAAGCCACCTAACTATGAATGGTTACAGGACATACATTTAACTACCATGTTCTAACCCATTTGGTTATGCTCGCCGTATCAGATGGATTTATTGATCGTCCACCTCACGAGAGATCAGCAACCCCTGCTTGTAATGTACTTCATGACCAGTCTCAGGCCCATTC
>Tibetan162
AATTTTATTTTTTAACCTAACTCCCCTACTAAGTGTACCCCCCCTTTCCCCCCCAGGGGGGGTATACTATGCATAATCGTGCATACATTTATATACCACATATATTATGGTACCGGTAATATATACTATATATGTACTAAACCCATTATATGTATACGGGCATTAATCTATATTCCACATTTCTCCCAATGTCCATTCTATGCATGATCCAAGACATACTCATTCACCCTCCCCATAGACAGCTCCAAACCACTACCAAGTCACCTAACTATGAATGGTTACAGGACATAAATCTAACTCTTATGTTCTTCCCCTAACAAGCCACCTAACTATGAATGGTTACAGGACATACATTTAACTACCATGTTCTAACCCATTTGGTTATGCTCGCCGTATCAGATGGATTTATTGATCGTCCACCTCACGAGAGATCAGCAACCCCTGCTTGTAATGTACTTCATGACCAGTCTCAGGCCCATTC
>Tibetan163
AATTTTATTTTTTAACCTAACTCCCCTACTAAGTGTACCCCCCCTTTCCCCCCCAGGGGGGGTATACTATGCATAATCGTGCATACATTTATATACCACATATATTATGGTACCGGTAATATATACTATATATGTACTAAACCCATTATATGTATACGGGCATTAATCTATATTCCACATTTCTCCCAATGTCCATTCTATGCATGATCCAAGACATACTCATTCACCCTCCCCATAGACAGCTCCAAACCACTACCAAGTCACCTAACTATGAATGGTTACAGGACATAAATCTAACTCTTATGTTCTTCCCCTAACAAGCCACCTAACTATGAATGGTTACAGGACATACATTTAACTACCATGTTCTAACCCATTTGGTTATGCTCGCCGTATCAGATGGATTTATTGATCGTCCACCTCACGAGAGATCAGCAACCCCTGCTTGTAATGTACTTCATGACCAGTCTCAGGCCCATTC
>Tibetan164
AATTTTATTTTTTAACCTAACTCCCCTACTAAGTGTACCCCCCCTTTCCCCCCCAGGGGGGGTATACTATGCATAATCGTGCATACATTTATATACCACATATATTATGGTACCGGTAATATATACTATATATGTACTAAACCCATTATATGTATACGGGCATTAATCTATATTCCACATTTCTCCCAATGTCCATTCTATGCATGATCCAAGACATACTCATTCACCCTCCCCATAGACAGCTCCAAACCACTACCAAGTCACCTAACTATGAATGGTTACAGGACATAAATCTAACTCTTATGTTCTTCCCCTAACAAGCCACCTAACTATGAATGGTTACAGGACATACATTTAACTACCATGTTCTAACCCATTTGGTTATGCTCGCCGTATCAGATGGATTTATTGATCGTCCACCTCACGAGAGATCAGCAACCCCTGCTTGTAATGTACTTCATGACCAGTCTCAGGCCCATTC
>Tibetan165
AATTTTATTTTTTAACCTAACTCCCCTACTAAGTGTACCCCCCCTTTCCCCCCCAGGGGGGGTATACTATGCATAATCGTGCATACATTTATATACCACATATATTATGGTACCGGTAATATATACTATATATGTACTAAACCCATTATATGTATACGGGCATTAATCTATATTCCACATTTCTCCCAATGTCCATTCTATGCATGATCCAAGACATACTCATTCACCCTCCCCATAGACAGCTCCAAACCACTACCAAGTCACCTAACTATGAATGGTTGCAGGACATAAATCTAACTCTTATGTTCTTCCCCTAACAAGCCACCTAACTATGAATGGTTACAGGACATACATTTAACTACCATGTTCTAACCCATTTGGTTATGCTCGCCGTATCAGATGGATTTATTGATCGTCCACCTCACGAGAGATCAGCAACCCCTGCTTGTAATGTACTTCATGACCAGTCTCAGGCCCATTC
>Tibetan166
AATTTTATTTTTTAACCTAACTCCCCTACTAAGTGTACCCCCCCTTTCCCCCCCAGGGGGGGTATACTATGCATAATCGTGCATACATTTATATACCACATATATTATGGTACCGGTAATATATACTATATATGTACTAAACCCATTATATGTATACGGGCATTAATCTATATTCCACATTTCTCCCAATGTCCATTCTATGCATGATCCAGGACATACTCATTCACCCTCCCTACAGACAGCTCTAAACCACCACCAAGTCACCTAACTATGAATGGTTACAGGACATAAATCTCACTCTCATGTTCTTCCCCTACCAAGTCACCTAACTATGAATGGTTACAGGACATACATTTAACTACCATGTTCTAACCCATTTGGTTATGCTCGCCGTATCAGATGGATTTATTGATCGTCCACCTCACGAGAGATCAGCAACCCCTGCTTGTAATGTACTTCATGACCAGTCTCAGGCCCATTC
>Tibetan167
AATTTTATTTTTTAACCTAACTCCCCTACTAAGTGTACCCCCCCTTTCCCCCCCAGGGGGGGTATACTATGCATAATCGTGCATACATTTATATACCACATATATTATGGTACCGGTAATATATACTATATATGTACTAAACCCATTATATGTATACGGGCATTAATCTATATTCCACATTTCTCCCAATGTCCATTCTATGCATGATCCAAGACATACTCATTCACCCTCCCCATAGACAGCTCCAAACCACTACCAAGTCACCTAACTATGAATGGTTACAGGACATAAATCTAACTCTTATGTTCTTCCCCTAACAAGCCACCTAACTATGAATGGTTACAGGACATACATTTAACTACCATGTTCTAACCCATTTGGTTATGCTCGCCGTATCAGATGGATTTATTGATCGTCCACCTCACGAGAGATCAGCAACCCCTGCTTGTAATGTACTTCATGACCAGTCTCAGGCCCATTC
>Tibetan168
AATTTTATTTTTTAACCTAACTCCCCTACTAAGTGTACCCCCCCTTTCCCCCCCAGGGGGGGTATACTATGCATAATCGTGCATACATTTATATACCACATATATTATGGTACCGGTAATATATACTATATATGTACTAAACCCATTATATGTATACGGGCATTAATCTATATTCCACATTTCTCCCAATGTCCATTCTATGCATGATCCAAGACATACTCATTCACCCTCCCCATAGACAGCTCCAAACCACTACCAAGTCACCTAACTATGAATGGTTACAGGACATAAATCTAACTCTTATGTTCTTCCCCTAACAAGCCACCTAACTATGAATGGTTACAGGACATACATTTAACTACCATGTTCTAACCCATTTGGTTATGCTCGCCGTATCAGATGGATTTATTGATCGTCCACCTCACGAGAGATCAGCAACCCCTGCTTGTAATGTACTTCATGACCAGTCTCAGGCCCATTC
>Tibetan17
AATTTTATTTTTTAACCTAACTCCCCTACTAAGTGTACCCCCCCTTTCCCCCCCAGGGGGGGTATACTATGCATAATCGTGCATACATTTATATACCACATATATTATGGTACCGGTAATATATACTATATATGTACTAAACCCATTATATGTATACGGGCATTAATCTATATTCCACATTTCTCCCAATGTCCATTCTATGCATGATCCAAGACATACTCATTCACCCTCCCCATAGACAGCTCCAAACCACTACCAAGTCACCTAACTATGAATGGTTACAGGACATAAATCTAACTCTTATGTTCTTCCCCTAACAAGCCACCTAACTATGAATGGTTACAGGACATACATTTAACTACCATGTTCTAACCCATTTGGTTATGCTCGCCGTATCAGATGGATTTATTGATCGTCCACCTCACGAGAGATCAGCAACCCCTGCTTGTAATGTACTTCATGACCAGTCTCAGGCCCATTC
>Tibetan170
AATTTTATTTTTTAACCTAACTCCCCTACTAAGTGTACCCCCCCTTTCCCCCCCAGGGGGGGTATACTATGCATAATCGTGCATACATTTATATACCACATATATTATGGTACCGGTAATATATACTATATATGTACTAAACCCATTATATGTATACGGGCATTAATCTATATTCCACATTTCTCCCAATGTCCATTCTATGCATGATCCAAGACATACTCATTCACCCTCCCCATAGACAGCTCCAAACCACTACCAAGTCACCTAACTATGAATGGTTACAGGACATAAATCTAACTCTTATGTTCTTCCCCTACCAAGTCACCTAACTATGAATGGTTACAGGACATACATTTAACTACCATGTTCTAACCCATTTGGTTATGCTCGACGTATCAGATGGATTTATTGATCGTCCACCTCACGAGAGATCAGCAACCCCTGCTTGTAATGTACTTCATGACCAGTCTCAGGCCCATTC
>Tibetan171
AATTTTATTTTTTAACCTAACTCCCCTACTAAGTGTACCCCCCCTTTCCCCCCCAGGGGGGGTATACTATGCATAATCGTGCATACATTTATATACCACATATATTATGGTACCGGTAATATATACTATATATGTACTAAACCCATTATATGTATACGGGCATTAATCTATATTCCACATTTCTCCCAATGTCCATTCTATGCATGATCCAGGACATACTCATTCACCCTCCCTACAGACAGCTCTAAACCACCACCAAGTCACCTAACTATGAATGGTTACAGGACATAAATCTCACTCTCATGTTCTTCCCCTACCAAGTCACCTAACTATGAATGGTTACAGGACATACATTTAACTACCATGTTCTAACCCATTTGGTTATGCTCGCCGTATCAGATGGATTTATTGATCGTCCACCTCACGAGAGATCAGCAACCCCTGCTTGTAATGTACTTCATGACCAGTCTCAGGCCCATTC
>Tibetan172
AATTTTATTTTTTAACCTAACTCCCCTACTAAGTGTACCCCCCCTTTCCCCCCCAGGGGGGGTATACTATGCATAATCGTGCATACATTTATATACCACATATATTATGGTACCGGTAATATATACTATATATGTACTAAACCCATTATATGTATACGGGCATTAATCTATATTCCACATTTCTCCCAATGTCCATTCTATGCATGATCCAAGACATACTCATTCACCCTCCCCATAGACAGCTCCAAACCACTACCAAGTCACCTAACTATGAATGGTTACAGGACATAAATCTAACTCTTATGTTCTTCCCCTAACAAGCCACCTAACTATGAATGGTTACAGGACATACATTTAACTACCATGTTCTAACCCATTTGGTTATGCTCGCCGTATCAGATGGATTTATTGATCGTCCACCTCACGAGAGATCAGCAACCCCTGCTTGTAATGTACTTCATGACCAGTCTCAGGCCCATTC
>Tibetan173
AATTTTATTTTTTAACCTAACTCCCCTACTAAGTGTACCCCCCCTTTCCCCCCCAGGGGGGGTATACTATGCATAATCGTGCATACATTTATATACCACATATATTATGGTACCGGTAATATATACTATATATGTACTAAACCCATTATATGTATACGGGCATTAATCTATATTCCACATTTCTCCCAATGTCCATTCTATGCATGATCCAGGACATACTCATTCACCCTCCCTACAGACAGCTCCAAACCACCACCAAGTCACCTAACTATGAATGGTTACAGGACATAAATCTCACTCTCATGTTCTTCCCCTACCAAGTCACCTAACTATGAATGGTTACAGGACATACATTTAACTACCATGTTCTAACCCATTTGGTTATGCTCGCCGTATCAGATGGATTTATTGATCGTCCACCTCACGAGAGATCAGCAACCCCTGCTTGTAATGTACTTCATGACCAGTCTCAGGCCCATTC
>Tibetan174
AATTTTATTTTTTAACCTAACTCCCCTACTAAGTGTACCCCCCCTTTCCCCCCCAGGGGGGGTATACTATGCATAATCGTGCATACATTTATATACCACATATATTATGGTACCGGTAATATATACTATATATGTACTAAACCCATTATATGTATACGGGCATTAATCTATATTCCACATTTCTCCCAATGTCCATTCTATGCATGATCCAAGACATACTCATTCACCCTCCCCATAGACAGCTCCAAACCACTACCAAGTCACCTAACTATGAATGGTTACAGGACATAAATCTAACTCTTATGTTCTTCCCCTAACAAGCCACCTAACTATGAATGGTTACAGGACATACATTTAACTACCATGTTCTAACCCATTTGGTTATGCTCGCCGTATCAGATGGATTTATTGATCGTCCACCTCACGAGAGATCAGCAACCCCTGCTTGTAATGTACTTCATGACCAGTCTCAGGCCCATTC
>Tibetan175
AATTTTATTTTTTAACCTAACTCCCCTACTAAGTGTACCCCCCCTTTCCCCCCCAGGGGGGGTATACTATGCATAATCGTGCATACATTTATATACCACATATATTATGGTACCGGTAATATATACTATATATGTACTAAACCCATTATATGTATACGGGCATTAATCTATATTCCACATTTCTCCCAATGTCCATTCTATGCATGATCCAGGACATACTCATTCACCCTCCCTACAGACAGCTCCAAACCACCACCAAGTCACCTAACTATGAATGGTTACAGGACATAAATCTCACTCTCATGTTCTTCCCCTACCAAGTCACCTAACTATGAATGGTTACAGGACATACATTTAACTACCATGTTCTAACCCATTTGGTTATGCTCGCCGTATCAGATGGATTTATTGATCGTCCACCTCACGAGAGATCAGCAACCCCTGCTTGTAATGTACTTCATGACCAGTCTCAGGCCCATTC
>Tibetan177
AATTTTATTTTTTAACCTAACTCCCCTACTAAGTGTACCCCCCCTTTCCCCCCCAGGGGGGGTATACTATGCATAATCGTGCATACATTTATATACCACATATATTATGGTACCGGTAATATATACTATATATGTACTAAACCCATTATATGTATACGGGCATTAATCTATATTCCACATTTCTCCCAATGTCCATTCTATGCATGATCCAAGACATACTCATTCACCCTCCCCATAGACAGCTCCAAACCACTACCAAGTCACCTAACTATGAATGGTTACAGGACATAAATCTAACTCTTATGTTCTTCCCCTAACAAGCCACCTAACTATGAATGGTTACAGGACATACATTTAACTACCATGTTCTAACCCATTTGGTTATGCTCGCCGTATCAGATGGATTTATTGATCGTCCACCTCACGAGAGATCAGCAACCCCTGCTTGTAATGTACTTCATGACCAGTCTCAGGCCCATTC
>Tibetan1781
AATTTTATTTTTTAACCTAACTCCCCTACTAAGTGTACCCCCCCTTTCCCCCCCAGGGGGGGTATACTATGCATAATCGTGCATACATTTATATACCACATATATTATGGTACCGGTAATATATACTATATATGTACTAAACCCATTATATGTATACGGGCATTAATCTATATTCCACATTTCTCCCAATGTCCATTCTATGCATGATCCAAGACATACTCATTCACCCTCCCCATAGACAGCTCCAAACCACTACCAAGTCACCTAACTATGAATGGTTACAGGACATAAATCTAACTCTTATGTTCTTCCCCTAACAAGCCACCTAACTATGAATGGTTACAGGACATACATTTAACTACCATGTTCTAACCCATTTGGTTATGCTCGCCGTATCAGATGGATTTATTGATCGTCCACCTCACGAGAGATCAGCAACCCCTGCTTGTAATGTACTTCATGACCAGTCTCAGGCCCATTC
>Tibetan179
AATTTTATTTTTTAACCTAACTCCCCTACTAAGTGTACCCCCCCTTTCCCCCCCAGGGGGGGTATACTATGCATAATCGTGCATACATTTATATACCACATATATTATGGTACCGGTAATATATACTATATATGTACTAAACCCATTATATGTATACGGGCATTAATCTATATTCCACATTTCTCCCAATGTCCATTCTATGCATGATCCAGGACACACTCATTCACCCTCCCCATAGACAGCTCCAAACCACTACCAAGTCACCTAACTATGAATGGTTACAGGACATAAATCTCACTCTCATGTTCTTCCCCCAACAAGTCACCTAACTATGAATGGTTACAGGACATACATTTAACTACCATGTTCTAACCCATTTGGTTATGCTCGCCGTATCAGATGGATTTATTGATCGTCCACCTCACGAGAGATCAGCAACCCCTGCTTGTAATGTACTTCATGACCAGTCTCAGGCCCATTC
>Tibetan181
AATTTTATTTTTTAACCTAACTCCCCTACTAAGTGTACCCCCCCTTTCCCCCCCAGGGGGGGTATACTATGCATAATCGTGCATACATTTATATACCACATATATTATGGTACCGGTAATATATACTATATATGTACTAAACCCATTATATGTATACGGGCATTAATCTATATTCCACATTTCTCCCAATGTCCATTCCATGCATGATCCAGGACACACTCATTCACCCTCCCCATAGACAGCTCCAAACCACTACCAAGTCACCTAACTATGAATGGTTACAGGACATAAATCTCACTCTCATGTTCTTCCCCCAACAAGTCACCTAACTATGAATGGTTACAGGACATACATTTAACTACCATGTTCTAACCCATTTGGTTATGCTCGCCGTATCAGATGGATTTATTGATCGTCCACCTCACGAGAGATCAGCAACCCCTGCTTGTAATGTACTTCATGACCAGTCTCAGGCCCATTC
>Tibetan182
AATTTTATTTTTTAACCTAACTCCCCTACTAAGTGTACCCCCCCTTTCCCCCCCAGGGGGGGTATACTATGCATAATCGTGCATACATTTATATACCACATATATTATGGTACCGGTAATATATACTATATATGTACTAAACCCATTATATGTATACGGGCATTAATCTATATTCCACATTTCTCCCAATGTCCATTCTATGCATGATCCAGGACATACTCATTCACCCTCCCCATAGACAGCTCCAAACCACTACCAAGTCACCTAACTATGAATGGTTGCAGGACATAAATCTCACTCTCATGCTCTTCCCCCAACAAGTCACCTAACTATGAATGGTTACAGGACATACATCTAACTACCATGTTCTAACCCATTTGGTTATGCTCGTCGTATCAGATGGATTTATTGATCGTCCACCTCACGAGAGATCAGCAACCCCTGCCTGTAATGTACTTCATGACCAGTCTCAGGCCCATTC
>Tibetan1801
AATTTTATTTTTTAACCTAACTCCCCTACTAAGTGTACCCCCCCTTTCCCCCCCAGGGGGGGTATACTATGCATAATCGTGCATACATTTATATACCACATATATTATGGTACCGGTAATATATACTATATATGTACTAAACCCATTATATGTATACGGGCATTAATCTATATTCCACATTTCTCCCAATGTCCATTCTATGCATGATCCAAGACATACTCATTCACCCTCCCCATAGACAGCTCCAAACCACTACCAAGTCACCTAACTATGAATGGTTGCAGGACATAAATCTAACTCTTATGTTCTTCCCCTAACAAGCCACCTAACTATGAATGGTTACAGGACATACATTTAACTACCATGTTCTAACCCATTTGGTTATGCTCGCCGTATCAGATGGATTTATTGATCGTCCACCTCACGAGAGATCAGCAACCCCTGCTTGTAATGTACTTCATGACCAGTCTCAGGCCCATTC
>Tibetan1803
AATTTTATTTTTTAACCTAACTCCCCTACTAAGTGTACCCCCCCTTTCCCCCCCAGGGGGGGTATACTATGCATAATCGTGCATACATTTATATACCACATATATTATGGTACCGGTAATATATACTATATATGTACTAAACCCATTATATGTATACGGGCATTAATCTATATTCCACATTTCTCCCAATGTCCATTCTATGCATGATCCAAGACATACTCATTCACCCTCCCCATAGACAGTTCTAAACCACTATCAAGCCACCTAACTATGAATGGTTACAGGACATAAATCTCACTCTCATGTTCTCCCCCTAACAAGTCACCTAACTATGAATGGTTACAGGACATACATTTAACTACCATGTTCTAACCCATTTGGTTATGCTCGCCGTATCAGATGGATTTATTGATCGTCCACCTCACGAGAGATCAGCAACCCCTGCCTGTAATGTACTTCATGACCAGTCTCAGGCCCATTC
>Tibetan1812
AATTTTATTTTTTAACCTAACTCCCCTACTAAGTGTACCCCCCCTTTCCCCCCCAGGGGGGGTATACTATGCATAATCGTGCATACATTTATATACCACATATATTATGGTACCGGTAATATATACTATATATGTACTAAACCCATTATATGTATACGGGCATTAATCTATATTCCACATTTCTCCCAATGTCCATTCTATGCATGATCCAAGACATACTCATTCACCCTCCCCATAGACAGCTCCAAACCACTACCAAGTCACCTAACTATGAATGGTTACAGGACATAAATCTAACTCTTATGTTCTTCCCCTAACAAGCCACCTAACTATGAATGGTTACAGGACATACATTTAACTACCATGTTCTAACCCATTTGGTTATGCTCGCCGTATCAGATGGATTTATTGATCGTCCACCTCACGAGAGATCAGCAACCCCTGCTTGTAATGTACTTCATGACCAGTCTCAGGCCCATTC
>Tibetan1822
AATTTTATTTTTTAACCTAACTCCCCTACTAAGTGTACCCCCCCTTTCCCCCCCAGGGGGGGTATACTATGCATAATCGTGCATACATTTATATACCACATATATTATGGTACCGGTAATATATACTATATATGTACTAAACCCATTATATGTATACGGGCATTAATCTATATTCCACATTTCTCCCAATGTCCATTCTATGCATGATCCAGGACATACTCATTCACCCTCCCTACAGACAGCTCCAAACCACCACCAAGTCACCTAACTATGAATGGTTACAGGACATAAATCTCACTCTCATGTTCTTCCCCTACCAAGTCACCTAACTATGAATGGTTACAGGACATACATTTAACTACCATGTTCTAACCCATTTGGTTATGCTCGCCGTATCAGATGGATTTATTGATCGTCCACCTCACGAGAGATCAGCAACCCCTGCTTGTAATGTACTTCATGACCAGTCTCAGGCCCATTC
>Tibetan183
AATTTTATTTTTTAACCTAACTCCCCTACTAAGTGTACCCCCCCTTTCCCCCCCAGGGGGGGTATACTATGCATAATCGTGCATACATTTATATACCACATATATTATGGTACCGGTAATATATACTATATATGTACTAAACCCATTATATGTATACGGGCATTAATCTATATTCCACATTTCTCCCAATGTCCATTCTATGCATGATCCAAGACATACTCATTCACCCTCCCCATAGACAGCTCCAAACCACTACCAAGTCACCTAACTATGAATGGTTACAGGACATAAATCTAACTCTTATGTTCTTCCCCTAACAAGCCACCTAACTATGAATGGTTACAGGACATACATTTAACTACCATGTTCTAACCCATTTGGTTATGCTCGCCGTATCAGATGGATTTATTGATCGTCCACCTCACGAGAGATCAGCAACCCCTGCTTGTAATGTACTTCATGACCAGTCTCAGGCCCATTC
>Tibetan185
AATTTTATTTTTTAACCTAACTCCCCTACTAAGTGTACCCCCCCTTTCCCCCCCAGGGGGGGTATACTATGCATAATCGTGCATACATTTATATACCACATATATTATGGTACCGGTAATATATACTATATATGTACTAAACCCATTATATGTATACGGGCATTAATCTACATTCCACATTTCTCCCAATGTCCATTCTATGCATGATCCAGGACACACTCATTCACCCTCCCCATAGACAGCTCCAAACCACTACCAAGTCACCTAACTATGAATGGTTACAGGACATAAATCTCACTCTCATGTTCTTCCCCCAACAAGTCACCTAACTATGAATGGTTACAGGACATACATTTAACTACCATGTTCTAACCCATTTGGTTATGCTCGCCGTATCAGATGGATTTATTGATCGTCCACCTCACGAGAGATCAGCAACCCCTGCTTGTAATGTACTTCATGACCAGTCTCAGGCCCATTC
>Tibetan186
AATTTTATTTTTTAACCTAACTCCCCTACTAAGTGTACCCCCCCTTTCCCCCCCAGGGGGGGTATACTATGCATAATCGTGCATACATTTATATACCACATATATTATGGTACCGGTAATATATACTATATATGTACTAAACCCATTATATGTATACGGGCATTAATCTACATTCCACATTTCTCCCAATGTCCATTCTATGCATGATCCAGGACACACTCATTCACCCTCCCCATAGACAGCTCCAAACCACTACCAAGTCACCTAACTATGAATGGTTACAGGACATAAATCTCACTCTCATGTTCTTCCCCCAACAAGTCACCTAACTATGAATGGTTACAGGACATACATTTAACTACCATGTTCTAACCCATTTGGTTATGCTCGCCGTATCAGATGGATTTATTGATCGTCCACCTCACGAGAGATCAGCAACCCCTGCTTGTAATGTACTTCATGACCAGTCTCAGGCCCATTC
>Tibetan187
AATTTTATTTTTTAACCTAACTCCCCTACTAAGTGTACCCCCCCTTTCCCCCCCAGGGGGGGTATACTATGCATAATCGTGCATACATTTATATACCACATATATTATGGTACCGGTAATATATACTATATATGTACTAAACCCATTATATGTATACGGGCATTAATCTACATTCCACATTTCTCCCAATGTCCATTCTATGCATGATCCAGGACACACTCATTCACCCTCCCCATAGACAGCTCCAAACCACTACCAAGTCACCTAACTATGAATGGTTACAGGACATAAATCTCACTCTCATGTTCTTCCCCCAACAAGTCACCTAACTATGAATGGTTACAGGACATACATTTAACTACCATGTTCTAACCCATTTGGTTATGCTCGCCGTATCAGATGGATTTATTGATCGTCCACCTCACGAGAGATCAGCAACCCCTGCTTGTAATGTACTTCATGACCAGTCTCAGGCCCATTC
>Tibetan188
AATTTTATTTTTTAACCTAACTCCCCTACTAAGTGTACCCCCCCTTTCCCCCCCAGGGGGGGTATACTATGCATAATCGTGCATACATTTATATACCACATATATTATGGTACCGGTAATATATACTATATATGTACTAAACCCATTATATGTATACGGGCATTAATCTATATTCCACATTTCTCCCAATGTCCATTCTATGCATGATCCAGGACATACTCATTCGCCCTCCCCATAGACAGCTCCAAACCACTACCAAGTCACCTAACTATGAATGGTTGCAGGACATAAATCTCACTCTCATGCTCTTCCCCCAACAAGTCACCTAACTATGAATGGTTACAGGACATACATCTAACTACCATGTTCTAACCCATTTGGTTATGCTCGTCGTATCAGATGGATTTATTGATCGTCCACCTCACGAGAGATCAGCAACCCCTGCCTGTAATGTACTTCATGACCAGTCTCAGGCCCATTC
>Tibetan189
AATTTTATTTTTTAACCTAACTCCCCTACTAAGTGTACCCCCCCTTTCCCCCCCAGGGGGGGTATACTATGCATAATCGTGCATACATTTATATACCACATATATTATGGTACCGGTAATATATACTATATATGTACTAAACCCATTATATGTATACGGGCATTAATCTATATTCCACATTTCTCCCAATGTCCATTCTATGCATGATCCAGGACATACTCATTCACCCTCCCCATAGACAGCTCCAAACCACTACCAAGTCACCTAACTATGAATGGTTGCAGGACATAAATCTCACTCTCATGCTCTTCCCCCAACAAGTCACCTAACTATGAATGGTTACAGGACATACATCTAACTACCATGTTCTAACCCATTTGGTTATGCTCGTCGTATCAGATGGATTTATTGATCGTCCACCTCACGAGAGATCAGCAACCCCTGCCTGTAATGTACTTCATGACCAGTCTCAGGCCCATTC
>Tibetan19
AATTTTATTTTTTAACCTAACTCCCCTACTAAGTGTACCCCCCCTTTCCCCCCCAGGGGGGGTATACTATGCATAATCGTGCATACATTTATATACCACATATATTATGGTACCGGTAATATATACTATATATGTACTAAACCCATTATATGTATACGGGCATTAATCTATATTCCACATTTCTCCCAATGTCCATTCCATGCATGATCCAGGACACACTCATTCACCCTCCCCATAGACAGCTCCAAACCACTACCAAGTCACCTAACTATGAATGGTTACAGGACATAAATCTCACTCTCATGTTCTTCCCCCAACAAGTCACCTAACTATGAATGGTTACAGGACATACATTTAACTACCATGTTCTAACCCATTTGGTTATGCTCGCCGTATCAGATGGATTTATTGATCGTCCACCTCACGAGAGATCAGCAACCCCTGCTTGTAATGTACTTCATGACCAGTCTCAGGCCCATTC
>Tibetan190
AATTTTATTTTTTAACCTAACTCCCCTACTAAGTGTACCCCCCCTTTCCCCCCCAGGGGGGGTATACTATGCATAATCGTGCATACATTTATATACCACATATATTATGGTACCGGTAATATATACTATATATGTACTAAACCCATTATATGTATACGGGCATTAATCTATATTCCACATTTCTCCCAATGTCCATTCTATGCATGATCCAGGACATACTCATTCACCCTCCCCATAGACAGCTCCAAACCACTACCAAGTCACCTAACTATGAATGGTTGCAGGACATAAATCTCACTCTCATGCTCTTCCCCCAACAAGTCACCTAACTATGAATGGTTACAGGACATACATCTAACTACCATGTTCTAACCCATTTGGTTATGCTCGTCGTATCAGATGGATTTATTGATCGTCCACCTCACGAGAGATCAGCAACCCCTGCCTGTAATGTACTTCATGACCAGTCTCAGGCCCATTC
>Tibetan192
AATTTTATTTTTTAACCTAACTCCCCTACTAAGTGTACCCCCCCTTTCCCCCCCAGGGGGGGTATACTATGCATAATCGTGCATACATTTATATACCACATATATTATGGTACCGGTAATATATACTATATATGTACTAAACCCATTATATGTATACGGGCATTAATCTATATTCCACATTTCTCCCAATGTCCATTCTATGCATGATCCAGGACACACTCATTCACCCTCCCCATAGACAGCTCCAAACCACTACCAAGTCACCTAACTATGAATGGTTACAGGACATAAATCTCACTCTCATGTTCTTCCCCCAACAAGTCACCTAACTATGAATGGTTACAGGACATACATTTAACTACCATGTTCTAACCCATTTGGTTATGCTCGCCGTATCAGATGGATTTATTGATCGTCCACCTCACGAGAGATCAGCAACCCCTGCTTGTAATGTACTTCATGACCAGTCTCAGGCCCATTC
>Tibetan193
AATTTTATTTTTTAACCTAACTCCCCTACTAAGTGTACCCCCCCTTTCCCCCCCAGGGGGGGTATACTATGCATAATCGTGCATACATTTATATACCACATATATTATGGTACCGGTAATATATACTATATATGTACTAAACCCATTATATGTATACGGGCATTAATCTATATTCCACATTTCTCCCAATGTCCATTCTATGCATGATCCAGGACACACTCATTCACCCTCCCCATAGACAGCTCCAAACCACTACCAAGTCACCTAACTATGAATGGTTACAGGACATAAATCTCACTCTCATGTTCTTCCCCCAACAAGTCACCTAACTATGAATGGTTACAGGACATACATTTAACTACCATGTTCTAACCCATTTGGTTATGCTCGCCGTATCAGATGGATTTATTGATCGTCCACCTCACGAGAGATCAGCAACCCCTGCTTGTAATGTACTTCATGACCAGTCTCAGGCCCATTC
>Tibetan194
AATTTTATTTTTTAACCTAACTCCCCTACTAAGTGTACCCCCCCTTTCCCCCCCAGGGGGGGTATACTATGCATAATCGTGCATACATTTATATACCACATATATTATGGTACCGGTAATATATACTATATATGTACTAAACCCATTATATGTATACGGGCATTAATCTATATTCCACATTTCTCCCAATGTCCATTCTATGCATGATCCAGGACACACTCGTTCACCCTCCCCATAGACAGCTCCAAGCCACTACCAAGTCACCTAACTATGAATGGTTACAGGACATAAATCTCACTCTCATGTTCTTCCCCCAACAAGTCACCTAACTATGAATGGTTACAGGACATACATCTAACTACCATGTTCTAACCCATTTGGTTATGCTCGCCGTATCAGATGGATTTATTGATCGTCCACCTCACGAGAGATCAGCAACCCCTGCTTGTAATGTACTTCATGACCAGTCTCAGGCCCATTC
>Tibetan195
AATTTTATTTTTTAACCTAACTCCCCTACTAAGTGTACCCCCCCTTTCCCCCCCAGGGGGGGTATACTATGCATAATCGTGCATACATTTATATACCACATATATTATGGTACCGGTAATATATACTATATATGTACTAAACCCATTATATGTATACGGGCATTAATCTATATTCCACATTTCTCCCAATGTCCATTCTATGCATGATCCAGGACACACTCATTCACCCTCCCCATAGACAGCTCCAAACCACTACCAAGTCACCTAACTATGAATGGTTACAGGACATAAATCTCACTCTCATGTTCTTCCCCCAACAAGTCACCTAACTATGAATGGTTACAGGACATACATTTAACTACCATGTTCTAACCCATTTGGTTATGCTCGCCGTATCAGATGGATTTATTGATCGTCCACCTCACGAGAGATCAGCAACCCCTGCTTGTAATGTACTTCATGACCAGTCTCAGGCCCATTC
>Tibetan1961
AATTTTATTTTTTAACCTAACTCCCCTACTAAGTGTACCCCCCCTTTCCCCCCCAGGGGGGGTATACTATGCATAATCGTGCATACATTTATATACCACATATATTATGGTACCGGTAATATATACTATATATGTACTAAACCCATTATATGTATACGGGCATTAATCTATATTCCACATTTCTCCCAATGTCCATTCTATGCATGATCCAGGACACACTCATTCACCCTCCCCATAGACAGCTCCAAACCACTACCAAGTCACCTAACTATGAATGGTTACAGGACATAAATCTCACTCTCATGTTCTTCCCCCAACAAGTCACCTAACTATGAATGGTTACAGGACATACATTTAACTACCATGTTCTAACCCATTTGGTTATGCTCGCCGTATCAGATGGATTTATTGATCGTCCACCTCACGAGAGATCAGCAACCCCTGCTTGTAATGTACTTCATGACCAGTCTCAGGCCCATTC
>Tibetan1962
AATTTTATTTTTTAACCTAACTCCCCTACTAAGTGTACCCCCCCTTTCCCCCCCAGGGGGGGTATACTATGCATAATCGTGCATACATTTATATACCACATATATTATGGTACCGGTAATATATACTATATATGTACTAAACCCATTATATGTATACGGGCATTAATCTATATTCCACATTTCTCCCAATGTCCATTCTATGCATGATCCAGGACATACTCATTCACCCTCCCTACAGACAGCTCCAAACCACCACCAAGTCACCTAACTATGAATGGTTACAGGACATAAATCTCACTCTCATGTTCTTCCCCTACCAAGTCACCTAACTATGAATGGTTACAGGACATACATTTAACTACCATGTTCTAACCCATTTGGTTATGCTCGCCGTATCAGATGGATTTATTGATCGTCCACCTCACGAGAGATCAGCAACCCCTGCTTGTAATGTACTTCATGACCAGTCTCAGGCCCATTC
>Tibetan1963
AATTTTATTTTTTAACCTAACTCCCCTACTAAGTGTACCCCCCCTTTCCCCCCCAGGGGGGGTATACTATGCATAATCGTGCATACATTTATATACCACATATATTATGGTACCGGTAATATATACTATATATGTACTAAACCCATTATATGTATACGGGCATTAATCTATATTCCACATTTCTCCCAATGTCCATTCTATGCATGATCCAGGACACACTCATTCACCCTCCCCATAGACAGCTCCAAACCACTACCAAGTCACCTAACTATGAATGGTTACAGGACATAAATCTCACTCTCATGTTCTTCCCCCAACAAGTCACCTAACTATGAATGGTTACAGGACATACATTTAACTACCATGTTCTAACCCATTTGGTTATGCTCGCCGTATCAGATGGATTTATTGATCGTCCACCTCACGAGAGATCAGCAACCCCTGCTTGTAATGTACTTCATGACCAGTCTCAGGCCCATTC
>Tibetan197
AATTTTATTTTTTAACCTAACTCCCCTACTAAGTGTACCCCCCCTTTCCCCCCCAGGGGGGGTATACTATGCATAATCGTGCATACATTTATATACCACATATATTATGGTACCGGTAATATATACTATATATGTACTAAACCCATTATATGTATACGGGCATTAATCTATATTCCACATTTCTCCCAATGTCCATTCTATGCATGATCCAGGACACACTCGTTCACCCTCCCCATAGACAGCTCCAAGCCACTACCAAGTCACCTAACTATGAATGGTTACAGGACATAAATCTCACTCTCATGTTCTTCCCCCAACAAGTCACCTAACTATGAATGGTTACAGGACATACATCTAACTACCATGTTCTAACCCATTTGGTTATGCTCGCCGTATCAGATGGATTTATTGATCGTCCACCTCACGAGAGATCAGCAACCCCTGCTTGTAATGTACTTCATGACCAGTCTCAGGCCCATTC
>Tibetan198
AATTTTATTTTTTAACCTAACTCCCCTACTAAGTGTACCCCCCCTTTCCCCCCCAGGGGGGGTATACTATGCATAATCGTGCATACATTTATATACCACATATATTATGGTACCGGTAATATATACTATATATGTACTAAACCCATTATATGTATACGGGCATTAATCTATATTCCACATTTCTCCCAATGTCCATTCTATGCATGATCCAGGACACACTCGTTCACCCTCCCCATAGACAGCTCCAAGCCACTACCAAGTCACCTAACTATGAATGGTTACAGGACATAAATCTCACTCTCATGTTCTTCCCCCAACAAGTCACCTAACTATGAATGGTTACAGGACATACATCTAACTACCATGTTCTAACCCATTTGGTTATGCTCGCCGTATCAGATGGATTTATTGATCGTCCACCTCACGAGAGATCAGCAACCCCTGCTTGTAATGTACTTCATGACCAGTCTCAGGCCCATTC
>Tibetan199
AATTTTATTTTTTAACCTAACTCCCCTACTAAGTGTACCCCCCCTTTCCCCCCCAGGGGGGGTATACTATGCATAATCGTGCATACATTTATATACCACATATATTATGGTACCGGTAATATATACTATATATGTACTAAACCCATTATATGTATACGGGCATTAATCTATATTCCACATTTCTCCCAATGTCCATTCTATGCATGATCCAGGACATACTCATTCGCCCTCCCCATAGACAGCTCCAAACCACTACCAAGTCACCTAACTATGAATGGTTGCAGGACATAAATCTCACTCTCATGCTCTTCCCCCAACAAGTCACCTAACTATGAATGGTTACAGGACATACATCTAACTACCATGTTCTAACCCATTTGGTTATGCTCGTCGTATCAGATGGATTTATTGATCGTCCACCTCACGAGAGATCAGCAACCCCTGCCTGTAATGTACTTCATGACCAGTCTCAGGCCCATTC
>Tibetan2
AATTTTATTTTTTAACCTAACTCCCCTACTAAGTGTACCCCCCCTTTCCCCCCCAGGGGGGGTATACTATGCATAATCGTGCATACATTTATATACCACATATATTATGGTACCGGTAATATATACTATATATGTACTAAACCCATTATATGTATACGGGCATTAATCTATATTCCACATTTCTCCCAATGTCCATTCTATGCATGATCCAAGACATACTCATTCACCCTCCCCATAGACAGTTCTAAACCACTATCAAGCCACCTAACTATGAATGGTTACAGGACATAAATCTCACTCTCATGTTCTCCCCCTAACAAGTCACCTAACTATGAATGGTTACAGGACATACATTTAACTACCATGTTCTAACCCATTTGGTTATGCTCGCCGTATCAGATGGATTTATTGATCGTCCACCTCACGAGAGATCAGCAACCCCTGCCTGTAATGTACTTCATGACCAGTCTCAGGCCCATTC
>Tibetan20
AATTTTATTTTTTAACCTAACTCCCCTACTAAGTGTACCCCCCCTTTCCCCCCCAGGGGGGGTATACTATGCATAATCGTGCATACATTTATATACCACATATATTATGGTACCGGTAATATATACTATATATGTACTAAACCCATTATATGTATACGGGCATTAATCTATATTCCACATTTCTCCCAATGTCCATTCTATGCATGATCCAGGACATACTCATTCACCCTCCCCATAGACAGCTCCAAACCACTACCAAGTCACCTAACTATGAATGGTTGCAGGACATAAATCTCACTCTCATGCTCTTCCCCCAACAAGTCACCTAACTATGAATGGTTACAGGACATACATCTAACTACCATGTTCTAACCCATTTGGTTATGCTCGTCGTATCAGATGGATTTATTGATCGTCCACCTCACGAGAGATCAGCAACCCCTGCCTGTAATGTACTTCATGACCAGTCTCAGGCCCATTC
>Tibetan21
AATTTTATTTTTTAACCTAACTCCCCTACTAAGTGTACCCCCCCTTTCCCCCCCAGGGGGGGTATACTATGCATAATCGTGCATACATTTATATACCACATATATTATGGTACCGGTAATATATACTATATATGTACTAAACCCATTATATGTATACGGGCATTAATCTATATTCCACATTTCTCCCAATGTCCATTCTATGCATGATCCAGGACATACTCATTCACCCTCCCCATAGACAGCTCCAAACCACTACCAAGTCACCTAACTATGAATGGTTGCAGGACATAAATCTCACTCTCATGCTCTTCCCCCAACAAGTCACCTAACTATGAATGGTTACAGGACATACATCTAACTACCATGTTCTAACCCATTTGGTTATGCTCGTCGTATCAGATGGATTTATTGATCGTCCACCTCACGAGAGATCAGCAACCCCTGCCTGTAATGTACTTCATGACCAGTCTCAGGCCCATTC
>Tibetan22
AATTTTATTTTTTAACCTAACTCCCCTACTAAGTGTACCCCCCCTTTCCCCCCCAGGGGGGGTATACTATGCATAATCGTGCATACATTTATATACCACATATATTATGGTACCGGTAATATATACTATATATGTACTAAACCCATTATATGTATACGGGCATTAACCTATATTCCACATTTCTCCCAATGTCCATTCTATGCATGATCCAGGACATACTCATTTACCCTCCCCATAGACAGTTCCAAACCACTATCAAGCCACCTAACTATGAATGGTTACAGGACATAAATCTCACTCTCATGTTCTCCCCCCAACAAGTCACCTAACTATGAATGGTTACAGGACATACATTTAACTACCATGTTCTAACCCATTTGGTTATGCTCGCCGTATCAGATGGATTTATTGATCGTCCACCTCACGAGAGATCAGCAACCCCTGCCTGTAATGTACTTCATGACCAGTCTCAGGCCCATTC
>Tibetan23
AATTTTATTTTTTAACCTAACTCCCCTACTAAGTGTACCCCCCCTTTCCCCCCCAGGGGGGGTATACTATGCATAATCGTGCATACATTTATATACCACATATATTATGGTACCGGTAATATATACTATATATGTACTAAACCCATTATATGTATACGGGCATTAATCTATATTCCACATTTCTCCCAATGTCCATTCTATGCATGATCCAGGACACACTCATTCACCCTCCCCATAGACAGCTCCAAACCACTACCAAGTCACCTAACTATGAATGGTTACAGGACATAAATCTCACTCTCATGTTCTTCCCCCAACAAGTCACCTAACTATGAATGGTTACAGGACATACATTTAACTACCATGTTCTAACCCATTTGGTTATGCTCGCCGTATCAGATGGATTTATTGATCGTCCACCTCACGAGAGATCAGCAACCCCTGCTTGTAATGTACTTCATGACCAGTCTCAGGCCCATTC
>Tibetan251
AATTTTATTTTTTAACCTAACTCCCCTACTAAGTGTACCCCCCCTTTCCCCCCCAGGGGGGGTATACTATGCATAATCGTGCATACATTTATATACCACATATATTATGGTACCGGTAATATATACTATATATGTACTAAACCCATTATATGTATACGGGCATTAATCTATATTCCACATTTCTCCCAATGTCCATTCTATGCATGATCCAGGACATACTCATTCACCCTCCCCATAGACAGCTCCAAACCACTACCAAGTCACCTAACTATGAATGGTTGCAGGACATAAATCTCACTCTCATGCTCTTCCCCCAACAAGTCACCTAACTATGAATGGTTACAGGACATACATCTAACTACCATGTTCTAACCCATTTGGTTATGCTCGTCGTATCAGATGGATTTATTGATCGTCCACCTCACGAGAGATCAGCAACCCCTGCCTGTAATGTACTTCATGACCAGTCTCAGGCCCATTC
>Tibetan252
AATTTTATTTTTTAACCTAACTCCCCTACTAAGTGTACCCCCCCTTTCCCCCCCAGGGGGGGTATACTATGCATAATCGTGCATACATTTATATACCACATATATTATGGTACCGGTAATATATACTATATATGTACTAAACCCATTATATGTATACGGGCATTAATCTATATTCCACATTTCTCCCAATGTCCATTCCATGCATGATCCAGGACACACTCATTCACCCTCCCCATAGACAGCTCCAAACCACTACCAAGTCACCTAACTATGAATGGTTACAGGACATAAATCTCACTCTCATGTTCTTCCCCCAACAAGTCACCTAACTATGAATGGTTACAGGACATACATTTAACTACCATGTTCTAACCCATTTGGTTATGCTCGCCGTATCAGATGGATTTATTGATCGTCCACCTCACGAGAGATCAGCAACCCCTGCTTGTAATGTACTTCATGACCAGTCTCAGGCCCATTC
>Tibetan253
AATTTTATTTTTTAACCTAACTCCCCTACTAAGTGTACCCCCCCTTTCCCCCCCAGGGGGGGTATACTATGCATAATCGTGCATACATTTATATACCACATATATTATGGTACCGGTAATATATACTATATATGTACTAAACCCATTATATGTATACGGGCATTAATCTATATTCCACATTTCTCCCAATGTCCATTCTATGCATGATCCAGGACATACTCATTCACCCTCCCCATAGACAGCTCCAAACCACTACCAAGTCACCTAACTATGAATGGTTGCAGGACATAAATCTCACTCTCATGCTCTTCCCCCAACAAGTCACCTAACTATGAATGGTTACAGGACATACATCTAACTACCATGTTCTAACCCATTTGGTTATGCTCGTCGTATCAGATGGATTTATTGATCGTCCACCTCACGAGAGATCAGCAACCCCTGCCTGTAATGTACTTCATGACCAGTCTCAGGCCCATTC
>Tibetan2522
AATTTTATTTTTTAACCTAACTCCCCTACTAAGTGTACCCCCCCTTTCCCCCCCAGGGGGGGTATACTATGCATAATCGTGCATACATTTATATACCACATATATTATGGTACCGGTAATATATACTATATATGTACTAAACCCATTATATGTATACGGGCATTAATCTATATTCCACATTTCTCCCAATGTCCATTCTATGCATGATCCAAGACATACTCATTCACCCTCCCCATAGACAGCTCCAAACCACTACCAAGTCACCTAACTATGAATGGTTACAGGACATAAATCTAACTCTTATGTTCTTCCCCTAACAAGCCACCTAACTATGAATGGTTACAGGGCATACATTTAACTACCATGTTCTAACCCATTTGGTTATGCTCGCCGTATCAGATGGATTTATTGATCGTCCACCTCACGAGAGATCAGCAACCCCTGCTTGTAATGTACTTCATGACCAGTCTCAGGCCCATTC
>Tibetan2532
AATTTTATTTTTTAACCTAACTCCCCTACTAAGTGTACCCCCCCTTTCCCCCCCAGGGGGGGTATACTATGCATAATCGTGCATACATTTATATACCACATATATTATGGTACCGGTAATATATACTATATATGTACTAAACCCATTATATGTATACGGGCATTAATCTATATTCCACATTTCTCCCAATGTCCATTCTATGCATGATCCAAGACATACTCATTCACCCTCCCCATAGACAGCTCCAAACCACTACCAAGTCACCTAACTATGAATGGTTGCAGGACATAAATCTAACTCTTATGTTCTTCCCCTAACAAGCCACCTAACTATGAATGGTTACAGGACATACATTTAACTACCATGTTCTAACCCATTTGGTTATGCTCGCCGTATCAGATGGATTTATTGATCGTCCACCTCACGAGAGATCAGCAACCCCTGCTTGTAATGTACTTCATGACCAGTCTCAGGCCCATTC
>Tibetan2532
AATTTTATTTTTTAACCTAACTCCCCTACTAAGTGTACCCCCCCTTTCCCCCCCAGGGGGGGTATACTATGCATAATCGTGCATACATTTATATACCACATATATTATGGTACCGGTAATATATACTATATATGTACTAAACCCATTATATGTATACGGGCATTAATCTATATTCCACATTTCTCCCAATGTCCATTCTATGCATGATCCAAGACATACTCATTCACCCTCCCCATAGACAGCTCCAAACCACTACCAAGTCACCTAACTATGAATGGTTGCAGGACATAAATCTAACTCTTATGTTCTTCCCCTAACAAGCCACCTAACTATGAATGGTTACAGGACATACATTTAACTACCATGTTCTAACCCATTTGGTTATGCTCGCCGTATCAGATGGATTTATTGATCGTCCACCTCACGAGAGATCAGCAACCCCTGCTTGTAATGTACTTCATGACCAGTCTCAGGCCCATTC
>Tibetan254
AATTTTATTTTTTAACCTAACTCCCCTACTAAGTGTACCCCCCCTTTCCCCCCCAGGGGGGGTATACTATGCATAATCGTGCATACATTTATATACCACATATATTATGGTACCGGTAATATATACTATATATGTACTAAACCCATTATATGTATACGGGCATTAATCTATATTCCACATTTCTCCCAATGTCCATTCTATGCATGATCCAAGACATACTCATTCACCCTCCCCATAGACAGCTCCAAACCACTACCAAGTCACCTAACTATGAATGGTTACAGGACATAAATCTAACTCTTATGTTCTTCCCCTAACAAGCCACCTAACTATGAATGGTTACAGGACATACATTTAACTACCATGTTCTAACCCATTTGGTTATGCTCGCCGTATCAGATGGATTTATTGATCGTCCACCTCACGAGAGATCAGCAACCCCTGCTTGTAATGTACTTCATGACCAGTCTCAGGCCCATTC
>Tibetan2541
AATTTTATTTTTTAACCTAACTCCCCTACTAAGTGTACCCCCCCTTTCCCCCCCAGGGGGGGTATACTATGCATAATCGTGCATACATTTATATACCACATATATTATGGTACCGGTAATATATACTATATATGTACTAAACCCATTATATGTATACGGGCATTAATCTATATTCCACATTTCTCCCAATGTCCATTCTATGCATGATCCAAGACATACTCATTCACCCTCCCCATAGACAGCTCCAAACCACTACCAAGTCACCTAACTATGAATGGTTACAGGACATAAATCTAACTCTTATGTTCTTCCCCTAACAAGCCACCTAACTATGAATGGTTACAGGACATACATTTAACTACCATGTTCTAACCCATTTGGTTATGCTCGCCGTATCAGATGGATTTATTGATCGTCCACCTCACGAGAGATCAGCAACCCCTGCTTGTAATGTACTTCATGACCAGTCTCAGGCCCATTC
>Tibetan255
AATTTTATTTTTTAACCTAACTCCCCTACTAAGTGTACCCCCCCTTTCCCCCCCAGGGGGGGTATACTATGCATAATCGTGCATACATTTATATACCACATATATTATGGTACCGGTAATATATACTATATATGTACTAAACCCATTATATGTATACGGGCATTAATCTATATTCCACATTTCTCCCAATGTCCATTCTATGCATGATCCAAGACATACTCATTCACCCTCCCCATAGACAGCTCCAAACCACTACCAAGTCACCTAACTATGAATGGTTACAGGACATAAATCTAACTCTTATGTTCTTCCCCTAACAAGCCACCTAACTATGAATGGTTACAGGACATACATTTAACTACCATGTTCTAACCCATTTGGTTATGCTCGCCGTATCAGATGGATTTATTGATCGTCCACCTCACGAGAGATCAGCAACCCCTGCTTGTAATGTACTTCATGACCAGTCTCAGGCCCATTC
>Tibetan2561
AATTTTATTTTTTAACCTAACTCCCCTACTAAGTGTACCCCCCCTTTCCCCCCCAGGGGGGGTATACTATGCATAATCGTGCATACATTTATATACCACATATATTATGGTACCGGTAATATATACTATATATGTACTAAACCCATTATATGTATACGGGCATTAATCTATATTCCACATTTCTCCCAATGTCCATTCTATGCATGATCCAGGACATACTCATTCACCCTCCCTACAGACAGCTCCAAACCACCACCAAGTCACCTAACTATGAATGGTTACAGGACATAAATCTCACTCTCATGTTCTTCCCCTACCAAGTCACCTAACTATGAATGGTTACAGGACATACATTTAACTACCATGTTCTAACCCATTTGGTTATGCTCGCCGTATCAGATGGATTTATTGATCGTCCACCTCACGAGAGATCAGCAACCCCTGCTTGTAATGTACTTCATGACCAGTCTCAGGCCCATTC
>Tibetan257
AATTTTATTTTTTAACCTAACTCCCCTACTAAGTGTACCCCCCCTTTCCCCCCCAGGGGGGGTATACTATGCATAATCGTGCATACATTTATATACCACATATATTATGGTACCGGTAATATATACTATATATGTACTAAACCCATTATATGTATACGGGCATTAATCTATATTCCACATTTCTCCCAATGTCCATTCTATGCATGATCCAAGACATACTCATTCACCCTCCCCATAGACAGCTCCAAACCACTACCAAGTCACCTAACTATGAATGGTTACAGGACATAAATCTAACTCTTATGTTCTTCCCCTAACAAGCCACCTAACTATGAATGGTTACAGGACATACATTTAACTACCATGTTCTAACCCATTTGGTTATGCTCGCCGTATCAGATGGATTTATTGATCGTCCACCTCACGAGAGATCAGCAACCCCTGCTTGTAATGTACTTCATGACCAGTCTCAGGCCCATTC
>Tibetan258
AATTTTATTTTTTAACCTAACTCCCCTACTAAGTGTACCCCCCCTTTCCCCCCCAGGGGGGGTATACTATGCATAATCGTGCATACATTTATATACCACATATATTATGGTACCGGTAATATATACTATATATGTACTAAACCCATTATATGTATACGGGCATTAATCTATATTCCACATTTCTCCCAATGTCCATTCTATGCATGATCCAAGACATACTCATTCACCCTCCCCATAGACAGTTCTAAACCACTATCAAGCCACCTAACTATGAATGGTTACAGGACATAAATCTTACTCTCATGTTCTCCCCCTAACAAGTCACCTAACTATGAATGGTTACAGGACATACATTTAACTACCATGTTCTAACCCATTTGGTTATGCTCGCCGTATCAGATGGATTTATTGATCGTCCACCTCACGAGAGATCAGCAACCCCTGCCTGTAATGTACTTCATGACCAGTCTCAGGCCCATTC
>Tibetan2581
AATTTTATTTTTTAACCTAACTCCCCTACTAAGTGTACCCCCCCTTTCCCCCCCAGGGGGGGTATACTATGCATAATCGTGCATACATTTATATACCACATATATTATGGTACCGGTAATATATACTATATATGTACTAAACCCATTATATGTATACGGGCATTAACCTATATTCCACATTTCTCCCAATGTCCATTCTATGCATGATCCAGGACATACTCATTTACCCTCCCCATAGACAGTTCCAAACCACTATCAAGCCACCTAACTATGAATGGTTACAGGACATAAATCTCACTCTCATGTTCTCCCCCCAACAAGTCACCTAACTATGAATGGTTACAGGACATACATTTAACTACCATGTTCTAACCCATTTGGTTATGCTCGCCGTATCAGATGGATTTATTGATCGTCCACCTCACGAGAGATCAGCAACCCCTGCCTGTAATGTACTTCATGACCAGTCTCAGGCCCATTC
>Tibetan26
AATTTTATTTTTTAACCTAACTCCCCTACTAAGTGTACCCCCCCTTTCCCCCCCAGGGGGGGTATACTATGCATAATCGTGCATACATTTATATACCACATATATTATGGTACCGGTAATATATACTATATATGTACTAAACCCATTATATGTATACGGGCATTAATCTATATTCCACATTTCTCCCAATGTCCATTCTATGCATGATCCAGGACATACTCATTCACCCTCCCCATAGACAGCTCCAAACCACTACCAAGTCACCTAACTATGAATGGTTGCAGGACATAAATCTCACTCTCATGCTCTTCCCCCAACAAGTCACCTAACTATGAATGGTTACAGGACATACATCTAACTACCATGTTCTAACCCATTTGGTTATGCTCGTCGTATCAGATGGATTTATTGATCGTCCACCTCACGAGAGATCAGCAACCCCTGCCTGTAATGTACTTCATGACCAGTCTCAGGCCCATTC
>Tibetan265
AATTTTATTTTTTAACCTAACTCCCCTACTAAGTGTACCCCCCCTTTCCCCCCCAGGGGGGGTATACTATGCATAATCGTGCATACATTTATATACCACATATATTATGGTACCGGTAATATATACTATATATGTACTAAACCCATTATATGTATACGGGCATTAATCTATATTCCACATTTCTCCCAATGTCCATTCTATGCATGATCCAAGACATACTCATTCACCCTCCCCATAGACAGCTCCAAACCACTACCAAGTCACCTAACTATGAATGGTTACAGGACATAAATCTAACTCTTATGTTCTTCCCCTAACAAGCCACCTAACTATGAATGGTTACAGGACATACATTTAACTACCATGTTCTAACCCATTTGGTTATGCTCGCCGTATCAGATGGATTTATTGATCGTCCACCTCACGAGAGATCAGCAACCCCTGCTTGTAATGTACTTCATGACCAGTCTCAGGCCCATTC
>Tibetan267
AATTTTATTTTTTAACCTAACTCCCCTACTAAGTGTACCCCCCCTTTCCCCCCCAGGGGGGGTATACTATGCATAATCGTGCATACATTTATATACCACATATATTATGGTACCGGTAATATATACTATATATGTACTAAACCCATTATATGTATACGGGCATTAATCTATATTCCACATTTCTCCCAATGTCCATTCTATGCATGATCCAAGACATACTCATTCACCCTCCCCATAGACAGCTCCAAACCACTACCAAGTCACCTAACTATGAATGGTTACAGGACATAAATCTAACTCTTATGTTCTTCCCCTAACAAGCCACCTAACTATGAATGGTTACAGGACATACATTTAACTACCATGTTCTAACCCATTTGGTTATGCTCGCCGTATCAGATGGATTTATTGATCGTCCACCTCACGAGAGATCAGCAACCCCTGCTTGTAATGTACTTCATGACCAGTCTCAGGCCCATTC
>Tibetan269
AATTTTATTTTTTAACCTAACTCCCCTACTAAGTGTACCCCCCCTTTCCCCCCCAGGGGGGGTATACTATGCATAATCGTGCATACATTTATATACCACATATATTATGGTACCGGTAATATATACTATATATGTACTAAACCCATTATATGTATACGGGCATTAATCTATATTCCACATTTCTCCCAATGTCCATTCTATGCATGATCCAGGACATACTCATTCACCCTCCCTACAGACAGCTCTAAACCACCACCAAGTCACCTAACTATGAATGGTTACAGGACATAAATCTCACTCTCATGTTCTTCCCCTACCAAGTCACCTAACTATGAATGGTTACAGGACATACATTTAACTACCATGTTCTAACCCATTTGGTTATGCTCGCCGTATCAGATGGATTTATTGATCGTCCACCTCACGAGAGATCAGCAACCCCTGCTTGTAATGTACTTCATGACCAGTCTCAGGCCCATTC
>Tibetan27
AATTTTATTTTTTAACCTAACTCCCCTACTAAGTGTACCCCCCCTTTCCCCCCCAGGGGGGGTATACTATGCATAATCGTGCATACATTTATATACCACATATATTATGGTACCGGTAATATATACTATATATGTACTAAACCCATTATATGTATACGGGCATTAATCTATATTCCACATTTCTCCCAATGTCCATTCTATGCATGATCCAGGACACACTCATTCACCCTCCCCATAGACAGCTCCAAACCACTACCAAGTCACCTAACTATGAATGGTTACAGGACATAAATCTCACTCTCATGTTCTTCCCCCAACAAGTCACCTAACTATGAATGGTTACAGGACATACATTTAACTACCATGTTCTAACCCATTTGGTTATGCTCGCCGTATCAGATGGATTTATTGATCGTCCACCTCACGAGAGATCAGCAACCCCTGCTTGTAATGTACTTCATGACCAGTCTCAGGCCCATTC
>Tibetan274
AATTTTATTTTTTAACCTAACTCCCCTACTAAGTGTACCCCCCCTTTCCCCCCCAGGGGGGGTATACTATGCATAATCGTGCATACATTTATATACCACATATATTATGGTACCGGTAATATATACTATATATGTACTAAACCCATTATATGTATACGGGCATTAATCTATATTCCACATTTCTCCCAATGTCCATTCTATGCATGATCCAAGACATACTCATTCACCCTCCCCATAGACAGCTCCAAACCACTACCAAGTCACCTAACTATGAATGGTTACAGGACATAAATCTAACTCTTATGTTCTTCCCCTAACAAGCCACCTAACTATGAATGGTTACAGGACATACATTTAACTACCATGTTCTAACCCATTTGGTTATGCTCGCCGTATCAGATGGATTTATTGATCGTCCACCTCACGAGAGATCAGCAACCCCTGCTTGTAATGTACTTCATGACCAGTCTCAGGCCCATTC
>Tibetan275
AATTTTATTTTTTAACCTAACTCCCCTACTAAGTGTACCCCCCCTTTCCCCCCCAGGGGGGGTATACTATGCATAATCGTGCATACATTTATATACCACATATATTATGGTACCGGTAATATATACTATATATGTACTAAACCCATTATATGTATACGGGCATTAATCTATATTCCACATTTCTCCCAATGTCCATTCTATGCATGATCCAAGACATACTCATTCACCCTCCCCATAGACAGCTCCAAACCACTACCAAGTCACCTAACTATGAATGGTTACAGGACATAAATCTAACTCTTATGTTCTTCCCCTACCAAGTCACCTAACTATGAATGGTTACAGGACATACATTTAACTACCATGTTCTAACCCATTTGGTTATGCTCGACGTATCAGATGGATTTATTGATCGTCCACCTCACGAGAGATCAGCAACCCCTGCTTGTAATGTACTTCATGACCAGTCTCAGGCCCATTC
>Tibetan2771
AATTTTATTTTTTAACCTAACTCCCCTACTAAGTGTACCCCCCCTTTCCCCCCCAGGGGGGGTATACTATGCATAATCGTGCATACATTTATATACCACATATATTATGGTACCGGTAATATATACTATATATGTACTAAACCCATTATATGTATACGGGCATTAATCTATATTCCACATTTCTCCCAATGTCCATTCTATGCATGATCCAGGACATACTCATTCACCCTCCCTACAGACAGCTCCAAACCACCACCAAGTCACCTAACTATGAATGGTTACAGGACATAAATCTCACTCTCATGTTCTTCCCCTACCAAGTCACCTAACTATGAATGGTTACAGGACATACATTTAACTACCATGTTCTAACCCATTTGGTTATGCTCGCCGTATCAGATGGATTTATTGATCGTCCACCTCACGAGAGATCAGCAACCCCTGCTTGTAATGTACTTCATGACCAGTCTCAGGCCCATTC
>Tibetan2772
AATTTTATTTTTTAACCTAACTCCCCTACTAAGTGTACCCCCCCTTTCCCCCCCAGGGGGGGTATACTATGCATAATCGTGCATACATTTATATACCACATATATTATGGTACCGGTAATATATACTATATATGTACTAAACCCATTATATGTATACGGGCATTAATCTATATTCCACATTTCTCCCAATGTCCATTCTATGCATGATCCAAGACATACTCATTCACCCTCCCCATAGACAGCTCCAAACCACTACCAAGTCACCTAACTATGAATGGTTACAGGACATAAATCTAACTCTTATGTTCTTCCCCTAACAAGCCACCTAACTATGAATGGTTACAGGACATACATTTAACTACCATGTTCTAACCCATTTGGTTATGCTCGCCGTATCAGATGGATTTATTGATCGTCCACCTCACGAGAGATCAGCAACCCCTGCTTGTAATGTACTTCATGACCAGTCTCAGGCCCATTC
>Tibetan2773
AATTTTATTTTTTAACCTAACTCCCCTACTAAGTGTACCCCCCCTTTCCCCCCCAGGGGGGGTATACTATGCATAATCGTGCATACATTTATATACCACATATATTATGGTACCGGTAATATATACTATATATGTACTAAACCCATTATATGTATACGGGCATTAATCTATATTCCACATTTCTCCCAATGTCCATTCTATGCATGATCCAGGACATACTCATTCACCCTCCCTACAGACAGCTCCAAACCACCACCAAGTCACCTAACTATGAATGGTTACAGGACATAAATCTCACTCTCATGTTCTTCCCCTACCAAGTCACCTAACTATGAATGGTTACAGGACATACATTTAACTACCATGTTCTAACCCATTTGGTTATGCTCGCCGTATCAGATGGATTTATTGATCGTCCACCTCACGAGAGATCAGCAACCCCTGCTTGTAATGTACTTCATGACCAGTCTCAGGCCCATTC
>Tibetan278
AATTTTATTTTTTAACCTAACTCCCCTACTAAGTGTACCCCCCCTTTCCCCCCCAGGGGGGGTATACTATGCATAATCGTGCATACATTTATATACCACATATATTATGGTACCGGTAATATATACTATATATGTACTAAACCCATTATATGTATACGGGCATTAATCTATATTCCACATTTCTCCCAATGTCCATTCTATGCATGATCCAAGACATACTCATTCACCCTCCCCATAGACAGCTCCAAACCACTACCAAGTCACCTAACTATGAATGGTTGCAGGACATAAATCTAACTCTTATGTTCTTCCCCTAACAAGCCACCTAACTATGAATGGTTACAGGACATACATTTAACTACCATGTTCTAACCCATTTGGTTATGCTCGCCGTATCAGATGGATTTATTGATCGTCCACCTCACGAGAGATCAGCAACCCCTGCTTGTAATGTACTTCATGACCAGTCTCAGGCCCATTC
>Tibetan279
AATTTTATTTTTTAACCTAACTCCCCTACTAAGTGTACCCCCCCTTTCCCCCCCAGGGGGGGTATACTATGCATAATCGTGCATACATTTATATACCACATATATTATGGTACCGGTAATATATACTATATATGTACTAAACCCATTATATGTATACGGGCATTAATCTATATTCCACATTTCTCCCAATGTCCATTCTATGCATGATCCAGGACACACTCATTCACCCTCCCCATAGACAGCTCCAAACCACTACCAAGTCACCTAACTATGAATGGTTACAGGACATAAATCTCACTCTCATGTTCTTCCCCCAACAAGTCACCTAACTATGAATGGTTACAGGACATACATTTAACTACCATGTTCTAACCCATTTGGTTATGCTCGCCGTATCAGATGGATTTATTGATCGTCCACCTCACGAGAGATCAGCAACCCCTGCTTGTAATGTACTTCATGACCAGTCTCAGGCCCATTC
>Tibetan28
AATTTTATTTTTTAACCTAACTCCCCTACTAAGTGTACCCCCCCTTTCCCCCCCAGGGGGGGTATACTATGCATAATCGTGCATACATTTATATACCACATATATTATGGTACCGGTAATATATACTATATATGTACTAAACCCATTATATGTATACGGGCATTAATCTATATTCCACATTTCTCCCAATGTCCATTCTATGCATGATCCAAGACATACTCATTCACCCTCCCCATAGACAGCTCCAAACCACTACCAAGTCACCTAACTATGAATGGTTACAGGACATAAATCTAACTCTTATGTTCTTCCCCTAACAAGCCACCTAACTATGAATGGTTACAGGACATACATTTAACTACCATGTTCTAACCCATTTGGTTATGCTCGCCGTATCAGATGGATTTATTGATCGTCCACCTCACGAGAGATCAGCAACCCCTGCTTGTAATGTACTTCATGACCAGTCTCAGGCCCATTC
>Tibetan280
AATTTTATTTTTTAACCTAACTCCCCTACTAAGTGTACCCCCCCTTTCCCCCCCAGGGGGGGTATACTATGCATAATCGTGCATACATTTATATACCACATATATTATGGTACCGGTAATATATACTATATATGTACTAAACCCATTATATGTATACGGGCATTAATCTATATTCCACATTTCTCCCAATGTCCATTCTATGCATGATCCAGGACATACTCATTCACCCTCCCTACAGACAGCTCTAAACCACCACCAAGTCACCTAACTATGAATGGTTACAGGACATAAATCTCACTCTCATGTTCTTCCCCTACCAAGTCACCTAACTATGAATGGTTACAGGACATACATTTAACTACCATGTTCTAACCCATTTGGTTATGCTCGCCGTATCAGATGGATTTATTGATCGTCCACCTCACGAGAGATCAGCAACCCCTGCTTGTAATGTACTTCATGACCAGTCTCAGGCCCATTC
>Tibetan29
AATTTTATTTTTTAACCTAACTCCCCTACTAAGTGTACCCCCCCTTTCCCCCCCAGGGGGGGTATACTATGCATAATCGTGCATACATTTATATACCACATATATTATGGTACCGGTAATATATACTATATATGTACTAAACCCATTATATGTATACGGGCATTAATCTATATTCCACATTTCTCCCAATGTCCATTCCATGCATGATCCAGGACACACTCATTCACCCTCCCCATAGACAGCTCCAAACCACTACCAAGTCACCTAACTATGAATGGTTACAGGACATAAATCTCACTCTCATGTTCTTCCCCCAACAAGTCACCTAACTATGAATGGTTACAGGACATACATTTAACTACCATGTTCTAACCCATTTGGTTATGCTCGCCGTATCAGATGGATTTATTGATCGTCCACCTCACGAGAGATCAGCAACCCCTGCTTGTAATGTACTTCATGACCAGTCTCAGGCCCATTC
>Tibetan3
AATTTTATTTTTTAACCTAACTCCCCTACTAAGTGTACCCCCCCTTTCCCCCCCAGGGGGGGTATACTATGCATAATCGTGCATACATTTATATACCACATATATTATGGTACCGGTAATATATACTATATATGTACTAAACCCATTATATGTATACGGGCATTAACCTATATTCCACATTTCTCCCAATGTCCATTCTATGCATGATCCAGGACATACTCATTTACCCTCCCCATAGACAGTTCCAAACCACTATCAAGCCACCTAACTATGAATGGTTACAGGACATAAATCTCACTCTCATGTTCTTCCCCCAACAAGTCACCTAACTATGAATGGTTACAGGACATACATTTAACTACCATGTTCTAACCCATTTGGTTATGCTCGCCGTATCAGATGGATTTATTGATCGTCCACCTCACGAGAGATCAGCAACCCCTGCCTGTAATGTACTTCATGACCAGTCTCAGGCCCATTC
>Tibetan30
AATTTTATTTTTTAACCTAACTCCCCTACTAAGTGTACCCCCCCTTTCCCCCCCAGGGGGGGTATACTATGCATAATCGTGCATACATTTATATACCACATATATTATGGTACCGGTAATATATACTATATATGTACTAAACCCATTATATGTATACGGGCATTAATCTATATTCCACATTTCTCCCAATGTCCATTCTATGCATGATCCAGGACATACTCATTCACCCTCCCCATAGACAGCTCCAAACCACTACCAAGTCACCTAACTATGAATGGTTGCAGGACATAAATCTCACTCTCATGCTCTTCCCCCAACAAGTCACCTAACTATGAATGGTTACAGGACATACATCTAACTACCATGTTCTAACCCATTTGGTTATGCTCGTCGTATCAGATGGATTTATTGATCGTCCACCTCACGAGAGATCAGCAACCCCTGCCTGTAATGTACTTCATGACCAGTCTCAGGCCCATTC
>Tibetan31
AATTTTATTTTTTAACCTAACTCCCCTACTAAGTGTACCCCCCCTTTCCCCCCCAGGGGGGGTATACTATGCATAATCGTGCATACATTTATATACCACATATATTATGGTACCGGTAATATATACTATATATGTACTAAACCCATTATATGTATACGGGCATTAATCTATATTCCACATTTCTCCCAATGTCCATTCTATGCATGATCCAAGACATACTCATTCACCCTCCCCATAGACAGTTCTAAACCACTATCAAGCCACCTAACTATGAATGGTTACAGGACATAAATCTCACTCTCATGTTCTCCCCCTAACAAGTCACCTAACTATGAATGGTTACAGGACATACATTTAACTACCATGTTCTAACCCATTTGGTTATGCTCGCCGTATCAGATGGATTTATTGATCGTCCACCTCACGAGAGATCAGCAACCCCTGCCTGTAATGTACTTCATGACCAGTCTCAGGCCCATTC
>Tibetan32
AATTTTATTTTTTAACCTAACTCCCCTACTAAGTGTACCCCCCCTTTCCCCCCCAGGGGGGGTATACTATGCATAATCGTGCATACATTTATATACCACATATATTATGGTACCGGTAATATATACTATATATGTACTAAACCCATTATATGTATACGGGCATTAATCTATATTCCACATTTCTCCCAATGTCCATTCTATGCATGATCCAAGACATACTCATTCACCCTCCCCATAGACAGTTCTAAACCACTATCAAGCCACCTAACTATGAATGGTTACAGGACATAAATCTCACTCTCATGCTCTCCCCCTAACAAGTCACCTAACTATGAATGGTTACAGGACATACATTTAACTACCATGTTCTAACCCATTTGGTTATGCTCGCCGTATCAGATGGATTTATTGATCGTCCACCTCACGAGAGATCAGCAACCCCTGCCTGTAATGTACTTCATGACCAGTCTCAGGCCCATTC
>Tibetan33
AATTTTATTTTTTAACCTAACTCCCCTACTAAGTGTACCCCCCCTTTCCCCCCCAGGGGGGGTATACTATGCATAATCGTGCATACATTTATATACCACATATATTATGGTACCGGTAATATATACTATATATGTACTAAACCCATTATATGTATACGGGCATTAATCTATATTCCACATTTCTCCCAATGTCCATTCTATGCATGATCCAGGACATACTCATTCACCCTCCCCATAGACAGCTCCAAACCACTACCAAGTCACCTAACTATGAATGGTTGCAGGACATAAATCTCACTCTCATGCTCTTCCCCCAACAAGTCACCTAACTATGAATGGTTACAGGACATACATCTAACTACCATGTTCTAACCCATTTGGTTATGCTCGTCGTATCAGATGGATTTATTGATCGTCCACCTCACGAGAGATCAGCAACCCCTGCCTGTAATGTACTTCATGACCAGTCTCAGGCCCATTC
>Tibetan34
AATTTTATTTTTTAACCTAACTCCCCTACTAAGTGTACCCCCCCTTTCCCCCCCAGGGGGGGTATACTATGCATAATCGTGCATACATTTATATACCACATATATTATGGTACCGGTAATATATACTATATATGTACTAAACCCATTATATGTATACGGGCATTAATCTATATTCCACATTTCTCCCAATGTCCATTCTATGCATGATCCAGGACATACTCATTCACCCTCCCCATAGACAGCTCCAAACCACTACCAAGTCACCTAACTATGAATGGTTGCAGGACATAAATCTCACTCTCATGCTCTTCCCCCAACAAGTCACCTAACTATGAATGGTTACAGGACATACATCTAACTACCATGTTCTAACCCATTTGGTTATGCTCGTCGTATCAGATGGATTTATTGATCGTCCACCTCACGAGAGATCAGCAACCCCTGCCTGTAATGTACTTCATGACCAGTCTCAGGCCCATTC
>Tibetan35
AATTTTATTTTTTAACCTAACTCCCCTACTAAGTGTACCCCCCCTTTCCCCCCCAGGGGGGGTATACTATGCATAATCGTGCATACATTTATATACCACATATATTATGGTACCGGTAATATATACTATATATGTACTAAACCCATTATATGTATACGGGCATTAATCTATATTCCACATTTCTCCCAATGTCCATTCTATGCATGATCCAGGACATACTCATTCACCCTCCCCATAGACAGCTCCAAACCACTACCAAGTCACCTAACTATGAATGGTTGCAGGACATAAATCTCACTCTCATGCTCTTCCCCCAACAAGTCACCTAACTATGAATGGTTACAGGACATACATCTAACTACCATGTTCTAACCCATTTGGTTATGCTCGTCGTATCAGATGGATTTATTGATCGTCCACCTCACGAGAGATCAGCAACCCCTGCCTGTAATGTACTTCATGACCAGTCTCAGGCCCATTC
>Tibetan36
AATTTTATTTTTTAACCTAACTCCCCTACTAAGTGTACCCCCCCTTTCCCCCCCAGGGGGGGTATACTATGCATAATCGTGCATACATTTATATACCACATATATTATGGTACCGGTAATATATACTATATATGTACTAAACCCATTATATGTATACGGGCATTAATCTATATTCCACATTTCTCCCAATGTCCATTCCATGCATGATCCAGGACACACTCATTCACCCTCCCCATAGACAGCTCCAAACCACTACCAAGTCACCTAACTATGAATGGTTACAGGACATAAATCTCACTCTCATGTTCTTCCCCCAACAAGTCACCTAACTATGAATGGTTACAGGACATACATTTAACTACCATGTTCTAACCCATTTGGTTATGCTCGCCGTATCAGATGGATTTATTGATCGTCCACCTCACGAGAGATCAGCAACCCCTGCTTGTAATGTACTTCATGACCAGTCTCAGGCCCATTC
>Tibetan37
AATTTTATTTTTTAACCTAACTCCCCTACTAAGTGTACCCCCCCTTTCCCCCCCAGGGGGGGTATACTATGCATAATCGTGCATACATTTATATACCACATATATTATGGTACCGGTAATATATACTATATATGTACTAAACCCATTATATGTATACGGGCATTAATCTATATTCCACATTTCTCCCAATGTCCATTCTATGCATGATCCAGGACACACTCATTCACCCTCCCCATAGACAGCTCCAAACCACTACCAAGTCACCTAACTATGAATGGTTACAGGACATAAATCTCACTCTCATGTTCTTCCCCCAACAAGTCACCTAACTATGAATGGTTACAGGACATACATTTAACTACCATGTTCTAACCCATTTGGTTATGCTCGCCGTATCAGATGGATTTATTGATCGTCCACCTCACGAGAGATCAGCAACCCCTGCTTGTAATGTACTTCATGACCAGTCTCAGGCCCATTC
>Tibetan381
AATTTTATTTTTTAACCTAACTCCCCTACTAAGTGTACCCCCCCTTTCCCCCCCAGGGGGGGTATACTATGCATAATCGTGCATACATTTATATACCACATATATTATGGTACCGGTAATATATACTATATATGTACTAAACCCATTATATGTATACGGGCATTAATCTATATTCCACATTTCTCCCAATGTCCATTCTATGCATGATCCAGGACACACTCATTCACCCTCCCCATAGACAGCTCCAAACCACTACCAAGTCACCTAACTATGAATGGTTACAGGACATAAATCTCACTCTCATGTTCTTCCCCCAACAAGTCACCTAACTATGAATGGTTACAGGACATACATTTAACTACCATGTTCTAACCCATTTGGTTATGCTCGCCGTATCAGATGGATTTATTGATCGTCCACCTCACGAGAGATCAGCAACCCCTGCTTGTAATGTACTTCATGACCAGTCTCAGGCCCATTC
>Tibetan39
AATTTTATTTTTTAACCTAACTCCCCTACTAAGTGTACCCCCCCTTTCCCCCCCAGGGGGGGTATACTATGCATAATCGTGCATACATTTATATACCACATATATTATGGTACCGGTAATATATACTATATATGTACTAAACCCATTATATGTATACGGGCATTAATCTATATTCCACATTTCTCCCAATGTCCATTCTATGCATGATCCAAGACATACTCATTCACCCTCCCCATAGACAGTTCTAAACCACTATCAAGCCACCTAACTATGAATGGTTACAGGACATAAATCTCACTCTCATGTTCTCCCCCTAACAAGTCACCTAACTATGAATGGTTACAGGACATACATTTAACTACCATGTTCTAACCCATTTGGTTATGCTCGCCGTATCAGATGGATTTATTGATCGTCCACCTCACGAGAGATCAGCAACCCCTGCCTGTAATGTACTTCATGACCAGTCTCAGGCCCATTC
>Tibetan4
AATTTTATTTTTTAACCTAACTCCCCTACTAAGTGTACCCCCCCTTTCCCCCCCAGGGGGGGTATACTATGCATAATCGTGCATACATTTATATACCACATATATTATGGTACCGGTAATATATACTATATATGTACTAAACCCATTATATGTATACGGGCATTAACCTATATTCCACATTTCTCCCAATGTCCATTCTATGCATGATCCAGGACATACTCATTTACCCTCCCCATAGACAGTTCCAAACCACTATCAAGCCACCTAACTATGAATGGTTACAGGACATAAATCTCACTCTCATGTTCTCCCCCCAACAAGTCACCTAACTATGAATGGTTACAGGACATACATTTAACTACCATGTTCTAACCCATTTGGTTATGCTCGCCGTATCAGATGGATTTATTGATCGTCCACCTCACGAGAGATCAGCAACCCCTGCCTGTAATGTACTTCATGACCAGTCTCAGGCCCATTC
>Tibetan40
AATTTTATTTTTTAACCTAACTCCCCTACTAAGTGTACCCCCCCTTTCCCCCCCAGGGGGGGTATACTATGCATAATCGTGCATACATTTATATACCACATATATTATGGTACCGGTAATATATACTATATATGTACTAAACCCATTATATGTATACGGGCATTAATCTATATTCCACATTTCTCCCAATGTCCATTCTATGCATGATCCAGGACATACTCATTCACCCTCCCCATAGACAACTCCAAACCACTACCAAGCCACCTAACTATGAATGGTTGCAGGACATAAATCTCACTCTCATGTTCTTCCCCCAACAAGTCACCTAACTATGAATGGTTGCAGGACATACATTTAACTACTATGCTCTAACCCATTTGGTTATGCTCGCCGTATCAGATGGATTTATTGATCGTCCACCTCACGAGAGATCAGCAACCCCTGCCTGTAATGTACTTCATGACCAGTCTCAGGCCCATTC
>Tibetan42
AATTTTATTTTTTAACCTAACTCCCCTACTAAGTGTACCCCCCCTTTCCCCCCCAGGGGGGGTATACTATGCATAATCGTGCATACATTTATATACCACATATATTATGGTACCGGTAATATATACTATATATGTACTAAACCCATTATATGTATACGGGCATTAACCTATATTCCACATTTCTCCCAATGTCCATTCTATGCATGATCCAGGACATACTCATTTACCCTCCCCATAGGCAGTTCCAAACCACTATCAAGCCACCTAACTATGAATGGTTACAGGACATAAATCTCACTCTCATGTTCTCCCCCCAACAAGTCACCTAACTATGAATGGTTACAGGACATACATTTAACTACCATGTTCTAACCCATTTGGTTATGCTCGCCGTATCAGATGGATTTATTGATCGTCCACCTCACGAGAGATCAGCAACCCCTGCCTGTAATGTACTTCATGACCAGTCTCAGGCCCATTC
>Tibetan441
AATTTTATTTTTTAACCTAACTCCCCTACTAAGTGTACCCCCCCTTTCCCCCCCAGGGGGGGTATACTATGCATAATCGTGCATACATTTATATACCACATATATTATGGTACCGGTAATATATACTATATATGTACTAAACCCATTATATGTATACGGGCATTAATCTATATTCCACATTTCTCCCAATGTCCATTCTATGCATGATCCAGGACACACTCATTCACCCTCCCCATAGACAGCTCCAAACCACTACCAAGTCACCTAACTATGAATGGTTACAGGACATAAATCTCACTCTCATGTTCTTCCCCCAACAAGTCACCTAACTATGAATGGTTACAGGACATACATTTAACTACCATGTTCTAACCCATTTGGTTATGCTCGCCGTATCAGATGGATTTATTGATCGTCCACCTCACGAGAGATCAGCAACCCCTGCTTGTAATGTACTTCATGACCAGTCTCAGGCCCATTC
>Tibetan442
AATTTTATTTTTTAACCTAACTCCCCTACTAAGTGTACCCCCCCTTTCCCCCCCAGGGGGGGTATACTATGCATAATCGTGCATACATTTATATACCACATATATTATGGTACCGGTAATATATACTATATATGTACTAAACCCATTATATGTATACGGGCATTAATCTATATTCCACATTTCTCCCAATGTCCATTCTATGCATGATCCAGGACACACTCATTCACCCTCCCCATAGACAGCTCCAAACCACTACCAAGTCACCTAACTATGAATGGTTACAGGACATAAATCTCACTCTCATGTTCTTCCCCCAACAAGTCACCTAACTATGAATGGTTGCAGGACATACATTTAACTACCATGTTCTAACCCATTTGGTTATGCTCGCCGTATCAGATGGATTTATTGATCGTCCACCTCACGAGAGATCAGCAACCCCTGCTTGTAATGTACTTCATGACCAGTCTCAGGCCCATTC
>Tibetan45
AATTTTATTTTTTAACCTAACTCCCCTACTAAGTGTACCCCCCCTTTCCCCCCCAGGGGGGGTATACTATGCATAATCGTGCATACATTTATATACCACATATATTATGGTACCGGTAATATATACTATATATGTACTAAACCCATTATATGTATACGGGCATTAATCTATATTCCACATTTCTCCCAATGTCCATTCTATGCATGATCCAGGACACACTCATTCACCCTCCCCATAGACAGCTCCAAACCACTACCAAGTCACCTAACTATGAATGGTTACAGGACATAAATCTCACTCTCATGTTCTTCCCCCAACAAGTCACCTAACTATGAATGGTTACAGGACATACATTTAACTACCATGTTCTAACCCATTTGGTTATGCTCGCCGTATCAGATGGATTTATTGATCGTCCACCTCACGAGAGATCAGCAACCCCTGCTTGTAATGTACTTCATGACCAGTCTCAGGCCCATTC
>Tibetan46
AATTTTATTTTTTAACCTAACTCCCCTACTAAGTGTACCCCCCCTTTCCCCCCCAGGGGGGGTATACTATGCATAATCGTGCATACATTTATATACCACATATATTATGGTACCGGTAATATATACTATATATGTACTAAACCCATTATATGTATACGGGCATTAATCTATATTCCACATTTCTCCCAATGTCCATTCTATGCATGATCCAAGACATACTCATTCACCCTCCCCATAGACAGTTCTAAACCACTATCAAGCCACCTAACTATGAATGGTTACAGGACATAAATCTCACTCTCATGTTCTCCCCCTAACAAGTCACCTAACTATGAATGGTTACAGGACATACATTTAACTACCATGTTCTAACCCATTTGGTTATGCTCGCCGTATCAGATGGATTTATTGATCGTCCACCTCACGAGAGATCAGCAACCCCTGCCTGTAATGTACTTCATGACCAGTCTCAGGCCCATTC
>Tibetan47
AATTTTATTTTTTAACCTAACTCCCCTACTAAGTGTACCCCCCCTTTCCCCCCCAGGGGGGGTATACTATGCATAATCGTGCATACATTTATATACCACATATATTATGGTACCGGTAATATATACTATATATGTACTAAACCCATTATATGTATACGGGCATTAATCTATATTCCACATTTCTCCCAATGTCCATTCTATGCATGATCCAGGACACACTCATTCACCCTCCCCATAGACAGCTCCAAACCACTACCAAGTCACCTAACTATGAATGGTTACAGGACATAAATCTCACTCTCATGTTCTTCCCCCAACAAGTCACCTAACTATGAATGGTTACAGGACATACATTTAACTACCATGTTCTAACCCATTTGGTTATGCTCGCCGTATCAGATGGATTTATTGATCGTCCACCTCACGAGAGATCAGCAACCCCTGCTTGTAATGTACTTCATGACCAGTCTCAGGCCCATTC
>Tibetan48
AATTTTATTTTTTAACCTAACTCCCCTACTAAGTGTACCCCCCCTTTCCCCCCCAGGGGGGGTATACTATGCATAATCGTGCATACATTTATATACCACATATATTATGGTACCGGTAATATATACTATATATGTACTAAACCCATTATATGTATACGGGCATTAATCTATATTCCACATTTCTCCCAATGTCCATTCTATGCATGATCCAGGACACACTCATTCACCCTCCCCATAGACAGCTCCAAACCACTACCAAGCCACCTAACTATGAATGGTTACAGGACATAAATCTCACTCTCATGTTCTTCCCCCAACAAGTCACCTAATTATGAATGGTTACAGGACATACATTTAACTACCATGTTCTAACCCATTTGGTTATGCTCGCCGTATCAGATGGATTTATTGATCGTCCACCTCACGAGAGATCAGCAACCCCTGCTTGTAATGTACTTCATGACCAGTCTCAGGCCCATTC
>Tibetan49
AATTTTATTTTTTAACCTAACTCCCCTACTAAGTGTACCCCCCCTTTCCCCCCCAGGGGGGGTATACTATGCATAATCGTGCATACATTTATATACCACATATATTATGGTACCGGTAATATATACTATATATGTACTAAACCCATTATATGTATACGGGCATTAATCTATATTCCACATTTCTCCCAATGTCCATTCCATGCATGATCCAGGACACACTCATTCACCCTCCCCATAGACAGCTCCAAACCACTACCAAGTCACCTAACTATGAATGGTTACAGGACATAAATCTCACTCTCATGTTCTTCCCCCAACAAGTCACCTAACTATGAATGGTTACAGGACATACATTTAACTACCATGTTCTAACCCATTTGGTTATGCTCGCCGTATCAGATGGATTTATTGATCGTCCACCTCACGAGAGATCAGCAACCCCTGCTTGTAATGTACTTCATGACCAGTCTCAGGCCCATTC
>Tibetan5
AATTTTATTTTTTAACCTAACTCCCCTACTAAGTGTACCCCCCCTTTCCCCCCCAGGGGGGGTATACTATGCATAATCGTGCATACATTTATATACCACATATATTATGGTACCGGTAATATATACTATATATGTACTAAACCCATTATATGTATACGGGCATTAATCTATATTCCACATTTCTCCCAATGTCCATTCTATGCATGATCCAGGACATACTCATTCACCCTCCCCATAGACAACTCCAAACCACTACCAAGTCACCTAACTATGAATGGTTGCAGGACATAAATCTCACTCTCATGTTCTTCCCCCAACAAGTCACCTAACTATGAATGGTTACAGGACATACATTTAACTACTATGCTCTAACCCATTTGGTTATGCTCGCCGTATCAGATGGATTTATTGATCGTCCACCTCACGAGAGATCAGCAACCCCTGCCTGTAATGTACTTCATGACCAGTCTCAGGCCCATTC
>Tibetan50
AATTTTATTTTTTAACCTAACTCCCCTACTAAGTGTACCCCCCCTTTCCCCCCCAGGGGGGGTATACTATGCATAATCGTGCATACATTTATATACCACATATATTATGGTACCGGTAATATATACTATATATGTACTAAACCCATTATATGTATACGGGCATTAATCTATATTCCACATTTCTCCCAATGTCCATTCTATGCATGATCCAGGACACACTCATTCACCCTCCCCATAGACAGCTCCAAACCACTACCAAGTCACCTAACTATGAATGGTTACAGGACATAAATCTCACTCTCATGTTCTTCCCCCAACAAGTCACCTAACTATGAATGGTTACAGGACATACATTTAACTACCATGTTCTAACCCATTTGGTTATGCTCGCCGTATCAGATGGATTTATTGATCGTCCACCTCACGAGAGATCAGCAACCCCTGCTTGTAATGTACTTCATGACCAGTCTCAGGCCCATTC
>Tibetan51
AATTTTATTTTTTAACCTAACTCCCCTACTAAGTGTACCCCCCCTTTCCCCCCCAGGGGGGGTATACTATGCATAATCGTGCATACATTTATATACCACATATATTATGGTACCGGTAATATATACTATATATGTACTAAACCCATTATATGTATACGGGCATTAATCTATATTCCACATTTCTCCCAATGTCCATTCTATGCATGATCCAAGACATACTCATTCACCCTCCCCATAGACAGTTCTAAACCACTATCAAGCCACCTAACTATGAATGGTTACAGGACATAAATCTCACTCTCATGTTCTCCCCCTAACAAGTCACCTAACTATGAATGGTTACAGGACATACATTTAACTACCATGTTCTAACCCATTTGGTTATGCTCGCCGTATCAGATGGATTTATTGATCGTCCACCTCACGAGAGATCAGCAACCCCTGCCTGTAATGTACTTCATGACCAGTCTCAGGCCCATTC
>Tibetan52
AATTTTATTTTTTAACCTAACTCCCCTACTAAGTGTACCCCCCCTTTCCCCCCCAGGGGGGGTATACTATGCATAATCGTGCATACATTTATATACCACATATATTATGGTACCGGTAATATATACTATATATGTACTAAACCCATTATATGTATACGGGCATTAACCTATATTCCACATTTCTCCCAATGTCCATTCTATGCATGATCCAGGACATACTCATTTACCCTCCCCATAGGCAGTTCCAAACCACTATCAAGCCACCTAACTATGAATGGTTACAGGACATAAATCTCACTCTCATGTTCTCCCCCCAACAAGTCACCTAACTATGAATGGTTACAGGACATACATTTAACTACCATGTTCTAACCCATTTGGTTATGCTCGCCGTATCAGATGGATTTATTGATCGTCCACCTCACGAGAGATCAGCAACCCCTGCCTGTAATGTACTTCATGACCAGTCTCAGGCCCATTC
>Tibetan53
AATTTTATTTTTTAACCTAACTCCCCTACTAAGTGTACCCCCCCTTTCCCCCCCAGGGGGGGTATACTATGCATAATCGTGCATACATTTATATACCACATATATTATGGTACCGGTAATATATACTATATATGTACTAAACCCATTATATGTATACGGGCATTAATCTATATTCCACATTTCTCCCAATGTCCATTCCATGCATGATCCAGGACACACTCATTCACCCTCCCCATAGACAGCTCCAAACCACTACCAAGTCACCTAACTATGAATGGTTACAGGACATAAATCTCACTCTCATGTTCTTCCCCCAACAAGTCACCTAACTATGAATGGTTACAGGACATACATTTAACTACCATGTTCTAACCCATTTGGTTATGCTCGCCGTATCAGATGGATTTATTGATCGTCCACCTCACGAGAGATCAGCAACCCCTGCTTGTAATGTACTTCATGACCAGTCTCAGGCCCATTC
>Tibetan54
AATTTTATTTTTTAACCTAACTCCCCTACTAAGTGTACCCCCCCTTTCCCCCCCAGGGGGGGTATACTATGCATAATCGTGCATACATTTATATACCACATATATTATGGTACCGGTAATATATACTATATATGTACTAAACCCATTATATGTATACGGGCATTAATCTATATTCCACATTTCTCCCAATGTCCATTCTATGCATGATCCAGGACACACTCATTCACCCTCCCCATAGACAGCTCCAAACCACTACCAAGTCACCTAACTATGAATGGTTACAGGACATAAATCTCACTCTCATGTTCTTCCCCCAACAAGTCACCTAACTATGAATGGTTACAGGACATACATTTAACTACCATGTTCTAACCCATTTGGTTATGCTCGCCGTATCAGATGGATTTATTGATCGTCCACCTCACGAGAGATCAGCAACCCCTGCTTGTAATGTACTTCATGACCAGTCTCAGGCCCATTC
>Tibetan545
AATTTTATTTTTTAACCTAACTCCCCTACTAAGTGTACCCCCCCTTTCCCCCCCAGGGGGGGTATACTATGCATAATCGTGCATACATTTATATACCACATATATTATGGTACCGGTAATATATACTATATATGTACTAAACCCATTATATGTATACGGGCATTAACCTATATTCCACATTTCTCCCAATGTCCATTCTATGCATGATCCAGGACATACTCATTTACCCTCCCCATAGACAGTTCCAAACCACTATCAAGCCACCTAACTATGAATGGTTACAGGACATAAATCTCACTCTCATGTTCTCCCCCCAACAAGTCACCTAACTATGAATGGTTACAGGACATACATTTAACTACCATGTTCTAACCCATTTGGTTATGCTCGGCGTATCAGATGGATTTATTGATCGTCCACCTCACGAGAGATCAGCAACCCCTGCCTGTAATGTACTTCATGACCAGTCTCAGGCCCATTC
>Tibetan546
AATTTTATTTTTTAACCTAACTCCCCTACTAAGTGTACCCCCCCTTTCCCCCCCAGGGGGGGTATACTATGCATAATCGTGCATACATTTATATACCACATATATTATGGTACCGGTAATATATACTATATATGTACTAAACCCATTATATGTATACGGGCATTAATCTATATTCCACATTTCTCCCAATGTCCATTCTATGCATGATCCAGGACATACTCATTCACCCTCCCCATAGACAACTCCAAACCACTACCAAGCCACCTAACTATGAATGGTTGCAGGACATAAATCTCACTCTCATGTTCTTCCCCCAACAAGTCACCTAACTATGAATGGTTGCAGGACATACATTTAACTACTATGCTCTAACCCATTTGGTTATGCTCGCCGTATCAGATGGATTTATTGATCGTCCACCTCACGAGAGATCAGCAACCCCTGCCTGTAATGTACTTCATGACCAGTCTCAGGCCCATTC
>Tibetan547
AATTTTATTTTTTAACCTAACTCCCCTACTAAGTGTACCCCCCCTTTCCCCCCCAGGGGGGGTATACTATGCATAATCGTGCATACATTTATATACCACATATATTATGGTACCGGTAATATATACTATATATGTACTAAACCCATTATATGTATACGGGCATTAATCTATATTCCACATTTCTCCCAATGTCCATTCTATGCATGATCCAGGACACACTCGTTCACCCTCCCCATAGACAGCTCCAAACCACTACCAAGTCACCTAACTATGAATGGTTACAGGACATAAATCTCACTCTCATGTTCTTCCCCCAACAAGTCACCTAATTATGAATGGTTACAGGACATACATTTAACTACCATGTTCTAACCCATTTGGTTATGCTCGCCGTATCAGATGGATTTATTGATCGTCCACCTCACGAGAGATCAGCAACCCCTGCTTGTAATGTACTTCATGACCAGTCTCAGGCCCATTC
>Tibetan548
AATTTTATTTTTTAACCTAACTCCCCTACTAAGTGTACCCCCCCTTTCCCCCCCAGGGGGGGTATACTATGCATAATCGTGCATACATTTATATACCACATATATTATGGTACCGGTAATATATACTATATATGTACTAAACCCATTATATGTATACGGGCATTAACCTATATTCCACATTTCTCCCAATGTCCATTCTATGCATGGTCCAGGACATACTCATTTACCCTCCCCATAGACAGTTCCAAACCACTATCAAGCCACCTAACTATGAATGGTTACAGGACATAAATCTCACTCTCATGTTCTCCCCCCAACAAGTCACCTAACTATGAATGGTTACAGGACATACATTTAACTACCATGTTCTAACCCATTTGGTTATGCTCGCCGTATCAGATGGATTTATTGATCGTCCACCTCACGAGAGATCAGCAACCCCTGCCTGTAATGTACTTCATGACCAGTCTCAGGCCCATTC
>Tibetan549
AATTTTATTTTTTAACCTAACTCCCCTACTAAGTGTACCCCCCCTTTCCCCCCCAGGGGGGGTATACTATGCATAATCGTGCATACATTTATATACCACATATATTATGGTACCGGTAATATATACTATATATGTACTAAACCCATTATATGTATACGGGCATTAACCTATATTCCACATTTCTCCCAATGTCCATTCTATGCATGGTCCAGGACATACTCATTTACCCTCCCCATAGACAGTTCCAAACCACTATCAAGCCACCTAACTATGAATGGTTACAGGACATAAATCTCACTCTCATGTTCTCCCCCCAACAAGTCACCTAACTATGAATGGTTACAGGACATACATTTAACTACCATGTTCTAACCCATTTGGTTATGCTCGCCGTATCAGATGGATTTATTGATCGTCCACCTCACGAGAGATCAGCAACCCCTGCCTGTAATGTACTTCATGACCAGTCTCAGGCCCATTC
>Tibetan55
AATTTTATTTTTTAACCTAACTCCCCTACTAAGTGTACCCCCCCTTTCCCCCCCAGGGGGGGTATACTATGCATAATCGTGCATACATTTATATACCACATATATTATGGTACCGGTAATATATACTATATATGTACTAAACCCATTATATGTATACGGGCATTAACCTATATTCCACATTTCTCCCAATGTCCATTCTATGCATGATCCAGGACATACTCATTTACCCTCCCCATAGACAGTTCCAAACCACTATCAAGCCACCTAACTATGAATGGTTACAGGACATAAATCTCACTCTCATGTTCTCCCCCCAACAAGTCACCTAACTATGAATGGTTACAGGACATACATTTAACTACCATGTTCTAACCCATTTGGTTATGCTCGCCGTATCAGATGGATTTATTGATCGTCCACCTCACGAGAGATCAGCAACCCCTGCCTGTAATGTACTTCATGACCAGTCTCAGGCCCATTC
>Tibetan550
AATTTTATTTTTTAACCTAACTCCCCTACTAAGTGTACCCCCCCTTTCCCCCCCAGGGGGGGTATACTATGCATAATCGTGCATACATTTATATACCACATATATTATGGTACCGGTAATATATACTATATATGTACTAAACCCATTATATGTATACGGGCATTAACCTATATTCCACATTTCTCCCAATGTCCATTCTATGCATGATCCAGGACATACTCATTTACCCTCCCCATAGACAGTTCCAAACCACTATCAAGCCACCTAACTATGAATGGTTACAGGACATAAATCTCACTCTCATGTTCTCCCCCCAACAAGTCACCTAACTATGAATGGTTACAGGACATACATTTAACTACCATGTTCTAACCCATTTGGTTATGCTCGCCGTATCAGATGGATTTATTGATCGTCCACCTCACGAGAGATCAGCAACCCCTGCCTGTAATGTACTTCATGACCAGTCTCAGGCCCATTC
>Tibetan551
AATTTTATTTTTTAACCTAACTCCCCTACTAAGTGTACCCCCCCTTTCCCCCCCAGGGGGGGTATACTATGCATAATCGTGCATACATTTATATACCACATATATTATGGTACCGGTAATATATACTATATATGTACTAAACCCATTATATGTATACGGGCATTAACCTATATTCCACATTTCTCCCAATGTCCATTCTATGCATGATCCAGGACATACTCATTTACCCTCCCCATAGACAGTTCCAAACCACTATCAAGCCACCTAACTATGAATGGTTACAGGACATAAATCTCACTCTCATGTTCTCCCCCCAACAAGTCACCTAACTATGAATGGTTACAGGACATACATTTAACTACCATGTTCCAACCCATTTGGTTATGCTCGCCGTATCAGATGGATTTATTGATCGTCCACCTCACGAGAGATCAGCAACCCCTGCCTGTAATGTACTTCATGACCAGTCTCAGGCCCATTC
>Tibetan552
AATTTTATTTTTTAACCTAACTCCCCTACTAAGTGTACCCCCCCTTTCCCCCCCAGGGGGGGTATACTATGCATAATCGTGCATACATTTATATACCACATATATTATGGTACCGGTAATATATACTATATATGTACTAAACCCATTATATGTATACGGGCATTAATCTATATTCCACATTTCTCCCAATGTCCATTCTATGCATGATCCAGGACACACTCGTTCACCCTCCCCATAGACAGCTCCAAACCACTACCAAGTCACCTAACTATGAATGGTTACAGGACATAAATCTCACTCTCATGTTCTTCCCCCAACAAGTCACCTAATTATGAATGGTTACAGGACATACATTTAACTACCATGTTCTAACCCATTTGGTTATGCTCGCCGTATCAGATGGATTTATTGATCGTCCACCTCACGAGAGATCAGCAACCCCTGCTTGTAATGTACTTCATGACCAGTCTCAGGCCCATTC
>Tibetan553
AATTTTATTTTTTAACCTAACTCCCCTACTAAGTGTACCCCCCCTTTCCCCCCCAGGGGGGGTATACTATGCATAATCGTGCATACATTTATATACCACATATATTATGGTACCGGTAATATATACTATATATGTACTAAACCCATTATATGTATACGGGCATTAACCTATATTCCACATTTCTCCCAATGTCCATTCTATGCATGATCCAGGACATACTCATTTACCCTCCCCATAGACAGTTCCAAACCACTATCAAGCCACCTAACTATGAATGGTTACAGGACATAAATCTCACTCTCATGTTCTCCCCCCAACAAGTCACCTAACTATGAATGGTTACAGGACATACATTTAACTACCATGTTCCAACCCATTTGGTTATGCTCGCCGTATCAGATGGATTTATTGATCGTCCACCTCACGAGAGATCAGCAACCCCTGCCTGTAATGTACTTCATGACCAGTCTCAGGCCCATTC
>Tibetan554
AATTTTATTTTTTAACCTAACTCCCCTACTAAGTGTACCCCCCCTTTCCCCCCCAGGGGGGGTATACTATGCATAATCGTGCATACATTTATATACCACATATATTATGGTACCGGTAATATATACTATATATGTACTAAACCCATTATATGTATACGGGCATTAACCTATATTCCACATTTCTCCCAATGTCCATTCTATGCATGGTCCAGGACATACTCACTTACCCTCCCCATAGACAGTTCCAAACCACTATCAAGCCACCTAACTATGAATGGTTACAGGACATAAATCTCACTCTCATGTTCTCCCCCCAACAAGTCACCTAACTATGAATGGTTACAGGACATACATTTAACTACCATGTTCTAACCCATTTGGTTATGCTCGCCGTATCAGATGGATTTATTGATCGTCCACCTCACGAGAGATCAGCAACCCCTGCCTGTAATGTACTTCATGACCAGTCTCAGGCCCATTC
>Tibetan555
AATTTTATTTTTTAACCTAACTCCCCTACTAAGTGTACCCCCCCTTTCCCCCCCAGGGGGGGTATACTATGCATAATCGTGCATACATTTATATACCACATATATTATGGTACCGGTAATATATACTATATATGTACTAAACCCATTATATGTATACGGGCATTAATCTATATTCCACATTTCTCCCAATGTCCATTCTATGCATGATCCAGGACACACTCATTCACCCTCCCCATAGACAGCTCCAAACCACTACCAAGTCACCTAACTATGAATGGTTACAGGACATAAATCTCACTCTCATGTTCTTCCCCCAACAAGTCACCTAACTATGAATGGTTGCAGGACATACATTTAACTACCATGTTCTAACCCATTTGGTTATGCTCGCCGTATCAGATGGATTTATTGATCGTCCACCTCACGAGAGATCAGCAACCCCTGCTTGTAATGTACTTCATGACCAGTCTCAGGCCCATTC
>Tibetan556
AATTTTATTTTTTAACCTAACTCCCCTACTAAGTGTACCCCCCCTTTCCCCCCCAGGGGGGGTATACTATGCATAATCGTGCATACATTTATATACCACATATATTATGGTACCGGTAATATATACTATATATGTACTAAACCCATTATATGTATACGGGCATTAATCTATATTCCACATTTCTCCCAATGTCCATTCTATGCATGATCCAGGACACACTCATTCACCCTCCCCATAGACAGCTCCAAACCACTACCAAGTCACCTAACTATGAATGGTTACAGGACATAAATCTCACTCTCATGTTCTTCCCCCAACAAGTCACCTAACTATGAATGGTTACAGGACATACATTTAACTACCATGTTCTAACCCATTTGGTTATGCTCGCCGTATCAGATGGATTTATTGATCGTCCACCTCACGAGAGATCAGCAACCCCTGCTTGTAATGTACTTCATGACCAGTCTCAGGCCCATTC
>Tibetan557
AATTTTATTTTTTAACCTAACTCCCCTACTAAGTGTACCCCCCCTTTCCCCCCCAGGGGGGGTATACTATGCATAATCGTGCATACATTTATATACCACATATATTATGGTACCGGTAATATATACTATATATGTACTAAACCCATTATATGTATACGGGCATTAATCTATATTCCACATTTCTCCCAATGTCCATTCTATGCATGATCCAGGACACACTCGTTCACCCTCCCCATAGACAGCTCCAAACCACTACCAAGTCACCTAACTATGAATGGTTACAGGACATAAATCTCACTCTCATGTTCTTCCCCCAACAAGTCACCTAATTATGAATGGTTACAGGACATACATTTAACTACCATGTTCTAACCCATTTGGTTATGCTCGCCGTATCAGATGGATTTATTGATCGTCCACCTCACGAGAGATCAGCAACCCCTGCTTGTAATGTACTTCATGACCAGTCTCAGGCCCATTC
>Tibetan56
AATTTTATTTTTTAACCTAACTCCCCTACTAAGTGTACCCCCCCTTTCCCCCCCAGGGGGGGTATACTATGCATAATCGTGCATACATTTATATACCACATATATTATGGTACCGGTAATATATACTATATATGTACTAAACCCATTATATGTATACGGGCATTAATCTATATTCCACATTTCTCCCAATGTCCATTCCATGCATGATCCAGGACACACTCATTCACCCTCCCCATAGACAGCTCCAAACCACTACCAAGTCACCTAACTATGAATGGTTACAGGACATAAATCTCACTCTCATGTTCTTCCCCCAACAAGTCACCTAACTATGAATGGTTACAGGACATACATTTAACTACCATGTTCTAACCCATTTGGTTATGCTCGCCGTATCAGATGGATTTATTGATCGTCCACCTCACGAGAGATCAGCAACCCCTGCTTGTAATGTACTTCATGACCAGTCTCAGGCCCATTC
>Tibetan560
AATTTTATTTTTTAACCTAACTCCCCTACTAAGTGTACCCCCCCTTTCCCCCCCAGGGGGGGTATACTATGCATAATCGTGCATACATTTATATACCACATATATTATGGTACCGGTAATATATACTATATATGTACTAAACCCATTATATGTATACGGGCATTAACCTATATTCCACATTTCTCCCAATGTCCATTCTATGCATGATCCAGGACATACTCATTTACCCTCCCCATAGACAGTTCCAAACCACTATCAAGCCACCTAACTATGAATGGTTACAGGACATAAATCTCACTCTCATGTTCTCCCCCCAACAAGTCACCTAACTATGAATGGTTACAGGACATACATTTAACTACCATGTTCTAACCCATTTGGTTATGCTCGCCGTATCAGATGGATTTATTGATCGTCCACCTCACGAGAGATCAGCAACCCCTGCCTGTAATGTACTTCATGACCAGTCTCAGGCCCATTC
>Tibetan5601
AATTTTATTTTTTAACCTAACTCCCCTACTAAGTGTACCCCCCCTTTCCCCCCCAGGGGGGGTATACTATGCATAATCGTGCATACATTTATATACCACATATATTATGGTACCGGTAATATATACTATATATGTACTAAACCCATTATATGTATACGGGCATTAACCTATATTCCACATTTCTCCCAATGTCCATTCTATGCATGATCCAGGACATACTCATTTACCCTCCCCATAGACAGTTCCAAACCACTATCAAGCCACCTAACTATGAATGGTTACAGGACATAAATCTCACTCTCATGTTCTCCCCCCAACAAGTCACCTAACTATGAATGGTTACAGGACATACATTTAACTACCATGTTCTAACCCATTTGGTTATGCTCGCCGTATCAGATGGATTTATTGATCGTCCACCTCACGAGAGATCAGCAACCCCTGCCTGTAATGTACTTCATGACCAGTCTCAGGCCCATTC
>Tibetan562
AATTTTATTTTTTAACCTAACTCCCCTACTAAGTGTACCCCCCCTTTCCCCCCCAGGGGGGGTATACTATGCATAATCGTGCATACATTTATATACCACATATATTATGGTACCGGTAATATATACTATATATGTACTAAACCCATTATATGTATACGGGCATTAACCTATATTCCACATTTCTCCCAATGTCCATTCTATGCATGGTCCAGGACATACTCATTTACCCTCCCCATAGACAGTTCCAAACCACTATCAAGCCACCTAACTATGAATGGTTACAGGACATAAATCTCACTCTCATGTTCTCCCCCCAACAAGTCACCTAACTATGAATGGTTACAGGACATACATTTAACTACCATGTTCTAACCCATTTGGTTATGCTCGCCGTATCAGATGGATTTATTGATCGTCCACCTCACGAGAGATCAGCAACCCCTGCCTGTAATGTACTTCATGACCAGTCTCAGGCCCATTC
>Tibetan563
AATTTTATTTTTTAACCTAACTCCCCTACTAAGTGTACCCCCCCTTTCCCCCCCAGGGGGGGTATACTATGCATAATCGTGCATACATTTATATACCACATATATTATGGTACCGGTAATATATACTATATATGTACTAAACCCATTATATGTATACGGGCATTAATCTATATTCCACATTTCTCCCAATGTCCATTCTATGCATGATCCAGGACACACTCATTCACCCTCCCCATAGACAGCTCCAAACCACTACCAAGTCACCTAACTATGAATGGTTACAGGACATAAATCTCACTCTCATGTTCTTCCCCCAACAAGTCACCTAACTATGAATGGTTACAGGACATACATTTAACTACCATGTTCTAACCCATTTGGTTATGCTCGCCGTATCAGATGGATTTATTGATCGTCCACCTCACGAGAGATCAGCAACCCCTGCTTGTAATGTACTTCATGACCAGTCTCAGGCCCATTC
>Tibetan564
AATTTTATTTTTTAACCTAACTCCCCTACTAAGTGTACCCCCCCTTTCCCCCCCAGGGGGGGTATACTATGCATAATCGTGCATACATTTATATACCACATATATTATGGTACCGGTAATATATACTATATATGTACTAAACCCATTATATGTATACGGGCATTAACCTATATTCCACATTTCTCCCAATGTCCATTCTATGCATGGTCCAGGACATACTCATTTACCCTCCCCATAGACAGTTCCAAACCACTATCAAGCCACCTAACTATGAATGGTTACAGGACATAAATCTCACTCTCATGTTCTCCCCCCAACAAGTCACCTAACTATGAATGGTTACAGGACATACATTTAACTACCATGTTCTAACCCATTTGGTTATGCTCGCCGTATCAGATGGATTTATTGATCGTCCACCTCACGAGAGATCAGCAACCCCTGCCTGTAATGTACTTCATGACCAGTCTCAGGCCCATTC
>Tibetan565
AATTTTATTTTTTAACCTAACTCCCCTACTAAGTGTACCCCCCCTTTCCCCCCCAGGGGGGGTATACTATGCATAATCGTGCATACATTTATATACCACATATATTATGGTACCGGTAATATATACTATATATGTACTAAACCCATTATATGTATACGGGCATTAATCTATATTCCACATTTCTCCCAATGTCCATTCCATGCATGATCCAGGACACACTCATTCACCCTCCCCATAGACAGCTCCAAACCACTACCAAGTCACCTAACTATGAATGGTTACAGGACATAAATCTCACTCTCATGTTCTTCCCCCAACAAGTCACCTAACTATGAATGGTTACAGGACATACATTTAACTACCATGTTCTAACCCATTTGGTTATGCTCGCCGTATCAGATGGATTTATTGATCGTCCACCTCACGAGAGATCAGCAACCCCTGCTTGTAATGTACTTCATGACCAGTCTCAGGCCCATTC
>Tibetan566
AATTTTATTTTTTAACCTAACTCCCCTACTAAGTGTACCCCCCCTTTCCCCCCCAGGGGGGGTATACTATGCATAATCGTGCATACATTTATATACCACATATATTATGGTACCGGTAATATATACTATATATGTACTAAACCCATTATATGTATACGGGCATTAATCTATATTCCACATTTCTCCCAATGTCCATTCTATGCATGATCCAGGACACACTCATTCACCCTCCCCATAGACAGCTCCAAACCACTACCAAGTCACCTAACTATGAATGGTTACAGGACATAAATCTCACTCTCATGTTCTTCCCCCAACAAGTCACCTAACTATGAATGGTTACAGGACATACATTTAACTACCATGTTCTAACCCATTTGGTTATGCTCGCCGTATCAGATGGATTTATTGATCGTCCACCTCACGAGAGATCAGCAACCCCTGCTTGTAATGTACTTCATGACCAGTCTCAGGCCCATTC
>Tibetan567
AATTTTATTTTTTAACCTAACTCCCCTACTAAGTGTACCCCCCCTTTCCCCCCCAGGGGGGGTATACTATGCATAATCGTGCATACATTTATATACCACATATATTATGGTACCGGTAATATATACTATATATGTACTAAACCCATTATATGTATACGGGCATTAACCTATATTCCACATTTCTCCCAATGTCCATTCTATGCATGATCCAGGACATACTCATTTACCCTCCCCATAGACAGTTCCAAACCACTATCAAGCCACCTAACTATGAATGGTTACAGGACATAAATCTCACTCTCATGTTCTCCCCCCAACAAGTCACCTAACTATGAATGGTTACAGGACATACATTTAACTACCATGTTCTAACCCATTTGGTTATGCTCGCCGTATCAGATGGATTTATTGATCGTCCACCTCACGAGAGATCAGCAACCCCTGCCTGTAATGTACTTCATGACCAGTCTCAGGCCCATTC
>Tibetan568
AATTTTATTTTTTAACCTAACTCCCCTACTAAGTGTACCCCCCCTTTCCCCCCCAGGGGGGGTATACTATGCATAATCGTGCATACATTTATATACCACATATATTATGGTACCGGTAATATATACTATATATGTACTAAACCCATTATATGTATACGGGCATTAACCTATATTCCACATTTCTCCCAATGTCCATTCTATGCATGATCCAGGACATACTCATTTACCCTCCCCATAGACAGTTCCAAACCACTATCAAGCCACCTAACTATGAATGGTTACAGGACATAAATCTCACTCTCATGTTCTCCCCCCAACAAGTCACCTAACTATGAATGGTTACAGGACATACATTTAACTACCATGTTCCAACCCATTTGGTTATGCTCGCCGTATCAGATGGATTTATTGATCGTCCACCTCACGAGAGATCAGCAACCCCTGCCTGTAATGTACTTCATGACCAGTCTCAGGCCCATTC
>Tibetan57
AATTTTATTTTTTAACCTAACTCCCCTACTAAGTGTACCCCCCCTTTCCCCCCCAGGGGGGGTATACTATGCATAATCGTGCATACATTTATATACCACATATATTATGGTACCGGTAATATATACTATATATGTACTAAACCCATTATATGTATACGGGCATTAACCTATATTCCACATTTCTCCCAATGTCCATTCTATGCATGATCCAGGACATACTCATTTACCCTCCCCATAGACAGTTCCAAACCACTATCAAGCCACCTAACTATGAATGGTTACAGGACATAAATCTCACTCTCATGTTCTTCCCCCAACAAGTCACCTAACTATGAATGGTTACAGGACATACATTTAACTACCATGTTCTAACCCATTTGGTTATGCTCGCCGTATCAGATGGATTTATTGATCGTCCACCTCACGAGAGATCAGCAACCCCTGCCTGTAATGTACTTCATGACCAGTCTCAGGCCCATTC
>Tibetan570
AATTTTATTTTTTAACCTAACTCCCCTACTAAGTGTACCCCCCCTTTCCCCCCCAGGGGGGGTATACTATGCATAATCGTGCATACATTTATATACCACATATATTATGGTACCGGTAATATATACTATATATGTACTAAACCCATTATATGTATACGGGCATTAACCTATATTCCACATTTCTCCCAATGTCCATTCTATGCATGATCCAGGACATACTCATTTACCCTCCCCATAGACAGTTCCAAACCACTATCAAGCCACCTAACTATGAATGGTTACAGGACATAAATCTCACTCTCATGTTCTCCCCCCAACAAGTCACCTAACTATGAATGGTTACAGGACATACATTTAACTACCATGTTCTAACCCATTTGGTTATGCTCGCCGTATCAGATGGATTTATTGATCGTCCACCTCACGAGAGATCAGCAACCCCTGCCTGTAATGTACTTCATGACCAGTCTCAGGCCCATTC
>Tibetan571
AATTTTATTTTTTAACCTAACTCCCCTACTAAGTGTACCCCCCCTTTCCCCCCCAGGGGGGGTATACTATGCATAATCGTGCATACATTTATATACCACATATATTATGGTACCGGTAATATATACTATATATGTACTAAACCCATTATATGTATACGGGCATTAATCTATATTCCACATTTCTCCCAATGTCCATTCTATGCATGATCCAGGACACACTCATTCACCCTCCCCATAGACAGCTCCAAACCACTACCAAGTCACCTAACTATGAATGGTTACAGGACATAAATCTCACTCTCATGTTCTTCCCCCAACAAGTCACCTAACTATGAATGGTTACAGGACATACATTTAACTACCATGTTCTAACCCATTTGGTTATGCTCGCCGTATCAGATGGATTTATTGATCGTCCACCTCACGAGAGATCAGCAACCCCTGCTTGTAATGTACTTCATGACCAGTCTCAGGCCCATTC
>Tibetan572
AATTTTATTTTTTAACCTAACTCCCCTACTAAGTGTACCCCCCCTTTCCCCCCCAGGGGGGGTATACTATGCATAATCGTGCATACATTTATATACCACATATATTATGGTACCGGTAATATATACTATATATGTACTAAACCCATTATATGTATACGGGCATTAATCTATATTCCACATTTCTCCCAATGTCCATTCTATGCATGATCCAGGACACACTCATTCACCCTCCCCATAGACAGCTCCAAACCACTACCAAGTCACCTAACTATGAATGGTTACAGGACATAAATCTCACTCTCATGTTCTTCCCCCAACAAGTCACCTAACTATGAATGGTTACAGGACATACATTTAACTACCATGTTCTAACCCATTTGGTTATGCTCGCCGTATCAGATGGATTTATTGATCGTCCACCTCACGAGAGATCAGCAACCCCTGCTTGTAATGTACTTCATGACCAGTCTCAGGCCCATTC
>Tibetan574
AATTTTATTTTTTAACCTAACTCCCCTACTAAGTGTACCCCCCCTTTCCCCCCCAGGGGGGGTATACTATGCATAATCGTGCATACATTTATATACCACATATATTATGGTACCGGTAATATATACTATATATGTACTAAACCCATTATATGTATACGGGCATTAACCTATATTCCACATTTCTCCCAATGTCCATTCTATGCATGATCCAGGACATACTCATTTACCCTCCCCATAGACAGTTCCAAACCACTATCAAGCCACCTAACTATGAATGGTTACAGGACATAAATCTCACTCTCATGTTCTCCCCCCAACAAGTCACCTAACTATGAATGGTTACAGGACATACATTTAACTACCATGTTCCAACCCATTTGGTTATGCTCGCCGTATCAGATGGATTTATTGATCGTCCACCTCACGAGAGATCAGCAACCCCTGCCTGTAATGTACTTCATGACCAGTCTCAGGCCCATTC
>Tibetan575
AATTTTATTTTTTAACCTAACTCCCCTACTAAGTGTACCCCCCCTTTCCCCCCCAGGGGGGGTATACTATGCATAATCGTGCATACATTTATATACCACATATATTATGGTACCGGTAATATATACTATATATGTACTAAACCCATTATATGTATACGGGCATTAACCTATATTCCACATTTCTCCCAATGTCCATTCTATGCATGATCTAGGACATACTCATTTACCCTCCCCATAGACAGTTCCAAACCACTATCAAGCCACCTAACTATGAATGGTTACAGGACATAAATCTCACTCTCATGTTCTCCCCCCAACAAGTCACCTAACTATGAATGGTTACAGGACATACATTTAACTACCATGTTCTAACCCATTTGGTTATGCTCGCCGTATCAGATGGATTTATTGATCGTCCACCTCACGAGAGATCAGCAACCCCTGCCTGTAATGTACTTCATGACCAGTCTCAGGCCCATTC
>Tibetan576
AATTTTATTTTTTAACCTAACTCCCCTACTAAGTGTACCCCCCCTTTCCCCCCCAGGGGGGGTATACTATGCATAATCGTGCATACATTTATATACCACATATATTATGGTACCGGTAATATATACTATATATGTACTAAACCCATTATATGTATACGGGCATTAACCTATATTCCACATTTCTCCCAATGTCCATTCTATGCATGGTCCAGGACATACTCATTTACCCTCCCCATAGACAGTTCCAAACCACTATCAAGCCACCTAACTATGAATGGTTACAGGACATAAATCTCACTCTCATGTTCTCCCCCCAACAAGTCACCTAACTATGAATGGTTACAGGACATACATTTAACTACCATGTTCTAACCCATTTGGTTATGCTCGCCGTATCAGATGGATTTATTGATCGTCCACCTCACGAGAGATCAGCAACCCCTGCCTGTAATGTACTTCATGACCAGTCTCAGGCCCATTC
>Tibetan577
AATTTTATTTTTTAACCTAACTCCCCTACTAAGTGTACCCCCCCTTTCCCCCCCAGGGGGGGTATACTATGCATAATCGTGCATACATTTATATACCACATATATTATGGTACCGGTAATATATACTATATATGTACTAAACCCATTATATGTATACGGGCATTAACCTATATTCCACATTTCTCCCAATGTCCATTCTATGCATGATCCAGGACATACTCATTTACCCTCCCCATAGACAGTTCCAAACCACTATCAAGCCACCTAACTATGAATGGTTACAGGACATAAATCTCACTCTCATGTTCTCCCCCCAACAAGTCACCTAACTATGAATGGTTACAGGACATACATTTAACTACCATGTTCCAACCCATTTGGTTATGCTCGCCGTATCAGATGGATTTATTGATCGTCCACCTCACGAGAGATCAGCAACCCCTGCCTGTAATGTACTTCATGACCAGTCTCAGGCCCATTC
>Tibetan578
AATTTTATTTTTTAACCTAACTCCCCTACTAAGTGTACCCCCCCTTTCCCCCCCAGGGGGGGTATACTATGCATAATCGTGCATACATTTATATACCACATATATTATGGTACCGGTAATATATACTATATATGTACTAAACCCATTATATGTATACGGGCATTAACCTATATTCCACATTTCTCCCAATGTCCATTCTATGCATGGTCCAGGACATACTCATTTACCCTCCCCATAGACAGTTCCAAACCACTATCAAGCCACCTAACTATGAATGGTTACAGGACATAAATCTCACTCTCATGTTCTCCCCCCAACAAGTCACCTAACTATGAATGGTTACAGGACATACATTTAACTACCATGTTCTAACCCATTTGGTTATGCTCGCCGTATCAGATGGATTTATTGATCGTCCACCTCACGAGAGATCAGCAACCCCTGCCTGTAATGTACTTCATGACCAGTCTCAGGCCCATTC
>Tibetan57x
AATTTTATTTTTTAACCTAACTCCCCTACTAAGTGTACCCCCCCTTTCCCCCCCAGGGGGGGTATACTATGCATAATCGTGCATACATTTATATACCACATATATTATGGTACCGGTAATATATACTATATATGTACTAAACCCATTATATGTATACGGGCATTAACCTATATTCCACATTTCTCCCAATGTCCATTCTATGCATGGTCCAGGACATACTCATTTACCCTCCCCATAGACAGTTCCAAACCACTATCAAGCCACCTAACTATGAATGGTTACAGGACATAAATCTCACTCTCATGTTCTCCCCCCAACAAGTCACCTAACTATGAATGGTTACAGGACATACATTTAACTACCATGTTCTAACCCATTTGGTTATGCTCGCCGTATCAGATGGATTTATTGATCGTCCACCTCACGAGAGATCAGCAACCCCTGCCTGTAATGTACTTCATGACCAGTCTCAGGCCCATTC
>Tibetan58
AATTTTATTTTTTAACCTAACTCCCCTACTAAGTGTACCCCCCCTTTCCCCCCCAGGGGGGGTATACTATGCATAATCGTGCATACATTTATATACCACATATATTATGGTACCGGTAATATATACTATATATGTACTAAACCCATTATATGTATACGGGCATTAATCTATATTCCACATTTCTCCCAATGTCCATTCTATGCATGATCCAGGACATACTCATTCACCCTCCCCATAGACAACTCCAAACCACTACCAAGTCACCTAACTATGAATGGTTGCAGGACATAAATCTCACTCTCATGTTCTTCCCCCAACAAGTCACCTAACTATGAATGGTTGCAGGACATACATTTAACTACTATGCTCTAACCCATTTGGTTATGCTCGCCGTATCAGATGGATTTATTGATCGTCCACCTCACGAGAGATCAGCAACCCCTGCCTGTAATGTACTTCATGACCAGTCTCAGGCCCATTC
>Tibetan581
AATTTTATTTTTTAACCTAACTCCCCTACTAAGTGTACCCCCCCTTTCCCCCCCAGGGGGGGTATACTATGCATAATCGTGCATACATTTATATACCACATATATTATGGTACCGGTAATATATACTATATATGTACTAAACCCATTATATGTATACGGGCATTAACCTATATTCCACATTTCTCCCAATGTCCATTCTATGCATGGTCCAGGACATACTCATTTACCCTCCCCATAGACAGTTCCAAACCACTATCAAGCCACCTAACTATGAATGGTTACAGGACATAAATCTCACTCTCATGTTCTCCCCCCAACAAGTCACCTAACTATGAATGGTTACAGGACATACATTTAACTACCATGTTCTAACCCATTTGGTTATGCTCGCCGTATCAGATGGATTTATTGATCGTCCACCTCACGAGAGATCAGCAACCCCTGCCTGTAATGTACTTCATGACCAGTCTCAGGCCCATTC
>Tibetan5821
AATTTTATTTTTTAACCTAACTCCCCTACTAAGTGTACCCCCCCTTTCCCCCCCAGGGGGGGTATACTATGCATAATCGTGCATACATTTATATACCACATATATTATGGTACCGGTAATATATACTATATATGTACTAAACCCATTATATGTATACGGGCATTAACCTATATTCCACATTTCTCCCAATGTCCATTCTATGCATGGTCCAGGACATACTCATTTACCCTCCCCATAGACAGTTCCAAACCACTATCAAGCCACCTAACTATGAATGGTTACAGGACATAAATCTCACTCTCATGTTCTCCCCCCAACAAGTCACCTAACTATGAATGGTTACAGGACATACATTTAACTACCATGTTCTAACCCATTTGGTTATGCTCGCCGTATCAGATGGATTTATTGATCGTCCACCTCACGAGAGATCAGCAACCCCTGCCTGTAATGTACTTCATGACCAGTCTCAGGCCCATTC
>Tibetan5822
AATTTTATTTTTTAACCTAACTCCCCTACTAAGTGTACCCCCCCTTTCCCCCCCAGGGGGGGTATACTATGCATAATCGTGCATACATTTATATACCACATATATTATGGTACCGGTAATATATACTATATATGTACTAAACCCATTATATGTATACGGGCATTAATCTATATTCCACATTTCTCCCAATGTCCATTCTATGCATGATCCAGGACACACTCATTCACCCTCCCCATAGACAGCTCCAAACCACTACCAAGTCACCTAACTATGAATGGTTACAGGACATAAATCTCACTCTCATGTTCTTCCCCCAACAAGTCACCTAACTATGAATGGTTACAGGACATACATTTAACTACCATGTTCTAACCCATTTGGTTATGCTCGCCGTATCAGATGGATTTATTGATCGTCCACCTCACGAGAGATCAGCAACCCCTGCTTGTAATGTACTTCATGACCAGTCTCAGGCCCATTC
>Tibetan584
AATTTTATTTTTTAACCTAACTCCCCTACTAAGTGTACCCCCCCTTTCCCCCCCAGGGGGGGTATACTATGCATAATCGTGCATACATTTATATACCACATATATTATGGTACCGGTAATATATACTATATATGTACTAAACCCATTATATGTATACGGGCATTAACCTATATTCCACATTTCTCCCAATGTCCATTCTATGCATGGTCCAGGACATACTCATTTACCCTCCCCATAGACAGTTCCAAACCACTATCAAGCCACCTAACTATGAATGGTTACAGGACATAAATCTCACTCTCATGTTCTCCCCCCAACAAGTCACCTAACTATGAATGGTTACAGGACATACATTTAACTACCATGTTCTAACCCATTTGGTTATGCTCGCCGTATCAGATGGATTTATTGATCGTCCACCTCACGAGAGATCAGCAACCCCTGCCTGTAATGTACTTCATGACCAGTCTCAGGCCCATTC
>Tibetan586
AATTTTATTTTTTAACCTAACTCCCCTACTAAGTGTACCCCCCCTTTCCCCCCCAGGGGGGGTATACTATGCATAATCGTGCATACATTTATATACCACATATATTATGGTACCGGTAATATATACTATATATGTACTAAACCCATTATATGTATACGGGCATTAACCTATATTCCACATTTCTCCCAATGTCCATTCTATGCATGATCCAGGACATACTCATTTACCCTCCCCATAGACAGTTCCAAACCACTATCAAGCCACCTAACTATGAATGGTTACAGGACATAAATCTCACTCTCATGTTCTCCCCCCAACAAGTCACCTAACTATGAATGGTTACAGGACATACATTTAACTACCATGTTCTAACCCATTTGGTTATGCTCGCCGTATCAGATGGATTTATTGATCGTCCACCTCACGAGAGATCAGCAACCCCTGCCTGTAATGTACTTCATGACCAGTCTCAGGCCCATTC
>Tibetan59
AATTTTATTTTTTAACCTAACTCCCCTACTAAGTGTACCCCCCCTTTCCCCCCCAGGGGGGGTATACTATGCATAATCGTGCATACATTTATATACCACATATATTATGGTACCGGTAATATATACTATATATGTACTAAACCCATTATATGTATACGGGCATTAATCTATATTCCACATTTCTCCCAATGTCCATTCCATGCATGATCCAGGACACACTCATTCACCCTCCCCATAGACAGCTCCAAACCACTACCAAGTCACCTAACTATGAATGGTTACAGGACATAAATCTCACTCTCATGTTCTTCCCCCAACAAGTCACCTAACTATGAATGGTTACAGGACATACATTTAACTACCATGTTCTAACCCATTTGGTTATGCTCGCCGTATCAGATGGATTTATTGATCGTCCACCTCACGAGAGATCAGCAACCCCTGCTTGTAATGTACTTCATGACCAGTCTCAGGCCCATTC
>Tibetan61
AATTTTATTTTTTAACCTAACTCCCCTACTAAGTGTACCCCCCCTTTCCCCCCCAGGGGGGGTATACTATGCATAATCGTGCATACATTTATATACCACATATATTATGGTACCGGTAATATATACTATATATGTACTAAACCCATTATATGTATACGGGCATTAATCTATATTCCACATTTCTCCCAATGTCCATTCTATGCATGATCCAGGACACACTCATTCACCCTCCCCATAGACAGCTCCAAACCACTACCAAGTCACCTAACTATGAATGGTTACAGGACATAAATCTCACTCTCATGTTCTTCCCCCAACAAGTCACCTAACTATGAATGGTTACAGGACATACATTTAACTACCATGTTCTAACCCATTTGGTTATGCTCGCCGTATCAGATGGATTTATTGATCGTCCACCTCACGAGAGATCAGCAACCCCTGCTTGTAATGTACTTCATGACCAGTCTCAGGCCCATTC
>Tibetan62
AATTTTATTTTTTAACCTAACTCCCCTACTAAGTGTACCCCCCCTTTCCCCCCCAGGGGGGGTATACTATGCATAATCGTGCATACATTTATATACCACATATATTATGGTACCGGTAATATATACTATATATGTACTAAACCCATTATATGTATACGGGCATTAATCTATATTCCACATTTCTCCCAATGTCCATTCTATGCATGATCCAGGACATACTCATTCACCCTCCCCATAGACAGCTCCAAACCACTACCAAGTCACCTAACTATGAATGGTTGCAGGACATAAATCTCACTCTCATGCTCTTCCCCCAACAAGTCACCTAACTATGAATGGTTACAGGACATACATCTAACTACCATGTTCTAACCCATTTGGTTATGCTCGTCGTATCAGATGGATTTATTGATCGTCCACCTCACGAGAGATCAGCAACCCCTGCCTGTAATGTACTTCATGACCAGTCTCAGGCCCATTC
>Tibetan63
AATTTTATTTTTTAACCTAACTCCCCTACTAAGTGTACCCCCCCTTTCCCCCCCAGGGGGGGTATACTATGCATAATCGTGCATACATTTATATACCACATATATTATGGTACCGGTAATATATACTATATATGTACTAAACCCATTATATGTATACGGGCATTAATCTATATTCCACATTTCTCCCAATGTCCATTCTATGCATGATCCAGGACACACTCATTCACCCTCCCCATAGACAGCTCCAAACCACTACCAAGTCACCTAACTATGAATGGTTACAGGACATAAATCTCACTCTCATGTTCTTCCCCCAACAAGTCACCTAACTATGAATGGTTACAGGACATACATTTAACTACCATGTTCTAACCCATTTGGTTATGCTCGCCGTATCAGATGGATTTATTGATCGTCCACCTCACGAGAGATCAGCAACCCCTGCTTGTAATGTACTTCATGACCAGTCTCAGGCCCATTC
>Tibetan60
AATTTTATTTTTTAACCTAACTCCCCTACTAAGTGTACCCCCCCTTTCCCCCCCAGGGGGGGTATACTATGCATAATCGTGCATACATTTATATACCACATATATTATGGTACCGGTAATATATACTATATATGTACTAAACCCATTATATGTATACGGGCATTAATCTATATTCCACATTTCTCCCAATGTCCATTCTATGCATGATCCAGGACATACTCATTCACCCTCCCCATAGACAGCTCCAAACCACTACCAAGTCACCTAACTATGAATGGTTGCAGGACATAAATCTCACTCTCATGCTCTTCCCCCAACAAGTCACCTAACTATGAATGGTTACAGGACATACATCTAACTACCATGTTCTAACCCATTTGGTTATGCTCGTCGTATCAGATGGATTTATTGATCGTCCACCTCACGAGAGATCAGCAACCCCTGCCTGTAATGTACTTCATGACCAGTCTCAGGCCCATTC
>Tibetan612
AATTTTATTTTTTAACCTAACTCCCCTACTAAGTGTACCCCCCCTTTCCCCCCCAGGGGGGGTATACTATGCATAATCGTGCATACATTTATATACCACATATATTATGGTACCGGTAATATATACTATATATGTACTAAACCCATTATATGTATACGGGCATTAATCTATATTCCACATTTCTCCCAATGTCCATTCTATGCATGATCCAGGACATACTCATTCACCCTCCCCATAGACAGCTCCAAACCACTACCAAGTCACCTAACTATGAATGGTTGCAGGACATAAATCTCACTCTCATGCTCTTCCCCCAACAAGTCACCTAACTATGAATGGTTACAGGACATACATCTAACTACCATGTTCTAACCCATTTGGTTATGCTCGTCGTATCAGATGGATTTATTGATCGTCCACCTCACGAGAGATCAGCAACCCCTGCCTGTAATGTACTTCATGACCAGTCTCAGGCCCATTC
>Tibetan622
AATTTTATTTTTTAACCTAACTCCCCTACTAAGTGTACCCCCCCTTTCCCCCCCAGGGGGGGTATACTATGCATAATCGTGCATACATTTATATACCACATATATTATGGTACCGGTAATATATACTATATATGTACTAAACCCATTATATGTATACGGGCATTAATCTATATTCCACATTTCTCCCAATGTCCATTCTATGCATGATCCAGGACATACTCATTCACCCTCCCCATAGACAGCTCCAAACCACTACCAAGTCACCTAACTATGAATGGTTGCAGGACATAAATCTCACTCTCATGCTCTTCCCCCAACAAGTCACCTAACTATGAATGGTTACAGGACATACATCTAACTACCATGTTCTAACCCATTTGGTTATGCTCGTCGTATCAGATGGATTTATTGATCGTCCACCTCACGAGAGATCAGCAACCCCTGCCTGTAATGTACTTCATGACCAGTCTCAGGCCCATTC
>Tibetan632
AATTTTATTTTTTAACCTAACTCCCCTACTAAGTGTACCCCCCCTTTCCCCCCCAGGGGGGGTATACTATGCATAATCGTGCATACATTTATATACCACATATATTATGGTACCGGTAATATATACTATATATGTACTAAACCCATTATATGTATACGGGCATTAATCTATATTCCACATTTCTCCCAATGTCCATTCTATGCATGATCCAGGACATACTCATTCACCCTCCCCATAGACAGCTCCAAACCACTACCAAGTCACCTAACTATGAATGGTTGCAGGACATAAATCTCACTCTCATGCTCTTCCCCCAACAAGTCACCTAACTATGAATGGTTACAGGACATACATCTAACTACCATGTTCTAACCCATTTGGTTATGCTCGTCGTATCAGATGGATTTATTGATCGTCCACCTCACGAGAGATCAGCAACCCCTGCCTGTAATGTACTTCATGACCAGTCTCAGGCCCATTC
>Tibetan64
AATTTTATTTTTTAACCTAACTCCCCTACTAAGTGTACCCCCCCTTTCCCCCCCAGGGGGGGTATACTATGCATAATCGTGCATACATTTATATACCACATATATTATGGTACCGGTAATATATACTATATATGTACTAAACCCATTATATGTATACGGGCATTAATCTATATTCCACATTTCTCCCAATGTCCATTCTATGCATGATCCAGGACATACTCATTCACCCTCCCCATAGACAGCTCCAAACCACTACCAAGTCACCTAACTATGAATGGTTGCAGGACATAAATCTCACTCTCATGCTCTTCCCCCAACAAGTCACCTAACTATGAATGGTTACAGGACATACATCTAACTACCATGTTCTAACCCATTTGGTTATGCTCGTCGTATCAGATGGATTTATTGATCGTCCACCTCACGAGAGATCAGCAACCCCTGCCTGTAATGTACTTCATGACCAGTCTCAGGCCCATTC
>Tibetan65
AATTTTATTTTTTAACCTAACTCCCCTACTAAGTGTACCCCCCCTTTCCCCCCCAGGGGGGGTATACTATGCATAATCGTGCATACATTTATATACCACATATATTATGGTACCGGTAATATATACTATATATGTACTAAACCCATTATATGTATACGGGCATTAATCTATATTCCACATTTCTCCCAATGTCCATTCTATGCATGATCCAAGACATACTCATTCACCCTCCCCATAGACAGCTCCAAACCACTACCAAGTCACCTAACTATGAATGGTTACAGGACATAAATCTAACTCTTATGTTCTTCCCCTAACAAGCCACCTAACTATGAATGGTTACAGGACATACATTTAACTACCATGTTCTAACCCATTTGGTTATGCTCGCCGTATCAGATGGATTTATTGATCGTCCACCTCACGAGAGATCAGCAACCCCTGCTTGTAATGTACTTCATGACCAGTCTCAGGCCCATTC
>Tibetan66
AATTTTATTTTTTAACCTAACTCCCCTACTAAGTGTACCCCCCCTTTCCCCCCCAGGGGGGGTATACTATGCATAATCGTGCATACATTTATATACCACATATATTATGGTACCGGTAATATATACTATATATGTACTAAACCCATTATATGTATACGGGCATTAATCTATATTCCACATTTCTCCCAATGTCCATTCTATGCATGATCCAGGACATACTCATTCACCCTCCCCATAGACAGCTCCAAACCACTACCAAGTCACCTAACTATGAATGGTTGCAGGACATAAATCTCACTCTCATGCTCTTCCCCCAACAAGTCACCTAACTATGAATGGTTGCAGGACATACATTTAACTACCATGTTCTAACCCATTTGGTTATGCTCGCCGTATCAGATGGATTTATTGATCGTCCACCTCACGAGAGATCAGCAACCCCTGCCTGTAATGTACTTCATGACCAGTCTCAGGCCCATTC
>Tibetan7
AATTTTATTTTTTAACCTAACTCCCCTACTAAGTGTACCCCCCCTTTCCCCCCCAGGGGGGGTATACTATGCATAATCGTGCATACATTTATATACCACATATATTATGGTACCGGTAATATATACTATATACGTACTAAACCCATTATATGTATACGGGCATTAACCTATATTCCACATTTCTCCCAATGTCCATTCTATGCATGATCCAGGACATACTCACTTACCCTCCCCATAGACAGTTCCAAACCACTATCAAGCCACCTAACTATGAATGGTTACAGGACATAAATCTCACTCTCATGTTCTCCCCCCAACAAGTCACCTAACTATGAATGGTTACAGGACATACATTTAACTACCATGTTCTAACCCATTTGGTTATGCTCGCCGTATCAGATGGATTTATTGATCGTCCACCTCACGAGAGATCAGCAACCCCTGCCTGTAATGTACTTCATGACCAGTCTCAGGCCCATTC
>Tibetan72
AATTTTATTTTTTAACCTAACTCCCCTACTAAGTGTACCCCCCCTTTCCCCCCCAGGGGGGGTATACTATGCATAATCGTGCATACATTTATATACCACATATATTATGGTACCGGTAATATATACTATATATGTACTAAACCCATTATATGTATACGGGCATTAATCTATATTCCACATTTCTCCCAATGTCCATTCTATGCATGATCCAGGACATACTCATTCACCCTCCCCATAGACAGCTCCAAACCACTACCAAGTCACCTAACTATGAATGGTTGCAGGACATAAATCTCACTCTCATGCTCTTCCCCCAACAAGTCACCTAACTATGAATGGTTACAGGACATACATCTAACTACCATGTTCTAACCCATTTGGTTATGCTCGTCGTATCAGATGGATTTATTGATCGTCCACCTCACGAGAGATCAGCAACCCCTGCCTGTAATGTACTTCATGACCAGTCTCAGGCCCATTC
>Tibetan73
AATTTTATTTTTTAACCTAACTCCCCTACTAAGTGTACCCCCCCTTTCCCCCCCAGGGGGGGTATACTATGCATAATCGTGCATACATTTATATACCACATATATTATGGTACCGGTAATATATACTATATATGTACTAAACCCATTATATGTATACGGGCATTAATCTATATTCCACATTTCTCCCAATGTCCATTCTATGCATGATCCAGGACACACTCATTCACCCTCCCCATAGACAGCTCCAAACCACTACCAAGTCACCTAACTATGAATGGTTACAGGACATAAATCTCACTCTCATGTTCTTCCCCCAACAAGTCACCTAACTATGAATGGTTACAGGACATACATTTAACTACCATGTTCTAACCCATTTGGTTATGCTCGCCGTATCAGATGGATTTATTGATCGTCCACCTCACGAGAGATCAGCAACCCCTGCTTGTAATGTACTTCATGACCAGTCTCAGGCCCATTC
>Tibetan74
AATTTTATTTTTTAACCTAACTCCCCTACTAAGTGTACCCCCCCTTTCCCCCCCAGGGGGGGTATACTATGCATAATCGTGCATACATTTATATACCACATATATTATGGTACCGGTAATATATACTATATATGTACTAAACCCATTATATGTATACGGGCATTAATCTATATTCCACATTTCTCCCAATGTCCATTCTATGCATGATCCAGGACATACTCATTCACCCTCCCCATAGACAGCTCCAAACCACTACCAAGTCACCTAACTATGAATGGTTGCAGGACATAAATCTCACTCTCATGCTCTTCCCCCAACAAGTCACCTAACTATGAATGGTTACAGGACATACATCTAACTACCATGTTCTAACCCATTTGGTTATGCTCGTCGTATCAGATGGATTTATTGATCGTCCACCTCACGAGAGATCAGCAACCCCTGCCTGTAATGTACTTCATGACCAGTCTCAGGCCCATTC
>Tibetan75
AATTTTATTTTTTAACCTAACTCCCCTACTAAGTGTACCCCCCCTTTCCCCCCCAGGGGGGGTATACTATGCATAATCGTGCATACATTTATATACCACATATATTATGGTACCGGTAATATATACTATATATGTACTAAACCCATTATATGTATACGGGCATTAATCTATATTCCACATTTCTCCCAATGTCCATTCTATGCATGATCCAGGACACACTCATTCACCCTCCCCATAGACAGCTCCAAACCACTACCAAGTCACCTAACTATGAATGGTTACAGGACATAAATCTCACTCTCATGTTCTTCCCCCAACAAGTCACCTAACTATGAATGGTTACAGGACATACATTTAACTACCATGTTCTAACCCATTTGGTTATGCTCGCCGTATCAGATGGATTTATTGATCGTCCACCTCACGAGAGATCAGCAACCCCTGCTTGTAATGTACTTCATGACCAGTCTCAGGCCCATTC
>Tibetan771
AATTTTATTTTTTAACCTAACTCCCCTACTAAGTGTACCCCCCCTTTCCCCCCCAGGGGGGGTATACTATGCATAATCGTGCATACATTTATATACCACATATATTATGGTACCGGTAATATATACTATATATGTACTAAACCCATTATATGTATACGGGCATTAATCTATATTCCACATTTCTCCCAATGTCCATTCTATGCATGATCCAGGACACACTCATTCACCCTCCCCATAGACAGCTCCAAACCACTACCAAGTCACCTAACTATGAATGGTTACAGGACATAAATCTCACTCTCATGTTCTTCCCCCAACAAGTCACCTAACTATGAATGGTTACAGGACATACATTTAACTACCATGTTCTAACCCATTTGGTTATGCTCGCCGTATCAGATGGATTTATTGATCGTCCACCTCACGAGAGATCAGCAACCCCTGCTTGTAATGTACTTCATGACCAGTCTCAGGCCCATTC
>Tibetan772
AATTTTATTTTTTAACCTAACTCCCCTACTAAGTGTACCCCCCCTTTCCCCCCCAGGGGGGGTATACTATGCATAATCGTGCATACATTTATATACCACATATATTATGGTACCGGTAATATATACTATATATGTACTAAACCCATTATATGTATACGGGCATTAATCTATATTCCACATTTCTCCCAATGTCCATTCTATGCATGATCCAAGACATACTCATTCACCCTCCCCATAGACAGTTCTAAACCACTATCAAGCCACCTAACTATGAATGGTTACAGGACATAAATCTCACTCTCATGTTCTCCCCCTAACAAGTCACCTAACTATGAATGGTTACAGGACATACATTTAACTACCATGTTCTAACCCATTTGGTTATGCTCGCCGTATCAGATGGATTTATTGATCGTCCACCTCACGAGAGATCAGCAACCCCTGCCTGTAATGTACTTCATGACCAGTCTCAGGCCCATTC
>Tibetan781
AATTTTATTTTTTAACCTAACTCCCCTACTAAGTGTACCCCCCCTTTCCCCCCCAGGGGGGGTATACTATGCATAATCGTGCATACATTTATATACCACATATATTATGGTACCGGTAATATATACTATATATGTACTAAACCCATTATATGTATACGGGCATTAATCTATATTCCACATTTCTCCCAATGTCCATTCTATGCATGATCCAGGACATACTCATTCACCCTCCCCATAGACAGCTCCAAACCACTACCAAGTCACCTAACTATGAATGGTTGCAGGACATAAATCTCACTCTCATGCTCTTCCCCCAACAAGTCACCTAACTATGAATGGTTACAGGACATACATCTAACTACCATGTTCTAACCCATTTGGTTATGCTCGTCGTATCAGATGGATTTATTGATCGTCCACCTCACGAGAGATCAGCAACCCCTGCCTGTAATGTACTTCATGACCAGTCTCAGGCCCATTC
>Tibetan782
AATTTTATTTTTTAACCTAACTCCCCTACTAAGTGTACCCCCCCTTTCCCCCCCAGGGGGGGTATACTATGCATAATCGTGCATACATTTATATACCACATATATTATGGTACCGGTAATATATACTATATATGTACTAAACCCATTATATGTATACGGGCATTAATCTATATTCCACATTTCTCCCAATGTCCATTCTATGCATGATCCAAGACATACTCATTCACCCTCCCCATAGACAGTTCTAAACCACTATCAAGCCACCTAACTATGAATGGTTACAGGACATAAATCTCACTCTCATGTTCTCCCCCTAACAAGTCACCTAACTATGAATGGTTACAGGACATACATTTAACTACCATGTTCTAACCCATTTGGTTATGCTCGCCGTATCAGATGGATTTATTGATCGTCCACCTCACGAGAGATCAGCAACCCCTGCCTGTAATGTACTTCATGACCAGTCTCAGGCCCATTC
>Tibetan79
AATTTTATTTTTTAACCTAACTCCCCTACTAAGTGTACCCCCCCTTTCCCCCCCAGGGGGGGTATACTATGCATAATCGTGCATACATTTATATACCACATATATTATGGTACCGGTAATATATACTATATATGTACTAAACCCATTATATGTATACGGGCATTAATCTATATTCCACATTTCTCCCAATGTCCATTCTATGCATGATCCAAGACATACTCATTCACCCTCCCCATAGACAGTTCTAAACCACTATCAAGCCACCTAACTATGAATGGTTACAGGACATAAATCTCACTCTCATGTTCTCCCCCTAACAAGTCACCTAACTATGAATGGTTACAGGACATACATTTAACTACCATGTTCTAACCCATTTGGTTATGCTCGCCGTATCAGATGGATTTATTGATCGTCCACCTCACGAGAGATCAGCAACCCCTGCCTGTAATGTACTTCATGACCAGTCTCAGGCCCATTC
>Tibetan8
AATTTTATTTTTTAACCTAACTCCCCTACTAAGTGTACCCCCCCTTTCCCCCCCAGGGGGGGTATACTATGCATAATCGTGCATACATTTATATACCACATATATTATGGTACCGGTAATATATACTATATATGTACTAAACCCATTATATGTATACGGGCATTAATCTATATTCCACATTTCTCCCAATGTCCATTCTATGCATGATCCAGGACACACTCATTCACCCTCCCCATAGACAGCTCCAAACCACTACCAAGTCACCTAACTATGAATGGTTACAGGACATAAATCTCACTCTCATGTTCTTCCCCCAACAAGTCACCTAACTATGAATGGTTACAGGACATACATTTAACTACCATGTTCTAACCCATTTGGTTATGCTCGCCGTATCAGATGGATTTATTGATCGTCCACCTCACGAGAGATCAGCAACCCCTGCTTGTAATGTACTTCATGACCAGTCTCAGGCCCATTC
>Tibetan80
AATTTTATTTTTTAACCTAACTCCCCTACTAAGTGTACCCCCCCTTTCCCCCCCAGGGGGGGTATACTATGCATAATCGTGCATACATTTATATACCACATATATTATGGTACCGGTAATATATACTATATATGTACTAAACCCATTATATGTATACGGGCATTAATCTATATTCCACATTTCTCCCAATGTCCATTCTATGCATGATCCAAGACATACTCATTCACCCTCCCCATAGACAGTTCTAAACCACTATCAAGCCACCTAACTATGAATGGTTACAGGACATAAATCTCACTCTCATGTTCTCCCCCTAACAAGTCACCTAACTATGAATGGTTACAGGACATACATTTAACTACCATGTTCTAACCCATTTGGTTATGCTCGCCGTATCAGATGGATTTATTGATCGTCCACCTCACGAGAGATCAGCAACCCCTGCCTGTAATGTACTTCATGACCAGTCTCAGGCCCATTC
>Tibetan811
AATTTTATTTTTTAACCTAACTCCCCTACTAAGTGTACCCCCCCTTTCCCCCCCAGGGGGGGTATACTATGCATAATCGTGCATACATTTATATACCACATATATTATGGTACCGGTAATATATACTATATATGTACTAAACCCATTATATGTATACGGGCATTAATCTATATTCCACATTTCTCCCAATGTCCATTCTATGCATGATCCAAGACATACTCATTCACCCTCCCCATAGACAGTTCTAAACCACTATCAAGCCACCTAACTATGAATGGTTACAGGACATAAATCTCACTCTCATGTTCTCCCCCTAACAAGTCACCTAACTATGAATGGTTACAGGACATACATTTAACTACCATGTTCTAACCCATTTGGTTATGCTCGCCGTATCAGATGGATTTATTGATCGTCCACCTCACGAGAGATCAGCAACCCCTGCCTGTAATGTACTTCATGACCAGTCTCAGGCCCATTC
>Tibetan813
AATTTTATTTTTTAACCTAACTCCCCTACTAAGTGTACCCCCCCTTTCCCCCCCAGGGGGGGTATACTATGCATAATCGTGCATACATTTATATACCACATATATTATGGTACCGGTAATATATACTATATATGTACTAAACCCATTATATGTATACGGGCATTAATCTATATTCCACATTTCTCCCAATGTCCATTCTATGCATGATCCAGGACATACTCATTCACCCTCCCCATAGACAGCTCCAAACCACTACCAAGTCACCTAACTATGAATGGTTGCAGGACATAAATCTCACTCTCATGCTCTTCCCCCAACAAGTCACCTAACTATGAATGGTTACAGGACATACATCTAACTACCATGTTCTAACCCATTTGGTTATGCTCGTCGTATCAGATGGATTTATTGATCGTCCACCTCACGAGAGATCAGCAACCCCTGCCTGTAATGTACTTCATGACCAGTCTCAGGCCCATTC
>Tibetan821
AATTTTATTTTTTAACCTAACTCCCCTACTAAGTGTACCCCCCCTTTCCCCCCCAGGGGGGGTATACTATGCATAATCGTGCATACATTTATATACCACATATATTATGGTACCGGTAATATATACTATATATGTACTAAACCCATTATATGTATACGGGCATTAATCTATATTCCACATTTCTCCCAATGTCCATTCTATGCATGATCCAGGACATACTCATTCACCCTCCCCATAGACAGCTCCAAACCACTACCAAGCCACCTAACTATGAATGGTTGCAGGACATAAATCTCACTCTCATGCTCTTCCCCCAACAAGTCACCTAACTATGAATGGTTACAGGACATACATCTAACTACCATGTTCTAACCCATTTGGTTATGCTCGTCGTATCAGATGGATTTATTGATCGTCCACCTCACGAGAGATCAGCAACCCCTGCCTGTAATGTACTTCATGACCAGTCTCAGGCCCATTC
>Tibetan851
AATTTTATTTTTTAACCTAACTCCCCTACTAAGTGTACCCCCCCTTTCCCCCCCAGGGGGGGTATACTATGCATAATCGTGCATACATTTATATACCACATATATTATGGTACCGGTAATATATACTATATATGTACTAAACCCATTATATGTATACGGGCATTAATCTATATTCCACATTTCTCCCAATGTCCATTCTATGCATGATCCAGGACATACTCATTCACCCTCCCCATAGACAACTCCAAACCACTACCAAGTCACCTAACTATGAATGGTTGCAGGACATAAATCTCACTCTCATGTTCTTCCCCCAACAAGTCACCTAACTATGAATGGTTGCAGGACATACATTTAACTACTATGCTCTAACCCATTTGGTTATGCTCGCCGTATCAGATGGATTTATTGATCGTCCACCTCACGAGAGATCAGCAACCCCTGCCTGTAATGTACTTCATGACCAGTCTCAGGCCCATTC
>Tibetan852
AATTTTATTTTTTAACCTAACTCCCCTACTAAGTGTACCCCCCCTTTCCCCCCCAGGGGGGGTATACTATGCATAATCGTGCATACATTTATATACCACATATATTATGGTACCGGTAATATATACTATATATGTACTAAACCCATTATATGTATACGGGCATTAATCTATATTCCACATTTCTCCCAATGTCCATTCTATGCATGATCCAGGACATACTCATTCACCCTCCCCATAGACAGCTCCAAACCACTACCAAGCCACCTAACTATGAATGGTTGCAGGACATAAATCTCACTCTCATGCTCTTCCCCCAACAAGTCACCTAACTATGAATGGTTACAGGACATACATCTAACTACCATGTTCTAACCCATTTGGTTATGCTCGTCGTATCAGATGGATTTATTGATCGTCCACCTCACGAGAGATCAGCAACCCCTGCCTGTAATGTACTTCATGACCAGTCTCAGGCCCATTC
>Tibetan88
AATTTTATTTTTTAACCTAACTCCCCTACTAAGTGTACCCCCCCTTTCCCCCCCAGGGGGGGTATACTATGCATAATCGTGCATACATTTATATACCACATATATTATGGTACCGGTAATATATACTATATATGTACTAAACCCATTATATGTATACGGGCATTAATCTATATTCCACATTTCTCCCAATGTCCATTCTATGCATGATCCAGGACATACTCATTCACCCTCCCCATAGACAGCTCCAAACCACTACCAAGTCACCTAACTATGAATGGTTGCAGGACATAAATCTCACTCTCATGCTCTTCCCCCAACAAGTCACCTAACTATGAATGGTTACAGGACATACATCTAACTACCATGTTCTAACCCATTTGGTTATGCTCGTCGTATCAGATGGATTTATTGATCGTCCACCTCACGAGAGATCAGCAACCCCTGCCTGTAATGTACTTCATGACCAGTCTCAGGCCCATTC
>Tibetan89
AATTTTATTTTTTAACCTAACTCCCCTACTAAGTGTACCCCCCCTTTCCCCCCCAGGGGGGGTATACTATGCATAATCGTGCATACATTTATATACCACATATATTATGGTACCGGTAATATATACTATATATGTACTAAACCCATTATATGTATACGGGCATTAATCTATATTCCACATTTCTCCCAATGTCCATTCTATGCATGATCCAGGACACACTCATTCACCCTCCCCATAGACAGCTCCAAACCACTACCAAGTCACCTAACTATGAATGGTTACAGGACATAAATCTCACTCTCATGTTCTTCCCCCAACAAGTCACCTAACTATGAATGGTTACAGGACATACATTTAACTACCATGTTCTAACCCATTTGGTTATGCTCGCCGTATCAGATGGATTTATTGATCGTCCACCTCACGAGAGATCAGCAACCCCTGCTTGTAATGTACTTCATGACCAGTCTCAGGCCCATTC
>Tibetan9
AATTTTATTTTTTAACCTAACTCCCCTACTAAGTGTACCCCCCCTTTCCCCCCCAGGGGGGGTATACTATGCATAATCGTGCATACATTTATATACCACATATATTATGGTACCGGTAATATATACTATATATGTACTAAACCCATTATATGTATACGGGCATTAATCTATATTCCACATTTCTCCCAATGTCCATTCTATGCATGATCCAGGACATACTCATTCACCCTCCCCATAGACAGCTCCAAACCACTACCAAGTCACCTAACTATGAATGGTTGCAGGACATAAATCTCACTCTCATGCTCCTCCCCCAACAAGTCACCTAACTATGAATGGTTACAGGACATACATTTAACTACCATGTTCTAACCCATTTGGTTATGCTCGCCGTATCAGATGGATTTATTGATCGTCCACCTCACGAGAGATCAGCAACCCCTGCCTGTAATGTACTTCATGACCAGTCTCAGGCCCATTC
>Tibetan90
AATTTTATTTTTTAACCTAACTCCCCTACTAAGTGTACCCCCCCTTTCCCCCCCAGGGGGGGTATACTATGCATAATCGTGCATACATTTATATACCACATATATTATGGTACCGGTAATATATACTATATATGTACTAAACCCATTATATGTATACGGGCATTAATCTATATTCCACATTTCTCCCAATGTCCATTCTATGCATGATCCAGGACATACTCATTCACCCTCCCCATAGACAGCTCCAAACCACTACCAAGTCACCTAACTATGAATGGTTGCAGGACATAAATCTCACTCTCATGCTCTTCCCCCAACAAGTCACCTAACTATGAATGGTTACAGGACATACATCTAACTACCATGTTCTAACCCATTTGGTTATGCTCGTCGTATCAGATGGATTTATTGATCGTCCACCTCACGAGAGATCAGCAACCCCTGCCTGTAATGTACTTCATGACCAGTCTCAGGCCCATTC
>Tibetan91
AATTTTATTTTTTAACCTAACTCCCCTACTAAGTGTACCCCCCCTTTCCCCCCCAGGGGGGGTATACTATGCATAATCGTGCATACATTTATATACCACATATATTATGGTACCGGTAATATATACTATATATGTACTAAACCCATTATATGTATACGGGCATTAATCTATATTCCACATTTCTCCCAATGTCCATTCTATGCATGATCCAGGACATACTCATTCACCCTCCCCATAGACAGCTCCAAACCACTACCAAGTCACCTAACTATGAATGGTTGCAGGACATAAATCTCACTCTCATGCTCTTCCCCCAACAAGTCACCTAACTATGAATGGTTACAGGACATACATCTAACTACCATGTTCTAACCCATTTGGTTATGCTCGTCGTATCAGATGGATTTATTGATCGTCCACCTCACGAGAGATCAGCAACCCCTGCCTGTAATGTACTTCATGACCAGTCTCAGGCCCATTC
>Tibetan92
AATTTTATTTTTTAACCTAACTCCCCTACTAAGTGTACCCCCCCTTTCCCCCCCAGGGGGGGTATACTATGCATAATCGTGCATACATTTATATACCACATATATTATGGTACCGGTAATATATACTATATATGTACTAAACCCATTATATGTATACGGGCATTAATCTATATTCCACATTTCTCCCAATGTCCATTCTATGCATGATCCAGGACATACTCATTCACCCTCCCCATAGACAGCTCCAAACCACTACCAAGTCACCTAACTATGAATGGTTGCAGGACATAAATCTCACTCTCATGCTCTTCCCCCAACAAGTCACCTAACTATGAATGGTTGCAGGACATACATTTAACTACCATGTTCTAACCCATTTGGTTATGCTCGCCGTATCAGATGGATTTATTGATCGTCCACCTCACGAGAGATCAGCAACCCCTGCCTGTAATGTACTTCATGACCAGTCTCAGGCCCATTC
>Tibetan93
AATTTTATTTTTTAACCTAACTCCCCTACTAAGTGTACCCCCCCTTTCCCCCCCAGGGGGGGTATACTATGCATAATCGTGCATACATTTATATACCACATATATTATGGTACCGGTAATATATACTATATATGTACTAAACCCATTATATGTATACGGGCATTAATCTATATTCCACATTTCTCCCAATGTCCATTCTATGCATGATCCAGGACATACTCATTCACCCTCCCCATAGACAGCTCCAAACCACTACCAAGTCACCTAACTATGAATGGTTGCAGGACATAAATCTCACTCTCATGCTCTTCCCCCAACAAGTCACCTAACTATGAATGGTTACAGGACATACATCTAACTACCATGTTCTAACCCATTTGGTTATGCTCGTCGTATCAGATGGATTTATTGATCGTCCACCTCACGAGAGATCAGCAACCCCTGCCTGTAATGTACTTCATGACCAGTCTCAGGCCCATTC
>Tibetan94
AATTTTATTTTTTAACCTAACTCCCCTACTAAGTGTACCCCCCCTTTCCCCCCCAGGGGGGGTATACTATGCATAATCGTGCATACATTTATATACCACATATATTATGGTACCGGTAATATATACTATATATGTACTAAACCCATTATATGTATACGGGCATTAATCTATATTCCACATTTCTCCCAATGTCCATTCTATGCATGATCCAGGACATACTCATTCACCCTCCCCATAGACAGCTCCAAACCACTACCAAGTCACCTAACTATGAATGGTTGCAGGACATAAATCTCACTCTCATGCTCTTCCCCCAACAAGTCACCTAACTATGAATGGTTACAGGACATACATCTAACTACCATGTTCTAACCCATTTGGTTATGCTCGTCGTATCAGATGGATTTATTGATCGTCCACCTCACGAGAGATCAGCAACCCCTGCCTGTAATGTACTTCATGACCAGTCTCAGGCCCATTC
>Tibetan95
AATTTTATTTTTTAACCTAACTCCCCTACTAAGTGTACCCCCCCTTTCCCCCCCAGGGGGGGTATACTATGCATAATCGTGCATACATTTATATACCACATATATTATGGTACCGGTAATATATACTATATATGTACTAAACCCATTATATGTATACGGGCATTAATCTATATTCCACATTTCTCCCAATGTCCATTCTATGCATGATCCAGGACATACTCATTCACCCTCCCCATAGACAGCTCCAAACCACTACCAAGTCACCTAACTATGAATGGTTGCAGGACATAAATCTCACTCTCATGCTCTTCCCCCAACAAGTCACCTAACTATGAATGGTTACAGGACATACATCTAACTACCATGTTCTAACCCATTTGGTTATGCTCGTCGTATCAGATGGATTTATTGATCGTCCACCTCACGAGAGATCAGCAACCCCTGCCTGTAATGTACTTCATGACCAGTCTCAGGCCCATTC
>Tibetan97
AATTTTATTTTTTAACCTAACTCCCCTACTAAGTGTACCCCCCCTTTCCCCCCCAGGGGGGGTATACTATGCATAATCGTGCATACATTTATATACCACATATATTATGGTACCGGTAATATATACTATATATGTACTAAACCCATTATATGTATACGGGCATTAATCTATATTCCACATTTCTCCCAATGTCCATTCTATGCATGATCCAGGACATACTCATTCACCCTCCCCATAGATAGCTCCAAACCACTACCAAGTCACCTAACTATGAATGGTTGCAGGACATAAATCTCACTCTCATGCTCTTCCCCCAACAAGTCACCTAACTATGAATGGTTACAGGACATACATTTAACTACCATGTTCTAACCCATTTGGTTATGCTCGCCGTATCAGATGGATTTATTGATCGTCCACCTCACGAGAGATCAGCAACCCCTGCCTGTAATGTACTTCATGACCAGTCTCAGGCCCATTC
>Tibetan98
AATTTTATTTTTTAACCTAACTCCCCTACTAAGTGTACCCCCCCTTTCCCCCCCAGGGGGGGTATACTATGCATAATCGTGCATACATTTATATACCACATATATTATGGTACCGGTAATATATACTATATATGTACTAAACCCATTATATGTATACGGGCATTAATCTATATTCCACATTTCTCCCAATGTCCATTCTATGCATGATCCAGGACATACTCATTCACCCTCCCCATAGACAGCTCCAAACCACTACCAAGTCACCTAACTATGAATGGTTGCAGGACATAAATCTCACTCTCATGCTCTTCCCCCAACAAGTCACCTAACTATGAATGGTTGCAGGACATACATTTAACTACCATGTTCTAACCCATTTGGTTATGCTCGCCGTATCAGATGGATTTATTGATCGTCCACCTCACGAGAGATCAGCAACCCCTGCCTGTAATGTACTTCATGACCAGTCTCAGGCCCATTC
>Tibetan991
AATTTTATTTTTTAACCTAACTCCCCTACTAAGTGTACCCCCCCTTTCCCCCCCAGGGGGGGTATACTATGCATAATCGTGCATACATTTATATACCACATATATTATGGTACCGGTAATATATACTATATATGTACTAAACCCATTATATGTATACGGGCATTAACCTATATTCCACATTTCTCCCAATGTCCATTCTATGCATGATCCAGGACATACTCATTTACCCTCCCCATAGACAGTTCCAAACCACTATCAAGCCACCTAACTATGAATGGTTACAGGACATAAATCTCACTCTCATGTTCTCCCCCCAACAAGTCACCTAACTATGAATGGTTACAGGACATACATTTAACTACCATGTTCTAACCCATTTGGTTATGCTCGCCGTATCAGATGGATTTATTGATCGTCCACCTCACGAGAGATCAGCAACCCCTGCCTGTAATGTACTTCATGACCAGTCTCAGGCCCATTC
>Tibetan992
AATTTTATTTTTTAACCTAACTCCCCTACTAAGTGTACCCCCCCTTTCCCCCCCAGGGGGGGTATACTATGCATAATCGTGCATACATTTATATACCACATATATTATGGTACCGGTAATATATACTATATATGTACTAAACCCATTATATGTATACGGGCATTAATCTATATTCCACATTTCTCCCAATGTCCATTCTATGCATGATCCAGGACACACTCATTCACCCTCCCCATAGACAGCTCCAAACCACTACCAAGTCACCTAACTATGAATGGTTACAGGACATAAATCTCACTCTCATGTTCTTCCCCCAACAAGTCACCTAACTATGAATGGTTACAGGACATACATTTAACTACCATGTTCTAACCCATTTGGTTATGCTCGCCGTATCAGATGGATTTATTGATCGTCCACCTCACGAGAGATCAGCAACCCCTGCTTGTAATGTACTTCATGACCAGTCTCAGGCCCATTC
