# Supplementary material for: Genetic evidence from mitochondrial DNA corroborates the origin of Tibetan chickens
Source: PLoS One. 2017 Feb 27;12(2):e0172945. doi: 10.1371/journal.pone.0172945 (PMC5328412; doi:10.1371/journal.pone.0172945)
Supplement: S1 Table — (XLSX) [file pone.0172945.s002.xlsx]

## Sheet: Sheet1
Accession_Number/Sequece_name	Type	Haplogroup	Missing_Variants	Private_Variants	Variants
AF512057.1	Yuannan low land	F3, F3_GU261717, F3_DQ648776		F3: 219; F3_GU261717: 219; F3_DQ648776: 219	212,219,234,236,243,254,256,261,310,317C,446
AF512058.1	Yuannan low land	F3, F3_GU261717, F3_DQ648776		F3: 219; F3_GU261717: 219; F3_DQ648776: 219	212,219,234,236,243,254,256,261,310,317C,446
AF512059.1	Yuannan low land	A, A1, A1a, A1a_GU261684			167212225246315
AF512060.1	Yuannan low land	A, A1, A1a, A1a_GU261684			167212225246315
AF512076.1	Yuannan low land	A, A1, A1a, A1a_GU261684			167212225246315
AF512077.1	Yuannan low land	A1_GU261695		A1_GU261695: 446	167212225246315
AF512078.1	Yuannan low land	A1_GU261695			167212225246315
AF512079.1	Yuannan low land	A1_GU261695			167212225246315		167212225246315
AF512080.1	Yuannan low land	A, A1, A1a, A1a_GU261684			167212225246315
AF512081.1	Yuannan low land	A, A1, A1a, A1a_GU261684			167212225246315
AF512082.1	Yuannan low land	E, E1, E1a, E1a_AP003318, E1b, E1_GU261709, E1_AY235570, E1_AP003580, E1_AP003317			212217243246256
AF512083.1	Yuannan low land	A1_GU261695			167212225246315
AF512084.1	Yuannan low land	B, B1, B1a, B1a_GU261705, B2
AF512085.1	Yuannan low land	B1a_GU261714		B1a_GU261714: 261	261296
AF512086.1	Yuannan low land	A1_GU261695			167212225246315
AF512087.1	Yuannan low land	B, B1, B1a, B1a_GU261705, B2
AF512088.1	Yuannan low land	B, B1, B1a, B1a_GU261705, B2
AF512089.1	Yuannan low land	B, B1, B1a, B1a_GU261705, B2		B: 207; B1: 207; B1a: 207; B1a_GU261705: 207; B2: 207	207
AF512090.1	Yuannan low land	A1_GU261695			167212225246315
AF512108.1	Yuannan low land	F3, F3_GU261717, F3_DQ648776			212,234,236,243,254,256,261,310,317C,446
AF512109.1	Yuannan low land	B, B1, B1a, B1a_GU261705, B2
AF512110.1	Yuannan low land	B, B1, B1a, B1a_GU261705, B2
AF512111.1	Yuannan low land	B, B1, B1a, B1a_GU261705, B2
AF512112.1	Yuannan low land	G, G1, G1_GU261676		G: 317C; G1: 317C; G1_GU261676: 317C	243,246,256,261,296A,302,310,317C,446
AF512113.1	Yuannan low land	A, A1, A1a, A1a_GU261684			167212225246315
AF512114.1	Yuannan low land	B, B1, B1a, B1a_GU261705, B2		B: 207; B1: 207; B1a: 207; B1a_GU261705: 207; B2: 207	207
AF512115.1	Yuannan low land	B, B1, B1a, B1a_GU261705, B2
AF512116.1	Yuannan low land	B, B1, B1a, B1a_GU261705, B2
AF512246.1	Yuannan low land	G, G1, G1_GU261676		G: 317C; G1: 317C; G1_GU261676: 317C	243,246,256,261,296A,302,310,317C,446
AF512247.1	Yuannan low land	A, A1, A1a, A1a_GU261684	A: 212; A1: 212; A1a: 212; A1a_GU261684: 212		167225246315
AF512248.1	Yuannan low land	F3, F3_GU261717, F3_DQ648776			212,234,236,243,254,256,261,310,317C,446
AF512249.1	Yuannan low land	G, G1, G1_GU261676			243,246,256,261,296A,302,310,446
AF512250.1	Yuannan low land	B, B1, B1a, B1a_GU261705, B2		B: 207; B1: 207; B1a: 207; B1a_GU261705: 207; B2: 207	207
AF512251.1	Yuannan low land	B, B1, B1a, B1a_GU261705, B2
AF512252.1	Yuannan low land	A, A1, A1a, A1a_GU261684			167212225246315
AF512253.1	Yuannan low land	A, A1, A1a, A1a_GU261684			167212225246315
AF512254.1	Yuannan low land	B1a_GU261714			296
AF512292.1	Yuannan low land	G, G1, G1_GU261676			243,246,256,261,296A,302,310,446
AF512293.1	Yuannan low land	B, B1, B1a, B1a_GU261705, B2		B: 207; B1: 207; B1a: 207; B1a_GU261705: 207; B2: 207	207
AF512294.1	Yuannan low land	A, A1, A1a, A1a_GU261684			167212225246315
AF512295.1	Yuannan low land	B, B1, B1a, B1a_GU261705, B2
AF512296.1	Yuannan low land	B, B1, B1a, B1a_GU261705, B2
AF512297.1	Yuannan low land	B, B1, B1a, B1a_GU261705, B2
AF512298.1	Yuannan low land	A, A1, A1a, A1a_GU261684			167212225246315
AY392172.1	Yuannan low land	G1a, G1a_GU261719			243,246,256,261,296A,302,310,322,446
AY392173.1	Yuannan low land	F3, F3_GU261717, F3_DQ648776		F3: 199; F3_GU261717: 199; F3_DQ648776: 199	199,212,234,236,243,254,256,261,310,317C,446
AY392174.1	Yuannan low land	B, B1, B1a, B1a_GU261705, B2
AY392175.1	Yuannan low land	B, B1, B1a, B1a_GU261705, B2
AY392176.1	Yuannan low land	H		H: 342	198199212243246
AY392177.1	Yuannan low land	B, B1, B1a, B1a_GU261705, B2
AY392178.1	Yuannan low land	H		H: 342	198199212243246
AY392179.1	Yuannan low land	B, B1, B1a, B1a_GU261705, B2
AY392180.1	Yuannan low land	A, A1, A1a, A1a_GU261684			167212225246315
AY392181.1	Yuannan low land	A, A1, A1a, A1a_GU261684			167212225246315
AY392182.1	Yuannan low land	A, A1, A1a, A1a_GU261684			167212225246315
AY392183.1	Yuannan low land	B, B1, B1a, B1a_GU261705, B2
AY392184.1	Yuannan low land	A, A1, A1a, A1a_GU261684			167212225246315
AY392185.1	Yuannan low land	H			198199212243246
AY392186.1	Yuannan low land	A, A1, A1a, A1a_GU261684			167212225246315
AY392187.1	Yuannan low land	B1a_GU261714			296
AY392188.1	Yuannan low land	B, B1, B1a, B1a_GU261705, B2
AY392189.1	Yuannan low land	B, B1, B1a, B1a_GU261705, B2
AY392190.1	Yuannan low land	A, A1, A1a, A1a_GU261684			167212225246315
AY392191.1	Yuannan low land	B, B1, B1a, B1a_GU261705, B2
AY392192.1	Yuannan low land	F3, F3_GU261717, F3_DQ648776			212,234,236,243,254,256,261,310,317C,446
AY392193.1	Yuannan low land	F3, F3_GU261717, F3_DQ648776			212,234,236,243,254,256,261,310,317C,446
AY392194.1	Yuannan low land	G1a, G1a_GU261719			243,246,256,261,296A,302,310,322,446
AY392195.1	Yuannan low land	B, B1, B1a, B1a_GU261705, B2
AY392196.1	Yuannan low land	G1a, G1a_GU261719			243,246,256,261,296A,302,310,322,446
AY392197.1	Yuannan low land	G1a, G1a_GU261719			243,246,256,261,296A,302,310,322,446
AY392198.1	Yuannan low land	B, B1, B1a, B1a_GU261705, B2
AY392199.1	Yuannan low land	G1a, G1a_GU261719			243,246,256,261,296A,302,310,322,446
AY392200.1	Yuannan low land	G1a, G1a_GU261719			243,246,256,261,296A,302,310,322,446
AY392201.1	Yuannan low land	G1a, G1a_GU261719			243,246,256,261,296A,302,310,322,446
AY392202.1	Yuannan low land	A, A1, A1a, A1a_GU261684			167212225246315
AY392203.1	Yuannan low land	A, A1, A1a, A1a_GU261684			167212225246315
AY392204.1	Yuannan low land	A, A1, A1a, A1a_GU261684			167212225246315
AY392205.1	Yuannan low land	F3, F3_GU261717, F3_DQ648776			212,234,236,243,254,256,261,310,317C,446
AY392206.1	Yuannan low land	F3, F3_GU261717, F3_DQ648776			212,234,236,243,254,256,261,310,317C,446
AY392207.1	Yuannan low land	F3, F3_GU261717, F3_DQ648776			212,234,236,243,254,256,261,310,317C,446
AY392208.1	Yuannan low land	F3, F3_GU261717, F3_DQ648776			212,234,236,243,254,256,261,310,317C,446
AY392209.1	Yuannan low land	G1a, G1a_GU261719		G1a: 301; G1a_GU261719: 301	243,246,256,261,296A,301,302,310,322,446
AY392210.1	Yuannan low land	G1a, G1a_GU261719			243,246,256,261,296A,302,310,322,446
AY392211.1	Yuannan low land	F3, F3_GU261717, F3_DQ648776			212,234,236,243,254,256,261,310,317C,446
AY392212.1	Yuannan low land	F3, F3_GU261717, F3_DQ648776			212,234,236,243,254,256,261,310,317C,446
AY392213.1	Yuannan low land	F, F2, F2_GU261703, F5			212,234,236,243,246,254,256,261,310,317C,446
AY392214.1	Yuannan low land	F3, F3_GU261717, F3_DQ648776			212,234,236,243,254,256,261,310,317C,446
AY392215.1	Yuannan low land	G1_GU261710	G1_GU261710: 281		243,246,256,261,296A,302,310,317C,391A,446
AY392216.1	Yuannan low land	G1_GU261710	G1_GU261710: 281		243,246,256,261,296A,302,310,317C,391A,446
AY392217.1	Yuannan low land	B, B1, B1a, B1a_GU261705, B2
AY392218.1	Yuannan low land	F3, F3_GU261717, F3_DQ648776			212,234,236,243,254,256,261,310,317C,446
AY392219.1	Yuannan low land	B, B1, B1a, B1a_GU261705, B2
AY392220.1	Yuannan low land	G, G1, G1_GU261676	G: 256; G1: 256; G1_GU261676: 256	G: 303; G1: 303; G1_GU261676: 303	243,246,261,296A,302,303,310,446
AY392221.1	Yuannan low land	F3, F3_GU261717, F3_DQ648776			212,234,236,243,254,256,261,310,317C,446
AY392222.1	Yuannan low land	G1a, G1a_GU261719			243,246,256,261,296A,302,310,322,446
AY392223.1	Yuannan low land	B1a_GU261714			296
AY392224.1	Yuannan low land	G, G1, G1_GU261676	G: 256; G1: 256; G1_GU261676: 256	G: 303; G1: 303; G1_GU261676: 303	243,246,261,296A,302,303,310,446
AY392225.1	Yuannan low land	G, G1, G1_GU261676	G: 256; G1: 256; G1_GU261676: 256	G: 303; G1: 303; G1_GU261676: 303	243,246,261,296A,302,303,310,446
AY392226.1	Yuannan low land	G1a, G1a_GU261719			243,246,256,261,296A,302,310,322,446
AY392227.1	Yuannan low land	E1_GU261713			199212217243246
AY392228.1	Yuannan low land	F3, F3_GU261717, F3_DQ648776			212,234,236,243,254,256,261,310,317C,446
AY392229.1	Yuannan low land	B, B1, B1a, B1a_GU261705, B2		B: 219; B1: 219; B1a: 219; B1a_GU261705: 219; B2: 219	219
AY392230.1	Yuannan low land	F, F2, F2_GU261703, F5			212,234,236,243,246,254,256,261,310,317C,446
AY392231.1	Yuannan low land	G1a, G1a_GU261719			243,246,256,261,296A,302,310,322,446
AY392232.1	Yuannan low land	G1a, G1a_GU261719	G1a: 310; G1a_GU261719: 310		243,246,256,261,296A,302,322,446
AY392233.1	Yuannan low land	A, A1, A1a, A1a_GU261684, A1a_GU261700	A1a_GU261700: 391A	A: 256; A1: 256; A1a: 256; A1a_GU261684: 256	167212225246256
AY392234.1	Yuannan low land	G1a, G1a_GU261719			243,246,256,261,296A,302,310,322,446
AY392235.1	Yuannan low land	B1a_GU261714			296
AY392236.1	Yuannan low land	E, E1, E1a, E1a_AP003318, E1b, E1_GU261709, E1_AY235570, E1_AP003580, E1_AP003317			212217243246256
AY392237.1	Yuannan low land	G1a, G1a_GU261719		G1a: 221; G1a_GU261719: 221	221,243,246,256,261,296A,302,310,322,446
AY392238.1	Yuannan low land	E, E1, E1a, E1a_AP003318, E1b, E1_GU261709, E1_AY235570, E1_AP003580, E1_AP003317			212217243246256
AY392239.1	Yuannan low land	G, G1, G1_GU261676		G: 313; G1: 313; G1_GU261676: 313	243,246,256,261,296A,302,310,313,446
AY392240.1	Yuannan low land	B1a_GU261714			296
AY392241.1	Yuannan low land	G1a, G1a_GU261719		G1a: 447; G1a_GU261719: 447	243,246,256,261,296A,302,310,322,446,447
AY392242.1	Yuannan low land	B1a_GU261714			296
AY392243.1	Yuannan low land	B1a_GU261714			296
AY392244.1	Yuannan low land	C1b, C1b_GU261718			212242243246256
AY392245.1	Yuannan low land	F3, F3_GU261717, F3_DQ648776			212,234,236,243,254,256,261,310,317C,446
AY392246.1	Yuannan low land	G1a, G1a_GU261719			243,246,256,261,296A,302,310,322,446
AY392247.1	Yuannan low land	A, A1, A1a, A1a_GU261684			167212225246315
AY392248.1	Yuannan low land	A, A1, A1a, A1a_GU261684		A: 221,243; A1: 221,243; A1a: 221,243; A1a_GU261684: 221,243	167212221225243
AY392249.1	Yuannan low land	F3, F3_GU261717, F3_DQ648776			212,234,236,243,254,256,261,310,317C,446
AY392250.1	Yuannan low land	F3, F3_GU261717, F3_DQ648776			212,234,236,243,254,256,261,310,317C,446
AY392251.1	Yuannan low land	G1a_GU261690			243,246,256,261,296A,302,310,322,362,446
AY392252.1	Yuannan low land	G1a_GU261690			243,246,256,261,296A,302,310,322,362,446
AY392253.1	Yuannan low land	F3, F3_GU261717, F3_DQ648776			212,234,236,243,254,256,261,310,317C,446
AY392254.1	Yuannan low land	A, A1, A1a, A1a_GU261684			167212225246315
AY392255.1	Yuannan low land	G1a, G1a_GU261719			243,246,256,261,296A,302,310,322,446
AY392256.1	Yuannan low land	A, A1, A1a, A1a_GU261684			167212225246315
AY392257.1	Yuannan low land	F3, F3_GU261717, F3_DQ648776			212,234,236,243,254,256,261,310,317C,446
AY392258.1	Yuannan low land	A, A1, A1a, A1a_GU261684			167212225246315
AY392259.1	Yuannan low land	A, A1, A1a, A1a_GU261684			167212225246315
AY392260.1	Yuannan low land	G1a_GU261690, G2		G1a_GU261690: 347; G2: 362	243,246,256,261,296A,302,310,322,347,362,446
AY392261.1	Yuannan low land	E, E1, E1a, E1a_AP003318, E1b, E1_GU261709, E1_AY235570, E1_AP003580, E1_AP003317			212217243246256
AY392262.1	Yuannan low land	F, F2, F2_GU261703, F5			212,234,236,243,246,254,256,261,310,317C,446
AY392263.1	Yuannan low land	G1a, G1a_GU261719		G1a: 315; G1a_GU261719: 315	243,246,256,261,296A,302,310,315,322,446
AY392264.1	Yuannan low land	F, F2, F2_GU261703, F5			212,234,236,243,246,254,256,261,310,317C,446
AY392265.1	Yuannan low land	G1a, G1a_GU261719			243,246,256,261,296A,302,310,322,446
AY392266.1	Yuannan low land	G1a, G1a_GU261719			243,246,256,261,296A,302,310,322,446
AY392267.1	Yuannan low land	F, F2, F2_GU261703, F5			212,234,236,243,246,254,256,261,310,317C,446
AY392268.1	Yuannan low land	G1a, G1a_GU261719			243,246,256,261,296A,302,310,322,446
AY392269.1	Yuannan low land	E, E1, E1a, E1a_AP003318, E1b, E1_GU261709, E1_AY235570, E1_AP003580, E1_AP003317			212217243246256
AY392270.1	Yuannan low land	G1a, G1a_GU261719		G1a: 315; G1a_GU261719: 315	243,246,256,261,296A,302,310,315,322,446
AY392271.1	Yuannan low land	G1a, G1a_GU261719		G1a: 315; G1a_GU261719: 315	243,246,256,261,296A,302,310,315,322,446
AY392272.1	Yuannan low land	G1a, G1a_GU261719			243,246,256,261,296A,302,310,322,446
AY392273.1	Yuannan low land	F, F2, F2_GU261703, F5			212,234,236,243,246,254,256,261,310,317C,446
AY392274.1	Yuannan low land	G1a, G1a_GU261719		G1a: 315; G1a_GU261719: 315	243,246,256,261,296A,302,310,315,322,446
AY392275.1	Yuannan low land	F, F2, F2_GU261703, F5			212,234,236,243,246,254,256,261,310,317C,446
AY392276.1	Yuannan low land	G1a, G1a_GU261719		G1a: 315; G1a_GU261719: 315	243,246,256,261,296A,302,310,315,322,446
AY392277.1	Yuannan low land	F, F2, F2_GU261703, F5			212,234,236,243,246,254,256,261,310,317C,446
AY392278.1	Yuannan low land	F3, F3_GU261717, F3_DQ648776			212,234,236,243,254,256,261,310,317C,446
AY392279.1	Yuannan low land	G1a, G1a_GU261719		G1a: 315; G1a_GU261719: 315	243,246,256,261,296A,302,310,315,322,446
AY392280.1	Yuannan low land	G1a, G1a_GU261719			243,246,256,261,296A,302,310,322,446
AY392281.1	Yuannan low land	F, F2, F2_GU261703, F5			212,234,236,243,246,254,256,261,310,317C,446
AY392282.1	Yuannan low land	G1a, G1a_GU261719		G1a: 290,355; G1a_GU261719: 290,355	243,246,256,261,290,296A,302,310,322,355,446
AY392283.1	Yuannan low land	G2			243,246,256,261,296A,302,310,322,347,446
AY392284.1	Yuannan low land	G1a, G1a_GU261719			243,246,256,261,296A,302,310,322,446
AY392285.1	Yuannan low land	G2			243,246,256,261,296A,302,310,322,347,446
AY392286.1	Yuannan low land	F, F2, F2_GU261703, F5			212,234,236,243,246,254,256,261,310,317C,446
AY392287.1	Yuannan low land	F, F2, F2_GU261703, F5			212,234,236,243,246,254,256,261,310,317C,446
AY392288.1	Yuannan low land	F, F2, F2_GU261703, F5			212,234,236,243,246,254,256,261,310,317C,446
AY392289.1	Yuannan low land	G1a, G1a_GU261719	G1a: 310; G1a_GU261719: 310		243,246,256,261,296A,302,322,446
AY392290.1	Yuannan low land	G1_GU261710			243,246,256,261,281,296A,302,310,317C,391A,446
AY392291.1	Yuannan low land	A, A1, A1a, A1a_GU261684			167212225246315
AY392292.1	Yuannan low land	G1a, G1a_GU261719		G1a: 281; G1a_GU261719: 281	243,246,256,261,281,296A,302,310,322,446
AY392293.1	Yuannan low land	G1a, G1a_GU261719			243,246,256,261,296A,302,310,322,446
AY392294.1	Yuannan low land	F3, F3_GU261717, F3_DQ648776			212,234,236,243,254,256,261,310,317C,446
AY392295.1	Yuannan low land	G2			243,246,256,261,296A,302,310,322,347,446
AY392296.1	Yuannan low land	G1a, G1a_GU261719		G1a: 281; G1a_GU261719: 281	243,246,256,261,281,296A,302,310,322,446
AY392297.1	Yuannan low land	F, F2, F2_GU261703, F5			212,234,236,243,246,254,256,261,310,317C,446
AY392298.1	Yuannan low land	A, A1, A1a, A1a_GU261684			167212225246315
AY392299.1	Yuannan low land	A, A1, A1a, A1a_GU261684			167212225246315
AY392300.1	Yuannan low land	A, A1, A1a, A1a_GU261684			167212225246315
AY392301.1	Yuannan low land	A, A1, A1a, A1a_GU261684		A: 171; A1: 171; A1a: 171; A1a_GU261684: 171	167171212225246
AY392302.1	Yuannan low land	A, A1, A1a, A1a_GU261684			167212225246315
AY392303.1	Yuannan low land	G1a, G1a_GU261719		G1a: 281; G1a_GU261719: 281	243,246,256,261,281,296A,302,310,322,446
AY392304.1	Yuannan low land	B1a_GU261714			296
AY392305.1	Yuannan low land	F2_GU261689			212,234,236,243,246,254,256,261,310,317C,342,446
AY392306.1	Yuannan low land	B1a_GU261714			296
AY392307.1	Yuannan low land	A, A1, A1a, A1a_GU261684			167212225246315
AY392308.1	Yuannan low land	A, A1, A1a, A1a_GU261684			167212225246315
AY392309.1	Yuannan low land	F1	F1: 254		212,234,236,243,246,256,261,310,317C,396,446
AY392310.1	Yuannan low land	E1_GU261713			199212217243246
AY392311.1	Yuannan low land	F, F2, F2_GU261703, F5		F: 259,372; F2: 259,372; F2_GU261703: 259,372; F5: 259,372	212,234,236,243,246,254,256,259,261,310,317C,372,446
AY392312.1	Yuannan low land	F4			212,234,236,243,246,254,256,261,265,310,317C,446
AY392313.1	Yuannan low land	F, F2, F2_GU261703, F5			212,234,236,243,246,254,256,261,310,317C,446
AY392314.1	Yuannan low land	F, F2, F2_GU261703, F5	F: 261; F2: 261; F2_GU261703: 261; F5: 261		212,234,236,243,246,254,256,310,317C,446
AY392315.1	Yuannan low land	B1a_GU261714			296
AY392316.1	Yuannan low land	F2_GU261689			212,234,236,243,246,254,256,261,310,317C,342,446
AY392317.1	Yuannan low land	F3, F3_GU261717, F3_DQ648776			212,234,236,243,254,256,261,310,317C,446
AY392318.1	Yuannan low land	F4			212,234,236,243,246,254,256,261,265,310,317C,446
AY392319.1	Yuannan low land	F3, F3_GU261717, F3_DQ648776			212,234,236,243,254,256,261,310,317C,446
AY392320.1	Yuannan low land	F3, F3_GU261717, F3_DQ648776			212,234,236,243,254,256,261,310,317C,446
AY392321.1	Yuannan low land	F4			212,234,236,243,246,254,256,261,265,310,317C,446
AY392322.1	Yuannan low land	F3, F3_GU261717, F3_DQ648776			212,234,236,243,254,256,261,310,317C,446
AY392323.1	Yuannan low land	A, A1, A1a, A1a_GU261684			167212225246315
AY392324.1	Yuannan low land	A, A1, A1a, A1a_GU261684			167212225246315
AY392325.1	Yuannan low land	A, A1, A1a, A1a_GU261684			167212225246315
AY392326.1	Yuannan low land	A, A1, A1a, A1a_GU261684			167212225246315
AY392327.1	Yuannan low land	F4			212,234,236,243,246,254,256,261,265,310,317C,446
AY392328.1	Yuannan low land	F4		F4: 228	212,228,234,236,243,246,254,256,261,265,310,317C,446
AY392329.1	Yuannan low land	F4			212,234,236,243,246,254,256,261,265,310,317C,446
AY392330.1	Yuannan low land	F4			212,234,236,243,246,254,256,261,265,310,317C,446
AY392331.1	Yuannan low land	F, F2, F2_GU261703, F5		F: 259,372; F2: 259,372; F2_GU261703: 259,372; F5: 259,372	212,234,236,243,246,254,256,259,261,310,317C,372,446
AY392332.1	Yuannan low land	A, A1, A1a, A1a_GU261684			167212225246315
AY392333.1	Yuannan low land	A, A1, A1a, A1a_GU261684			167212225246315
AY392334.1	Yuannan low land	F1	F1: 254		212,234,236,243,246,256,261,310,317C,396,446
AY392335.1	Yuannan low land	G1a, G1a_GU261719		G1a: 174A; G1a_GU261719: 174A	174A,243,246,256,261,296A,302,310,322,446
AY392336.1	Yuannan low land	E1b_AP003319			212217243246256
AY392337.1	Yuannan low land	F, F2, F2_GU261703, F5			212,234,236,243,246,254,256,261,310,317C,446
AY392338.1	Yuannan low land	F4			212,234,236,243,246,254,256,261,265,310,317C,446
AY392339.1	Yuannan low land	F, F2, F2_GU261703, F5			212,234,236,243,246,254,256,261,310,317C,446
AY392340.1	Yuannan low land	A, A1, A1a, A1a_GU261684			167212225246315
AY392341.1	Yuannan low land	A, A1, A1a, A1a_GU261684			167212225246315
AY392342.1	Yuannan low land	G1a, G1a_GU261719			243,246,256,261,296A,302,310,322,446
AY392343.1	Yuannan low land	A, A1, A1a, A1a_GU261684			167212225246315
AY392344.1	Yuannan low land	C1b, C1b_GU261718			212242243246256
AY392345.1	Yuannan low land	F3, F3_GU261717, F3_DQ648776			212,234,236,243,254,256,261,310,317C,446
AY392346.1	Yuannan low land	G, G1, G1_GU261676	G: 302; G1: 302; G1_GU261676: 302	G: 322A; G1: 322A; G1_GU261676: 322A	243,246,256,261,296A,310,322A,446
AY392347.1	Yuannan low land	A, A1, A1a, A1a_GU261684		A: 261; A1: 261; A1a: 261; A1a_GU261684: 261	167212225246261
AY392348.1	Yuannan low land	G, G1, G1_GU261676	G: 302; G1: 302; G1_GU261676: 302	G: 322A; G1: 322A; G1_GU261676: 322A	243,246,256,261,296A,310,322A,446
AY392349.1	Yuannan low land	B, B1, B1a, B1a_GU261705, B2
AY392350.1	Yuannan low land	A, A1, A1a, A1a_GU261684			167212225246315
AY392351.1	Yuannan low land	G1a_GU261690		G1a_GU261690: 293	243,246,256,261,293,296A,302,310,322,362,446
AY392352.1	Yuannan low land	G1a, G1a_GU261719			243,246,256,261,296A,302,310,322,446
AY392353.1	Yuannan low land	G1a, G1a_GU261719			243,246,256,261,296A,302,310,322,446
AY392354.1	Yuannan low land	F1, F3, F3_GU261717, F3_DQ648776	F1: 246	F3: 396; F3_GU261717: 396; F3_DQ648776: 396	212,234,236,243,254,256,261,310,317C,396,446
AY392355.1	Yuannan low land	G1a, G1a_GU261719			243,246,256,261,296A,302,310,322,446
AY392356.1	Yuannan low land	A, A1, A1a, A1a_GU261684		A: 261; A1: 261; A1a: 261; A1a_GU261684: 261	167212225246261
AY392357.1	Yuannan low land	G1a, G1a_GU261719			243,246,256,261,296A,302,310,322,446
AY392358.1	Yuannan low land	B, B1, B1a, B1a_GU261705, B2
AY392359.1	Yuannan low land	F3, F3_GU261717, F3_DQ648776			212,234,236,243,254,256,261,310,317C,446
AY392360.1	Yuannan low land	G1a, G1a_GU261719			243,246,256,261,296A,302,310,322,446
AY392361.1	Yuannan low land	B, B1, B1a, B1a_GU261705, B2		B: 362; B1: 362; B1a: 362; B1a_GU261705: 362; B2: 362	362
AY392362.1	Yuannan low land	B, B1, B1a, B1a_GU261705, B2		B: 362; B1: 362; B1a: 362; B1a_GU261705: 362; B2: 362	362
AY392363.1	Yuannan low land	A, A1, A1a, A1a_GU261684			167212225246315
AY392364.1	Yuannan low land	A, A1, A1a, A1a_GU261684			167212225246315
AY392365.1	Yuannan low land	B, B1, B1a, B1a_GU261705, B2
AY392366.1	Yuannan low land	B, B1, B1a, B1a_GU261705, B2
AY392367.1	Yuannan low land	B, B1, B1a, B1a_GU261705, B2
AY392368.1	Yuannan low land	A, A1, A1a, A1a_GU261684			167212225246315
AY392369.1	Yuannan low land	F3, F3_GU261717, F3_DQ648776			212,234,236,243,254,256,261,310,317C,446
AY392370.1	Yuannan low land	F3, F3_GU261717, F3_DQ648776			212,234,236,243,254,256,261,310,317C,446
AY392371.1	Yuannan low land	B1a_GU261699			256
AY392372.1	Yuannan low land	A, A1, A1a, A1a_GU261684			167212225246315
AY392373.1	Yuannan low land	B, B1, B1a, B1a_GU261705, B2
AY392374.1	Yuannan low land	A, A1, A1a, A1a_GU261684		A: 361T; A1: 361T; A1a: 361T; A1a_GU261684: 361T	167,212,225,246,315,361T
AY392375.1	Yuannan low land	A, A1, A1a, A1a_GU261684			167212225246315
AY392376.1	Yuannan low land	B, B1, B1a, B1a_GU261705, B2
AY392377.1	Yuannan low land	B1a_GU261714			296
AY392378.1	Yuannan low land	B, B1, B1a, B1a_GU261705, B2
AY392379.1	Yuannan low land	A, A1, A1a, A1a_GU261684		A: 133; A1: 133; A1a: 133; A1a_GU261684: 133	133167212225246
AY392380.1	Yuannan low land	A, A1, A1a, A1a_GU261684		A: 133; A1: 133; A1a: 133; A1a_GU261684: 133	133167212225246
AY392381.1	Yuannan low land	A, A1, A1a, A1a_GU261684		A: 133; A1: 133; A1a: 133; A1a_GU261684: 133	133167212225246
AY392382.1	Yuannan low land	B1a_GU261714			296
AY392383.1	Yuannan low land	B1a_GU261714			296
AY392384.1	Yuannan low land	B1a_GU261714			296
AY392385.1	Yuannan low land	B, B1, B1a, B1a_GU261705, B2
AY392386.1	Yuannan low land	B, B1, B1a, B1a_GU261705, B2
AY392387.1	Yuannan low land	B, B1, B1a, B1a_GU261705, B2
AY392388.1	Yuannan low land	A, A1, A1a, A1a_GU261684		A: 133; A1: 133; A1a: 133; A1a_GU261684: 133	133167212225246
AY392389.1	Yuannan low land	B, B1, B1a, B1a_GU261705, B2
AY392390.1	Yuannan low land	B, B1, B1a, B1a_GU261705, B2
AY392391.1	Yuannan low land	B, B1, B1a, B1a_GU261705, B2
AY392392.1	Yuannan low land	B, B1, B1a, B1a_GU261705, B2
AY392393.1	Yuannan low land	B1a_GU261714			296
AY392394.1	Yuannan low land	A, A1, A1a, A1a_GU261684		A: 133; A1: 133; A1a: 133; A1a_GU261684: 133	133167212225246
AY392395.1	Yuannan low land	A, A1, A1a, A1a_GU261684		A: 133; A1: 133; A1a: 133; A1a_GU261684: 133	133167212225246
AY392396.1	Yuannan low land	A, A1, A1a, A1a_GU261684		A: 133; A1: 133; A1a: 133; A1a_GU261684: 133	133167212225246
AY392397.1	Yuannan low land	B1a_GU261714			296
AY392398.1	Yuannan low land	B1a_GU261714			296
AY392399.1	Yuannan low land	B1a_GU261714			296
AY392400.1	Yuannan low land	A, A1, A1a, A1a_GU261684		A: 133; A1: 133; A1a: 133; A1a_GU261684: 133	133167212225246
AY392401.1	Yuannan low land	B, B1, B1a, B1a_GU261705, B2
AY392402.1	Yuannan low land	B, B1, B1a, B1a_GU261705, B2
AY392403.1	Yuannan low land	B1a_GU261714			296
AY392404.1	Yuannan low land	A, A1, A1a, A1a_GU261684		A: 133; A1: 133; A1a: 133; A1a_GU261684: 133	133167212225246
AY392405.1	Yuannan low land	B1a_GU261714			296
AY392406.1	Yuannan low land	B, B1, B1a, B1a_GU261705, B2
AY392407.1	Yuannan low land	B1a_GU261714			296
AY465996.1	Yuannan low land	G1a, G1a_GU261719		G1a: 269,313; G1a_GU261719: 269,313	243,246,256,261,269,296A,302,310,313,322,446
AY465997.1	Yuannan low land	G1a, G1a_GU261719		G1a: 355; G1a_GU261719: 355	243,246,256,261,296A,302,310,322,355,446
AY465998.1	Yuannan low land	A, A1, A1a, A1a_GU261684			167212225246315
AY465999.1	Yuannan low land	C1b, C1b_GU261718			212242243246256
AY465972.1	Yuannan low land	A, A1, A1a, A1a_GU261684		A: 133; A1: 133; A1a: 133; A1a_GU261684: 133	133167212225246
AY465973.1	Yuannan low land	B1a_GU261714			296
AY465974.1	Yuannan low land	A, A1, A1a, A1a_GU261684		A: 133; A1: 133; A1a: 133; A1a_GU261684: 133	133167212225246
AY465975.1	Yuannan low land	A, A1, A1a, A1a_GU261684		A: 133; A1: 133; A1a: 133; A1a_GU261684: 133	133167212225246
AY588629.1	Yuannan low land	B, B1, B1a, B1a_GU261705, B2
AY588630.1	Yuannan low land	E3a_HQ857211			212217222243246
AY588631.1	Yuannan low land	E3a_HQ857211			212217222243246
AY588632.1	Yuannan low land	B, B1, B1a, B1a_GU261705, B2
AY588633.1	Yuannan low land	B, B1, B1a, B1a_GU261705, B2		B: 291T; B1: 291T; B1a: 291T; B1a_GU261705: 291T; B2: 291T	291T
AY588634.1	Yuannan low land	B1a_GU261714			296
AY588635.1	Yuannan low land	B1a_GU261714		B1a_GU261714: 292	292296
AY728085.1	Yuannan low land	B, B1, B1a, B1a_GU261705, B2
GU447324.1	Yuannan low land	A, A1, A1a, A1a_GU261684			167212225246315
GU447599.1	Yuannan low land	A, A1, A1a, A1a_GU261684			167212225246315
GU447600.1	Yuannan low land	F, F2, F2_GU261703, F5			212,234,236,243,246,254,256,261,310,317C,446
GU447601.1	Yuannan low land	F, F2, F2_GU261703, F5		F: 281; F2: 281; F2_GU261703: 281; F5: 281	212,234,236,243,246,254,256,261,281,310,317C,446
GU447602.1	Yuannan low land	G1a_GU261690			243,246,256,261,296A,302,310,322,362,446
GU447603.1	Yuannan low land	A, A1, A1a, A1a_GU261684		A: 261; A1: 261; A1a: 261; A1a_GU261684: 261	167212225246261
GU447604.1	Yuannan low land	F, F2, F2_GU261703, F5		F: 281; F2: 281; F2_GU261703: 281; F5: 281	212,234,236,243,246,254,256,261,281,310,317C,446
GU447605.1	Yuannan low land	G1a_GU261690			243,246,256,261,296A,302,310,322,362,446
GU447606.1	Yuannan low land	F, F2, F2_GU261703, F5		F: 281,355; F2: 281,355; F2_GU261703: 281,355; F5: 281,355	212,234,236,243,246,254,256,261,281,310,317C,355,446
GU447607.1	Yuannan low land	B1a_GU261714			296
GU447608.1	Yuannan low land	B1a_GU261714		B1a_GU261714: 391A	296,391A
GU447609.1	Yuannan low land	B1a_GU261714		B1a_GU261714: 391A	296,391A
GU447610.1	Yuannan low land	A, A1, A1a, A1a_GU261684			167212225246315
GU447611.1	Yuannan low land	G1a_GU261690			243,246,256,261,296A,302,310,322,362,446
GU447614.1	Yuannan low land	G1a_GU261690			243,246,256,261,296A,302,310,322,362,446
GU447618.1	Yuannan low land	A, A1, A1a, A1a_GU261684			167212225246315
GU447619.1	Yuannan low land	G1a_GU261690			243,246,256,261,296A,302,310,322,362,446
GU447623.1	Yuannan low land	A, A1, A1a, A1a_GU261684		A: 306; A1: 306; A1a: 306; A1a_GU261684: 306	167212225246306
GU447625.1	Yuannan low land	A, A1, A1a, A1a_GU261684			167212225246315
GU447626.1	Yuannan low land	E, E1, E1a, E1a_AP003318, E1b, E1_GU261709, E1_AY235570, E1_AP003580, E1_AP003317			212217243246256
GU447636.1	Yuannan low land	B, B1, B1a, B1a_GU261705, B2
GU447637.1	Yuannan low land	G1a, G1a_GU261719			243,246,256,261,296A,302,310,322,446
GU447638.1	Yuannan low land	F3, F3_GU261717, F3_DQ648776	F3: 254; F3_GU261717: 254; F3_DQ648776: 254		212,234,236,243,256,261,310,317C,446
GU447640.1	Yuannan low land	B, B1, B1a, B1a_GU261705, B2
GU447641.1	Yuannan low land	H			198199212243246
GU447642.1	Yuannan low land	H			198199212243246
GU447731.1	Yuannan low land	E, E1, E1a, E1a_AP003318, E1b, E1_GU261709, E1_AY235570, E1_AP003580, E1_AP003317			212217243246256
GU447732.1	Yuannan low land	G1a_GU261690		G1a_GU261690: 417	243,246,256,261,296A,302,310,322,362,417,446
GU447733.1	Yuannan low land	A, A1, A1a, A1a_GU261684			167212225246315
GU447734.1	Yuannan low land	G1a, G1a_GU261719			243,246,256,261,296A,302,310,322,446
GU447735.1	Yuannan low land	G1a, G1a_GU261719			243,246,256,261,296A,302,310,322,446
GU447736.1	Yuannan low land	B, B1, B1a, B1a_GU261705, B2
GU447737.1	Yuannan low land	B1a_GU261714			296
GU447738.1	Yuannan low land	F3, F3_GU261717, F3_DQ648776		F3: 293,355; F3_GU261717: 293,355; F3_DQ648776: 293,355	212,234,236,243,254,256,261,293,310,317C,355,446
GU447739.1	Yuannan low land	F3, F3_GU261717, F3_DQ648776		F3: 293,355; F3_GU261717: 293,355; F3_DQ648776: 293,355	212,234,236,243,254,256,261,293,310,317C,355,446
GU447740.1	Yuannan low land	F3, F3_GU261717, F3_DQ648776			212,234,236,243,254,256,261,310,317C,446
GU447741.1	Yuannan low land	F3, F3_GU261717, F3_DQ648776		F3: 293,355; F3_GU261717: 293,355; F3_DQ648776: 293,355	212,234,236,243,254,256,261,293,310,317C,355,446
GU447742.1	Yuannan low land	G1a, G1a_GU261719			243,246,256,261,296A,302,310,322,446
GU447743.1	Yuannan low land	B1a_GU261714			296
GU447744.1	Yuannan low land	B1a_GU261714			296
GU447745.1	Yuannan low land	B1a_GU261714			296
GU447746.1	Yuannan low land	A, A1, A1a, A1a_GU261684			167212225246315
GU447747.1	Yuannan low land	A, A1, A1a, A1a_GU261684			167212225246315
GU447748.1	Yuannan low land	H			198199212243246
GU447749.1	Yuannan low land	G1a, G1a_GU261719			243,246,256,261,296A,302,310,322,446
GU447750.1	Yuannan low land	A, A1, A1a, A1a_GU261684			167212225246315
GU447751.1	Yuannan low land	B, B1, B1a, B1a_GU261705, B2
GU447752.1	Yuannan low land	B, B1, B1a, B1a_GU261705, B2
GU447753.1	Yuannan low land	B, B1, B1a, B1a_GU261705, B2
GU447754.1	Yuannan low land	G1a, G1a_GU261719			243,246,256,261,296A,302,310,322,446
GU447755.1	Yuannan low land	B, B1, B1a, B1a_GU261705, B2
GU447756.1	Yuannan low land	B, B1, B1a, B1a_GU261705, B2
GU447757.1	Yuannan low land	B, B1, B1a, B1a_GU261705, B2
GU447758.1	Yuannan low land	B, B1, B1a, B1a_GU261705, B2
GU447646.1	Yuannan low land	B, B1, B1a, B1a_GU261705, B2
GU447647.1	Yuannan low land	B, B1, B1a, B1a_GU261705, B2
GU447648.1	Yuannan low land	B, B1, B1a, B1a_GU261705, B2
GU447649.1	Yuannan low land	B, B1, B1a, B1a_GU261705, B2
GU447650.1	Yuannan low land	B, B1, B1a, B1a_GU261705, B2
GU447651.1	Yuannan low land	B, B1, B1a, B1a_GU261705, B2
GU447652.1	Yuannan low land	B, B1, B1a, B1a_GU261705, B2
GU447653.1	Yuannan low land	B, B1, B1a, B1a_GU261705, B2
GU447654.1	Yuannan low land	B, B1, B1a, B1a_GU261705, B2
GU447655.1	Yuannan low land	B, B1, B1a, B1a_GU261705, B2
GU447656.1	Yuannan low land	B, B1, B1a, B1a_GU261705, B2
GU447657.1	Yuannan low land	B, B1, B1a, B1a_GU261705, B2
GU447658.1	Yuannan low land	B, B1, B1a, B1a_GU261705, B2
GU447659.1	Yuannan low land	B, B1, B1a, B1a_GU261705, B2
GU447660.1	Yuannan low land	B1a_GU261714		B1a_GU261714: 417	296417
GU447661.1	Yuannan low land	A, A1, A1a, A1a_GU261684			167212225246315
GU447662.1	Yuannan low land	E1_GU261713			199212217243246
GU447663.1	Yuannan low land	B1a_GU261714			296
GU447664.1	Yuannan low land	B1a_GU261714			296
GU447665.1	Yuannan low land	A, A1, A1a, A1a_GU261684		A: 199,372; A1: 199,372; A1a: 199,372; A1a_GU261684: 199,372	167199212225246
GU447666.1	Yuannan low land	A, A1, A1a, A1a_GU261684			167212225246315
GU447667.1	Yuannan low land	B, B1, B1a, B1a_GU261705, B2		B: 207; B1: 207; B1a: 207; B1a_GU261705: 207; B2: 207	207
GU447668.1	Yuannan low land	A, A1, A1a, A1a_GU261684			167212225246315
GU447669.1	Yuannan low land	A, A1, A1a, A1a_GU261684			167212225246315
GU447670.1	Yuannan low land	F, F2, F2_GU261703, F5		F: 447; F2: 447; F2_GU261703: 447; F5: 447	212,234,236,243,246,254,256,261,310,317C,446,447
GU447671.1	Yuannan low land	A, A1, A1a, A1a_GU261684		A: 199,372; A1: 199,372; A1a: 199,372; A1a_GU261684: 199,372	167199212225246
GU447672.1	Yuannan low land	F2_GU261689, F4		F2_GU261689: 265; F4: 342	212,234,236,243,246,254,256,261,265,310,317C,342,446
GU447673.1	Yuannan low land	F2_GU261689, F4		F2_GU261689: 265; F4: 342	212,234,236,243,246,254,256,261,265,310,317C,342,446
GU447674.1	Yuannan low land	A, A1, A1a, A1a_GU261684			167212225246315
GU447675.1	Yuannan low land	A, A1, A1a, A1a_GU261684		A: 199,372; A1: 199,372; A1a: 199,372; A1a_GU261684: 199,372	167199212225246
GU447676.1	Yuannan low land	A, A1, A1a, A1a_GU261684			167212225246315
GU447677.1	Yuannan low land	A, A1, A1a, A1a_GU261684		A: 199,372; A1: 199,372; A1a: 199,372; A1a_GU261684: 199,372	167199212225246
GU447678.1	Yuannan low land	A, A1, A1a, A1a_GU261684		A: 199,372; A1: 199,372; A1a: 199,372; A1a_GU261684: 199,372	167199212225246
GU447679.1	Yuannan low land	A, A1, A1a, A1a_GU261684		A: 199,372; A1: 199,372; A1a: 199,372; A1a_GU261684: 199,372	167199212225246
GU447680.1	Yuannan low land	A, A1, A1a, A1a_GU261684		A: 199,372; A1: 199,372; A1a: 199,372; A1a_GU261684: 199,372	167199212225246
GU447681.1	Yuannan low land	C1b, C1b_GU261718		C1b: 359; C1b_GU261718: 359	212242243246256
GU447682.1	Yuannan low land	A, A1, A1a, A1a_GU261684			167212225246315
GU447683.1	Yuannan low land	G1a, G1a_GU261719	G1a: 246; G1a_GU261719: 246	G1a: 221; G1a_GU261719: 221	221,243,256,261,296A,302,310,322,446
GU447684.1	Yuannan low land	A, A1, A1a, A1a_GU261684			167212225246315
GU447685.1	Yuannan low land	B, B1, B1a, B1a_GU261705, B2
GU447686.1	Yuannan low land	A, A1, A1a, A1a_GU261684		A: 199,372; A1: 199,372; A1a: 199,372; A1a_GU261684: 199,372	167199212225246
GU447687.1	Yuannan low land	G1a, G1a_GU261719			243,246,256,261,296A,302,310,322,446
GU447688.1	Yuannan low land	F3, F3_GU261717, F3_DQ648776			212,234,236,243,254,256,261,310,317C,446
GU447689.1	Yuannan low land	F3, F3_GU261717, F3_DQ648776			212,234,236,243,254,256,261,310,317C,446
GU447690.1	Yuannan low land	B, B1, B1a, B1a_GU261705, B2
GU447691.1	Yuannan low land	A, A1, A1a, A1a_GU261684			167212225246315
GU447692.1	Yuannan low land	A, A1, A1a, A1a_GU261684			167212225246315
GU447693.1	Yuannan low land	A, A1, A1a, A1a_GU261684		A: 133; A1: 133; A1a: 133; A1a_GU261684: 133	133167212225246
GU447694.1	Yuannan low land	B1a_GU261714			296
GU447695.1	Yuannan low land	A, A1, A1a, A1a_GU261684		A: 133; A1: 133; A1a: 133; A1a_GU261684: 133	133167212225246
GU447767.1	Yuannan low land	B, B1, B1a, B1a_GU261705, B2
GU447768.1	Yuannan low land	F3, F3_GU261717, F3_DQ648776			212,234,236,243,254,256,261,310,317C,446
GU447769.1	Yuannan low land	B, B1, B1a, B1a_GU261705, B2
GU447770.1	Yuannan low land	B1a_GU261714			296
GU447771.1	Yuannan low land	B, B1, B1a, B1a_GU261705, B2
GU447772.1	Yuannan low land	A, A1, A1a, A1a_GU261684		A: 281; A1: 281; A1a: 281; A1a_GU261684: 281	167212225246281
GU447773.1	Yuannan low land	B, B1, B1a, B1a_GU261705, B2
GU447774.1	Yuannan low land	A, A1, A1a, A1a_GU261684		A: 281; A1: 281; A1a: 281; A1a_GU261684: 281	167212225246281
GU447775.1	Yuannan low land	A, A1, A1a, A1a_GU261684		A: 281; A1: 281; A1a: 281; A1a_GU261684: 281	167212225246281
GU447776.1	Yuannan low land	F, F2, F2_GU261703, F5			212,234,236,243,246,254,256,261,310,317C,446
GU447777.1	Yuannan low land	A, A1, A1a, A1a_GU261684		A: 281; A1: 281; A1a: 281; A1a_GU261684: 281	167212225246281
GU447778.1	Yuannan low land	A, A1, A1a, A1a_GU261684			167212225246315
GU447820.1	Yuannan low land	A, A1, A1a, A1a_GU261684			167212225246315
GU447821.1	Yuannan low land	A, A1, A1a, A1a_GU261684			167212225246315
GU447822.1	Yuannan low land	G1a_GU261690		G1a_GU261690: 306	243,246,256,261,296A,302,306,310,322,362,446
GU447823.1	Yuannan low land	A, A1, A1a, A1a_GU261684			167212225246315
GU447824.1	Yuannan low land	G1a, G1a_GU261719		G1a: 301; G1a_GU261719: 301	243,246,256,261,296A,301,302,310,322,446
GU447825.1	Yuannan low land	B, B1, B1a, B1a_GU261705, B2		B: 250; B1: 250; B1a: 250; B1a_GU261705: 250; B2: 250	250
GU447826.1	Yuannan low land	H			198199212243246
GU447827.1	Yuannan low land	G1a, G1a_GU261719		G1a: 391; G1a_GU261719: 391	243,246,256,261,296A,302,310,322,391,446
GU447828.1	Yuannan low land	G1a, G1a_GU261719		G1a: 221; G1a_GU261719: 221	221,243,246,256,261,296A,302,310,322,446
GU447829.1	Yuannan low land	A1_GU261695		A1_GU261695: 370	167212225246315
GU447830.1	Yuannan low land	A, A1, A1a, A1a_GU261684			167212225246315
GU447831.1	Yuannan low land	G1a, G1a_GU261719			243,246,256,261,296A,302,310,322,446
GU447832.1	Yuannan low land	F3, F3_GU261717, F3_DQ648776			212,234,236,243,254,256,261,310,317C,446
GU447833.1	Yuannan low land	G1a, G1a_GU261719		G1a: 301; G1a_GU261719: 301	243,246,256,261,296A,301,302,310,322,446
GU447834.1	Yuannan low land	A, A1, A1a, A1a_GU261684			167212225246315
GU447835.1	Yuannan low land	F3, F3_GU261717, F3_DQ648776			212,234,236,243,254,256,261,310,317C,446
GU447836.1	Yuannan low land	A, A1, A1a, A1a_GU261684			167212225246315
GU447837.1	Yuannan low land	E1b_AP003319			212217243246256
GU447838.1	Yuannan low land	H			198199212243246
GU447839.1	Yuannan low land	G1a, G1a_GU261719			243,246,256,261,296A,302,310,322,446
GU447840.1	Yuannan low land	F3, F3_GU261717, F3_DQ648776			212,234,236,243,254,256,261,310,317C,446
GU447841.1	Yuannan low land	F3, F3_GU261717, F3_DQ648776			212,234,236,243,254,256,261,310,317C,446
GU447842.1	Yuannan low land	F3, F3_GU261717, F3_DQ648776			212,234,236,243,254,256,261,310,317C,446
GU447843.1	Yuannan low land	A, A1, A1a, A1a_GU261684			167212225246315
GU447844.1	Yuannan low land	F3, F3_GU261717, F3_DQ648776			212,234,236,243,254,256,261,310,317C,446
GU447845.1	Yuannan low land	A, A1, A1a, A1a_GU261684			167212225246315
GU447846.1	Yuannan low land	H			198199212243246
GU447847.1	Yuannan low land	A, A1, A1a, A1a_GU261684			167212225246315
GU447848.1	Yuannan low land	G1a, G1a_GU261719		G1a: 221; G1a_GU261719: 221	221,243,246,256,261,296A,302,310,322,446
GU447849.1	Yuannan low land	A, A1, A1a, A1a_GU261684			167212225246315
GU447850.1	Yuannan low land	G1a, G1a_GU261719			243,246,256,261,296A,302,310,322,446
GU447851.1	Yuannan low land	A, A1, A1a, A1a_GU261684			167212225246315
GU447852.1	Yuannan low land	A, A1, A1a, A1a_GU261684			167212225246315
GU447853.1	Yuannan low land	B1a_GU261714			296
GU447854.1	Yuannan low land	G1a_GU261690		G1a_GU261690: 306	243,246,256,261,296A,302,306,310,322,362,446
GU447855.1	Yuannan low land	A, A1, A1a, A1a_GU261684			167212225246315
GU447856.1	Yuannan low land	A, A1, A1a, A1a_GU261684			167212225246315
GU447857.1	Yuannan low land	A, A1, A1a, A1a_GU261684			167212225246315
GU447858.1	Yuannan low land	A, A1, A1a, A1a_GU261684			167212225246315
GU447859.1	Yuannan low land	H	H: 310		198199212243246
GU447860.1	Yuannan low land	B1a_GU261714			296
GU447861.1	Yuannan low land	G1a, G1a_GU261719		G1a: 268; G1a_GU261719: 268	243,246,256,261,268,296A,302,310,322,446
GU447862.1	Yuannan low land	A, A1, A1a, A1a_GU261684			167212225246315
GU447863.1	Yuannan low land	A, A1, A1a, A1a_GU261684			167212225246315
GU447864.1	Yuannan low land	G1_GU261710	G1_GU261710: 391A		243,246,256,261,281,296A,302,310,317C,446
GU447865.1	Yuannan low land	G1a, G1a_GU261719		G1a: 391; G1a_GU261719: 391	243,246,256,261,296A,302,310,322,391,446
GU447866.1	Yuannan low land	F3, F3_GU261717, F3_DQ648776			212,234,236,243,254,256,261,310,317C,446
GU447867.1	Yuannan low land	F3, F3_GU261717, F3_DQ648776			212,234,236,243,254,256,261,310,317C,446
GU447868.1	Yuannan low land	G, G1, G1_GU261676		G: 303; G1: 303; G1_GU261676: 303	243,246,256,261,296A,302,303,310,446
GU447869.1	Yuannan low land	E1b_AP003319			212217243246256
GU447870.1	Yuannan low land	H			198199212243246
GU447871.1	Yuannan low land	E1b_AP003319			212217243246256
GU447872.1	Yuannan low land	G, G1, G1_GU261676		G: 303; G1: 303; G1_GU261676: 303	243,246,256,261,296A,302,303,310,446
GU447873.1	Yuannan low land	B, B1, B1a, B1a_GU261705, B2
GU447874.1	Yuannan low land	B, B1, B1a, B1a_GU261705, B2
GU447875.1	Yuannan low land	B, B1, B1a, B1a_GU261705, B2
GU447876.1	Yuannan low land	E, E1, E1a, E1a_AP003318, E1b, E1_GU261709, E1_AY235570, E1_AP003580, E1_AP003317			212217243246256
GU447877.1	Yuannan low land	E1c	E1c: 261		212217243246256
GU447911.1	Yuannan low land	A, A1, A1a, A1a_GU261684			167212225246315
GU447912.1	Yuannan low land	B, B1, B1a, B1a_GU261705, B2		B: 362; B1: 362; B1a: 362; B1a_GU261705: 362; B2: 362	362
GU447913.1	Yuannan low land	B, B1, B1a, B1a_GU261705, B2
GU447914.1	Yuannan low land	B, B1, B1a, B1a_GU261705, B2
GU447915.1	Yuannan low land	A, A1, A1a, A1a_GU261684			167212225246315
GU447938.1	Yuannan low land	B, B1, B1a, B1a_GU261705, B2
GU447939.1	Yuannan low land	B1a_GU261714			296
GU447942.1	Yuannan low land	B1a_GU261714			296
GU447943.1	Yuannan low land	B1a_GU261714			296
GU447944.1	Yuannan low land	B1a_GU261714			296
GU447945.1	Yuannan low land	B, B1, B1a, B1a_GU261705, B2
GU447946.1	Yuannan low land	B, B1, B1a, B1a_GU261705, B2
GU447988.1	Yuannan low land	E1_GU261713		E1_GU261713: 223	199212217223243
GU447989.1	Yuannan low land	B, B1, B1a, B1a_GU261705, B2
GU447990.1	Yuannan low land	F3, F3_GU261717, F3_DQ648776			212,234,236,243,254,256,261,310,317C,446
GU447991.1	Yuannan low land	F3, F3_GU261717, F3_DQ648776			212,234,236,243,254,256,261,310,317C,446
GU447992.1	Yuannan low land	F3, F3_GU261717, F3_DQ648776		F3: 219; F3_GU261717: 219; F3_DQ648776: 219	212,219,234,236,243,254,256,261,310,317C,446
GU447993.1	Yuannan low land	F3, F3_GU261717, F3_DQ648776		F3: 219; F3_GU261717: 219; F3_DQ648776: 219	212,219,234,236,243,254,256,261,310,317C,446
GU447994.1	Yuannan low land	F3, F3_GU261717, F3_DQ648776		F3: 219; F3_GU261717: 219; F3_DQ648776: 219	212,219,234,236,243,254,256,261,310,317C,446
GU447995.1	Yuannan low land	B, B1, B1a, B1a_GU261705, B2
GU448027.1	Yuannan low land	F3, F3_GU261717, F3_DQ648776			212,234,236,243,254,256,261,310,317C,446
GU448069.1	Yuannan low land	B, B1, B1a, B1a_GU261705, B2
GU448070.1	Yuannan low land	A, A1, A1a, A1a_GU261684		A: 361T; A1: 361T; A1a: 361T; A1a_GU261684: 361T	167,212,225,246,315,361T
GU448071.1	Yuannan low land	F3, F3_GU261717, F3_DQ648776			212,234,236,243,254,256,261,310,317C,446
GU448072.1	Yuannan low land	E, E1, E1a, E1a_AP003318, E1b, E1_GU261709, E1_AY235570, E1_AP003580, E1_AP003317			212217243246256
GU448073.1	Yuannan low land	E1c			212217243246256
GU448074.1	Yuannan low land	G1a, G1a_GU261719		G1a: 281; G1a_GU261719: 281	243,246,256,261,281,296A,302,310,322,446
GU448075.1	Yuannan low land	A, A1, A1a, A1a_GU261684			167212225246315
GU448076.1	Yuannan low land	E1c			212217243246256
GU448077.1	Yuannan low land	A, A1, A1a, A1a_GU261684, A1a_GU261700	A1a_GU261700: 391A	A: 256; A1: 256; A1a: 256; A1a_GU261684: 256	167212225246256
GU448078.1	Yuannan low land	G1a, G1a_GU261719			243,246,256,261,296A,302,310,322,446
GU448079.1	Yuannan low land	G1a, G1a_GU261719		G1a: 281; G1a_GU261719: 281	243,246,256,261,281,296A,302,310,322,446
GU448080.1	Yuannan low land	E, E1, E1a, E1a_AP003318, E1b, E1_GU261709, E1_AY235570, E1_AP003580, E1_AP003317			212217243246256
GU448081.1	Yuannan low land	F3, F3_GU261717, F3_DQ648776			212,234,236,243,254,256,261,310,317C,446
GU448082.1	Yuannan low land	E1_GU261713			199212217243246
GU448083.1	Yuannan low land	G1a, G1a_GU261719			243,246,256,261,296A,302,310,322,446
GU448084.1	Yuannan low land	A, A1, A1a, A1a_GU261684			167212225246315
GU448085.1	Yuannan low land	B1a_GU261714			296
GU448086.1	Yuannan low land	E1c			212217243246256
GU448087.1	Yuannan low land	E, E1, E1a, E1a_AP003318, E1b, E1_GU261709, E1_AY235570, E1_AP003580, E1_AP003317			212217243246256
GU448088.1	Yuannan low land	E1_GU261713			199212217243246
GU448089.1	Yuannan low land	A, A1, A1a, A1a_GU261684		A: 207; A1: 207; A1a: 207; A1a_GU261684: 207	167207212225246
GU448090.1	Yuannan low land	A, A1, A1a, A1a_GU261684			167212225246315
GU448091.1	Yuannan low land	A, A1, A1a, A1a_GU261684			167212225246315
GU448092.1	Yuannan low land	F3, F3_GU261717, F3_DQ648776		F3: 417; F3_GU261717: 417; F3_DQ648776: 417	212,234,236,243,254,256,261,310,317C,417,446
GU448093.1	Yuannan low land	B, B1, B1a, B1a_GU261705, B2
GU448094.1	Yuannan low land	A, A1, A1a, A1a_GU261684			167212225246315
GU448095.1	Yuannan low land	A1_GU261695			167212225246315
GU448096.1	Yuannan low land	B, B1, B1a, B1a_GU261705, B2		B: 330; B1: 330; B1a: 330; B1a_GU261705: 330; B2: 330	330
GU448097.1	Yuannan low land	A1_GU261695			167212225246315
GU448098.1	Yuannan low land	E1_GU261713			199212217243246
GU448099.1	Yuannan low land	G2			243,246,256,261,296A,302,310,322,347,446
GU448100.1	Yuannan low land	B, B1, B1a, B1a_GU261705, B2		B: 330; B1: 330; B1a: 330; B1a_GU261705: 330; B2: 330	330
GU448101.1	Yuannan low land	G1a, G1a_GU261719		G1a: 396; G1a_GU261719: 396	243,246,256,261,296A,302,310,322,396,446
GU448102.1	Yuannan low land	A1_GU261695			167212225246315
GU448103.1	Yuannan low land	E, E1, E1a, E1a_AP003318, E1b, E1_GU261709, E1_AY235570, E1_AP003580, E1_AP003317			212217243246256
GU448104.1	Yuannan low land	B, B1, B1a, B1a_GU261705, B2		B: 330; B1: 330; B1a: 330; B1a_GU261705: 330; B2: 330	330
GU448105.1	Yuannan low land	C1b, C1b_GU261718			212242243246256
GU448106.1	Yuannan low land	B, B1, B1a, B1a_GU261705, B2
GU448107.1	Yuannan low land	C1b, C1b_GU261718			212242243246256
GU448108.1	Yuannan low land	A1_GU261695			167212225246315
GU448109.1	Yuannan low land	A1_GU261695			167212225246315
GU448116.1	Yuannan low land	A, A1, A1a, A1a_GU261684		A: 361T; A1: 361T; A1a: 361T; A1a_GU261684: 361T	167,212,225,246,315,361T
GU448117.1	Yuannan low land	B, B1, B1a, B1a_GU261705, B2
GU448118.1	Yuannan low land	G1a, G1a_GU261719			243,246,256,261,296A,302,310,322,446
GU448119.1	Yuannan low land	B, B1, B1a, B1a_GU261705, B2
GU448120.1	Yuannan low land	G1a, G1a_GU261719			243,246,256,261,296A,302,310,322,446
GU448121.1	Yuannan low land	B1a_GU261714			296
GU448122.1	Yuannan low land	B1a_GU261714			296
GU448123.1	Yuannan low land	B1a_GU261714			296
GU448124.1	Yuannan low land	A, A1, A1a, A1a_GU261684			167212225246315
GU448125.1	Yuannan low land	C1b, C1b_GU261718			212242243246256
GU448126.1	Yuannan low land	A, A1, A1a, A1a_GU261684			167212225246315
GU448127.1	Yuannan low land	A, A1, A1a, A1a_GU261684			167212225246315
GU448128.1	Yuannan low land	G1a, G1a_GU261719			243,246,256,261,296A,302,310,322,446
GU448129.1	Yuannan low land	B1a_GU261714			296
GU448130.1	Yuannan low land	G1a, G1a_GU261719			243,246,256,261,296A,302,310,322,446
GU448131.1	Yuannan low land	C1b, C1b_GU261718			212242243246256
GU448132.1	Yuannan low land	B, B1, B1a, B1a_GU261705, B2
GU448133.1	Yuannan low land	E1c_AY235571_KF826490			212217222243246
GU448134.1	Yuannan low land	B1a_GU261714		B1a_GU261714: 391	296391
GU448135.1	Yuannan low land	E1c_AY235571_KF826490			212217222243246
GU448136.1	Yuannan low land	A, A1, A1a, A1a_GU261684		A: 361T; A1: 361T; A1a: 361T; A1a_GU261684: 361T	167,212,225,246,315,361T
GU448137.1	Yuannan low land	E1b_AP003319			212217243246256
GU448220.1	Yuannan low land	B1a_GU261714			296
GU448221.1	Yuannan low land	E, E1, E1a, E1a_AP003318, E1b, E1_GU261709, E1_AY235570, E1_AP003580, E1_AP003317			212217243246256
GU448222.1	Yuannan low land	E1_GU261713			199212217243246
GU448223.1	Yuannan low land	B1a_GU261714			296
GU448224.1	Yuannan low land	F3, F3_GU261717, F3_DQ648776			212,234,236,243,254,256,261,310,317C,446
GU448225.1	Yuannan low land	A, A1, A1a, A1a_GU261684			167212225246315
GU448226.1	Yuannan low land	G1a_GU261690			243,246,256,261,296A,302,310,322,362,446
GU448227.1	Yuannan low land	B1a_GU261714		B1a_GU261714: 249	249296
GU448229.1	Yuannan low land	A, A1, A1a, A1a_GU261684	A: 212; A1: 212; A1a: 212; A1a_GU261684: 212		167225246315
GU448230.1	Yuannan low land	F3, F3_GU261717, F3_DQ648776			212,234,236,243,254,256,261,310,317C,446
GU448231.1	Yuannan low land	B, B1, B1a, B1a_GU261705, B2
GU448232.1	Yuannan low land	B, B1, B1a, B1a_GU261705, B2
GU448233.1	Yuannan low land	B, B1, B1a, B1a_GU261705, B2
GU448234.1	Yuannan low land	B, B1, B1a, B1a_GU261705, B2
GU448235.1	Yuannan low land	B, B1, B1a, B1a_GU261705, B2
GU448236.1	Yuannan low land	B, B1, B1a, B1a_GU261705, B2
GU448237.1	Yuannan low land	B, B1, B1a, B1a_GU261705, B2
GU448238.1	Yuannan low land	B, B1, B1a, B1a_GU261705, B2
GU448240.1	Yuannan low land	B, B1, B1a, B1a_GU261705, B2
GU448241.1	Yuannan low land	F3, F3_GU261717, F3_DQ648776			212,234,236,243,254,256,261,310,317C,446
GU448242.1	Yuannan low land	F3, F3_GU261717, F3_DQ648776			212,234,236,243,254,256,261,310,317C,446
GU448243.1	Yuannan low land	F3, F3_GU261717, F3_DQ648776		F3: 219; F3_GU261717: 219; F3_DQ648776: 219	212,219,234,236,243,254,256,261,310,317C,446
GU448244.1	Yuannan low land	F3, F3_GU261717, F3_DQ648776			212,234,236,243,254,256,261,310,317C,446
GU448245.1	Yuannan low land	F3, F3_GU261717, F3_DQ648776		F3: 219; F3_GU261717: 219; F3_DQ648776: 219	212,219,234,236,243,254,256,261,310,317C,446
GU448246.1	Yuannan low land	F3, F3_GU261717, F3_DQ648776		F3: 219; F3_GU261717: 219; F3_DQ648776: 219	212,219,234,236,243,254,256,261,310,317C,446
GU448247.1	Yuannan low land	F3, F3_GU261717, F3_DQ648776		F3: 219; F3_GU261717: 219; F3_DQ648776: 219	212,219,234,236,243,254,256,261,310,317C,446
GU448248.1	Yuannan low land	A, A1, A1a, A1a_GU261684		A: 239; A1: 239; A1a: 239; A1a_GU261684: 239	167212225239246
GU448261.1	Yuannan low land	B1a_GU261714		B1a_GU261714: 256A,310	256A,296,310
GU448281.1	Yuannan low land	E1c_AY235571_KF826490			212217222243246
GU448282.1	Yuannan low land	B1a_GU261714			296
GU448283.1	Yuannan low land	F3, F3_GU261717, F3_DQ648776			212,234,236,243,254,256,261,310,317C,446
GU448284.1	Yuannan low land	F3, F3_GU261717, F3_DQ648776			212,234,236,243,254,256,261,310,317C,446
GU448285.1	Yuannan low land	F3, F3_GU261717, F3_DQ648776			212,234,236,243,254,256,261,310,317C,446
GU448286.1	Yuannan low land	A, A1, A1a, A1a_GU261684		A: 361T; A1: 361T; A1a: 361T; A1a_GU261684: 361T	167,212,225,246,315,361T
GU448287.1	Yuannan low land	G1a, G1a_GU261719			243,246,256,261,296A,302,310,322,446
GU448288.1	Yuannan low land	C1b, C1b_GU261718			212242243246256
GU448289.1	Yuannan low land	A, A1, A1a, A1a_GU261684		A: 207; A1: 207; A1a: 207; A1a_GU261684: 207	167207212225246
GU448290.1	Yuannan low land	G, G1, G1_GU261676	G: 302; G1: 302; G1_GU261676: 302		243,246,256,261,296A,310,446
GU448291.1	Yuannan low land	A, A1, A1a, A1a_GU261684			167212225246315
GU448292.1	Yuannan low land	B, B1, B1a, B1a_GU261705, B2
GU448293.1	Yuannan low land	A, A1, A1a, A1a_GU261684			167212225246315
GU448294.1	Yuannan low land	G1a, G1a_GU261719		G1a: 367; G1a_GU261719: 367	243,246,256,261,296A,302,310,322,367,446
GU448295.1	Yuannan low land	E1c_AY235571_KF826490			212217222243246
GU448296.1	Yuannan low land	A, A1, A1a, A1a_GU261684		A: 310; A1: 310; A1a: 310; A1a_GU261684: 310	167212225246310
GU448297.1	Yuannan low land	E, E1, E1a, E1a_AP003318, E1b, E1_GU261709, E1_AY235570, E1_AP003580, E1_AP003317			212217243246256
GU448298.1	Yuannan low land	A, A1, A1a, A1a_GU261684			167212225246315
GU448299.1	Yuannan low land	G1a, G1a_GU261719		G1a: 355; G1a_GU261719: 355	243,246,256,261,296A,302,310,322,355,446
GU448300.1	Yuannan low land	G1a, G1a_GU261719			243,246,256,261,296A,302,310,322,446
GU448301.1	Yuannan low land	A, A1, A1a, A1a_GU261684		A: 391; A1: 391; A1a: 391; A1a_GU261684: 391	167212225246315
GU448302.1	Yuannan low land	A, A1, A1a, A1a_GU261684			167212225246315
GU448303.1	Yuannan low land	A, A1, A1a, A1a_GU261684		A: 207; A1: 207; A1a: 207; A1a_GU261684: 207	167207212225246
GU448304.1	Yuannan low land	A, A1, A1a, A1a_GU261684		A: 361T; A1: 361T; A1a: 361T; A1a_GU261684: 361T	167,212,225,246,315,361T
GU448305.1	Yuannan low land	G1a, G1a_GU261719		G1a: 221; G1a_GU261719: 221	221,243,246,256,261,296A,302,310,322,446
GU448306.1	Yuannan low land	A, A1, A1a, A1a_GU261684		A: 207; A1: 207; A1a: 207; A1a_GU261684: 207	167207212225246
GU448307.1	Yuannan low land	A, A1, A1a, A1a_GU261684		A: 243,370; A1: 243,370; A1a: 243,370; A1a_GU261684: 243,370	167212225243246
GU448308.1	Yuannan low land	F3, F3_GU261717, F3_DQ648776			212,234,236,243,254,256,261,310,317C,446
GU448309.1	Yuannan low land	F3, F3_GU261717, F3_DQ648776			212,234,236,243,254,256,261,310,317C,446
GU448310.1	Yuannan low land	A, A1, A1a, A1a_GU261684		A: 361T; A1: 361T; A1a: 361T; A1a_GU261684: 361T	167,212,225,246,315,361T
GU448311.1	Yuannan low land	G1a, G1a_GU261719			243,246,256,261,296A,302,310,322,446
GU448312.1	Yuannan low land	A, A1, A1a, A1a_GU261684		A: 207; A1: 207; A1a: 207; A1a_GU261684: 207	167207212225246
GU448313.1	Yuannan low land	G1a, G1a_GU261719			243,246,256,261,296A,302,310,322,446
GU448314.1	Yuannan low land	A1_GU261695		A1_GU261695: 370	167212225246315
GU448315.1	Yuannan low land	F3, F3_GU261717, F3_DQ648776			212,234,236,243,254,256,261,310,317C,446
GU448316.1	Yuannan low land	G2			243,246,256,261,296A,302,310,322,347,446
GU448317.1	Yuannan low land	G1a, G1a_GU261719			243,246,256,261,296A,302,310,322,446
GU448318.1	Yuannan low land	F3, F3_GU261717, F3_DQ648776			212,234,236,243,254,256,261,310,317C,446
GU448319.1	Yuannan low land	G1a, G1a_GU261719			243,246,256,261,296A,302,310,322,446
GU448321.1	Yuannan low land	A, A1, A1a, A1a_GU261684			167212225246315
GU448322.1	Yuannan low land	A1_GU261695		A1_GU261695: 370	167212225246315
GU448323.1	Yuannan low land	E, E1, E1a, E1a_AP003318, E1b, E1_GU261709, E1_AY235570, E1_AP003580, E1_AP003317			212217243246256
GU448324.1	Yuannan low land	G1a_GU261690		G1a_GU261690: 293	243,246,256,261,293,296A,302,310,322,362,446
GU448325.1	Yuannan low land	E, E1, E1a, E1a_AP003318, E1b, E1_GU261709, E1_AY235570, E1_AP003580, E1_AP003317			212217243246256
GU448326.1	Yuannan low land	C1b, C1b_GU261718			212242243246256
GU448327.1	Yuannan low land	A, A1, A1a, A1a_GU261684		A: 207; A1: 207; A1a: 207; A1a_GU261684: 207	167207212225246
GU448328.1	Yuannan low land	A, A1, A1a, A1a_GU261684		A: 361T; A1: 361T; A1a: 361T; A1a_GU261684: 361T	167,212,225,246,315,361T
GU448329.1	Yuannan low land	B, B1, B1a, B1a_GU261705, B2
GU448330.1	Yuannan low land	E, E1, E1a, E1a_AP003318, E1b, E1_GU261709, E1_AY235570, E1_AP003580, E1_AP003317			212217243246256
GU448331.1	Yuannan low land	A, A1, A1a, A1a_GU261684			167212225246315
GU448332.1	Yuannan low land	A, A1, A1a, A1a_GU261684		A: 207; A1: 207; A1a: 207; A1a_GU261684: 207	167207212225246
GU448333.1	Yuannan low land	G1a, G1a_GU261719			243,246,256,261,296A,302,310,322,446
GU448334.1	Yuannan low land	A, A1, A1a, A1a_GU261684		A: 197; A1: 197; A1a: 197; A1a_GU261684: 197	167197212225246
GU448335.1	Yuannan low land	C1b, C1b_GU261718			212242243246256
GU448336.1	Yuannan low land	G1a, G1a_GU261719		G1a: 396; G1a_GU261719: 396	243,246,256,261,296A,302,310,322,396,446
GU448337.1	Yuannan low land	G1a, G1a_GU261719		G1a: 367; G1a_GU261719: 367	243,246,256,261,296A,302,310,322,367,446
GU448338.1	Yuannan low land	G1a, G1a_GU261719		G1a: 199; G1a_GU261719: 199	199,243,246,256,261,296A,302,310,322,446
GU448339.1	Yuannan low land	G1a, G1a_GU261719			243,246,256,261,296A,302,310,322,446
GU448340.1	Yuannan low land	G1a_GU261690		G1a_GU261690: 316	243,246,256,261,296A,302,310,316,322,362,446
GU448341.1	Yuannan low land	G1a, G1a_GU261719		G1a: 313; G1a_GU261719: 313	243,246,256,261,296A,302,310,313,322,446
GU448342.1	Yuannan low land	G1a, G1a_GU261719		G1a: 313; G1a_GU261719: 313	243,246,256,261,296A,302,310,313,322,446
GU448343.1	Yuannan low land	A, A1, A1a, A1a_GU261684			167212225246315
GU448344.1	Yuannan low land	E, E1, E1a, E1a_AP003318, E1b, E1_GU261709, E1_AY235570, E1_AP003580, E1_AP003317			212217243246256
GU448345.1	Yuannan low land	G1a, G1a_GU261719		G1a: 269,313; G1a_GU261719: 269,313	243,246,256,261,269,296A,302,310,313,322,446
GU448346.1	Yuannan low land	G1a, G1a_GU261719		G1a: 313; G1a_GU261719: 313	243,246,256,261,296A,302,310,313,322,446
GU448347.1	Yuannan low land	G1a, G1a_GU261719		G1a: 313; G1a_GU261719: 313	243,246,256,261,296A,302,310,313,322,446
GU448348.1	Yuannan low land	E, E1, E1a, E1a_AP003318, E1b, E1_GU261709, E1_AY235570, E1_AP003580, E1_AP003317			212217243246256
GU448349.1	Yuannan low land	A, A1, A1a, A1a_GU261684			167212225246315
GU448350.1	Yuannan low land	A, A1, A1a, A1a_GU261684		A: 207; A1: 207; A1a: 207; A1a_GU261684: 207	167207212225246
GU448351.1	Yuannan low land	C1b, C1b_GU261718			212242243246256
GU448352.1	Yuannan low land	A, A1, A1a, A1a_GU261684		A: 207; A1: 207; A1a: 207; A1a_GU261684: 207	167207212225246
GU448353.1	Yuannan low land	E, E1, E1a, E1a_AP003318, E1b, E1_GU261709, E1_AY235570, E1_AP003580, E1_AP003317			212217243246256
GU448354.1	Yuannan low land	G1a, G1a_GU261719		G1a: 313; G1a_GU261719: 313	243,246,256,261,296A,302,310,313,322,446
GU448355.1	Yuannan low land	A, A1, A1a, A1a_GU261684		A: 207; A1: 207; A1a: 207; A1a_GU261684: 207	167207212225246
GU448356.1	Yuannan low land	G1a, G1a_GU261719			243,246,256,261,296A,302,310,322,446
GU448605.1	Yuannan low land	A, A1, A1a, A1a_GU261684		A: 250; A1: 250; A1a: 250; A1a_GU261684: 250	167212225246250
GU448606.1	Yuannan low land	A1_GU261695			167212225246315
GU448607.1	Yuannan low land	A1_GU261695			167212225246315
GU448608.1	Yuannan low land	A1_GU261695			167212225246315
GU448609.1	Yuannan low land	A1_GU261695			167212225246315
GU448610.1	Yuannan low land	A1_GU261695			167212225246315
GU448611.1	Yuannan low land	A1_GU261695			167212225246315
GU448612.1	Yuannan low land	A1_GU261695			167212225246315
GU448613.1	Yuannan low land	A1_GU261695			167212225246315
GU448614.1	Yuannan low land	A1_GU261695			167212225246315
GU448615.1	Yuannan low land	A1_GU261695			167212225246315
GU448654.1	Yuannan low land	G1a, G1a_GU261719			243,246,256,261,296A,302,310,322,446
GU448655.1	Yuannan low land	G1a, G1a_GU261719			243,246,256,261,296A,302,310,322,446
GU448656.1	Yuannan low land	F3, F3_GU261717, F3_DQ648776			212,234,236,243,254,256,261,310,317C,446
GU448657.1	Yuannan low land	B, B1, B1a, B1a_GU261705, B2		B: 207; B1: 207; B1a: 207; B1a_GU261705: 207; B2: 207	207
GU448658.1	Yuannan low land	B, B1, B1a, B1a_GU261705, B2
GU448659.1	Yuannan low land	F3, F3_GU261717, F3_DQ648776		F3: 399; F3_GU261717: 399; F3_DQ648776: 399	212,234,236,243,254,256,261,310,317C,399,446
GU448660.1	Yuannan low land	A, A1, A1a, A1a_GU261684			167212225246315
GU448661.1	Yuannan low land	B, B1, B1a, B1a_GU261705, B2
GU448662.1	Yuannan low land	B, B1, B1a, B1a_GU261705, B2
GU448663.1	Yuannan low land	A1_GU261695			167212225246315
GU448664.1	Yuannan low land	A, A1, A1a, A1a_GU261684		A: 221; A1: 221; A1a: 221; A1a_GU261684: 221	167212221225246
GU448665.1	Yuannan low land	B1a_GU261714			296
GU448677.1	Yuannan low land	A, A1, A1a, A1a_GU261684		A: 361T; A1: 361T; A1a: 361T; A1a_GU261684: 361T	167,212,225,246,315,361T
GU448679.1	Yuannan low land	E, E1, E1a, E1a_AP003318, E1b, E1_GU261709, E1_AY235570, E1_AP003580, E1_AP003317			212217243246256
GU448680.1	Yuannan low land	G2			243,246,256,261,296A,302,310,322,347,446
GU448681.1	Yuannan low land	G2			243,246,256,261,296A,302,310,322,347,446
GU448682.1	Yuannan low land	E1b_AP003319			212217243246256
GU448688.1	Yuannan low land	G2			243,246,256,261,296A,302,310,322,347,446
GU448689.1	Yuannan low land	F, F2, F2_GU261703, F5			212,234,236,243,246,254,256,261,310,317C,446
GU448690.1	Yuannan low land	G1_GU261710	G1_GU261710: 281		243,246,256,261,296A,302,310,317C,391A,446
GU448691.1	Yuannan low land	G1a, G1a_GU261719		G1a: 281; G1a_GU261719: 281	243,246,256,261,281,296A,302,310,322,446
GU448692.1	Yuannan low land	F, F2, F2_GU261703, F5			212,234,236,243,246,254,256,261,310,317C,446
GU448693.1	Yuannan low land	F3, F3_GU261717, F3_DQ648776			212,234,236,243,254,256,261,310,317C,446
GU448694.1	Yuannan low land	G1a, G1a_GU261719		G1a: 355; G1a_GU261719: 355	243,246,256,261,296A,302,310,322,355,446
GU448695.1	Yuannan low land	G1a, G1a_GU261719			243,246,256,261,296A,302,310,322,446
GU448696.1	Yuannan low land	F3, F3_GU261717, F3_DQ648776			212,234,236,243,254,256,261,310,317C,446
GU448697.1	Yuannan low land	F3, F3_GU261717, F3_DQ648776			212,234,236,243,254,256,261,310,317C,446
GU448698.1	Yuannan low land	F3, F3_GU261717, F3_DQ648776			212,234,236,243,254,256,261,310,317C,446
GU448699.1	Yuannan low land	F3, F3_GU261717, F3_DQ648776			212,234,236,243,254,256,261,310,317C,446
GU448700.1	Yuannan low land	G1a, G1a_GU261719		G1a: 281; G1a_GU261719: 281	243,246,256,261,281,296A,302,310,322,446
GU448701.1	Yuannan low land	G2			243,246,256,261,296A,302,310,322,347,446
GU448702.1	Yuannan low land	G2			243,246,256,261,296A,302,310,322,347,446
GU448703.1	Yuannan low land	G1_GU261710	G1_GU261710: 281		243,246,256,261,296A,302,310,317C,391A,446
GU448704.1	Yuannan low land	G1a, G1a_GU261719		G1a: 315; G1a_GU261719: 315	243,246,256,261,296A,302,310,315,322,446
GU448705.1	Yuannan low land	A, A1, A1a, A1a_GU261684		A: 361T; A1: 361T; A1a: 361T; A1a_GU261684: 361T	167,212,225,246,315,361T
GU448706.1	Yuannan low land	G1a_GU261690			243,246,256,261,296A,302,310,322,362,446
GU448707.1	Yuannan low land	A, A1, A1a, A1a_GU261684			167212225246315
GU448708.1	Yuannan low land	A, A1, A1a, A1a_GU261684			167212225246315
GU448709.1	Yuannan low land	A, A1, A1a, A1a_GU261684			167212225246315
GU448710.1	Yuannan low land	A, A1, A1a, A1a_GU261684		A: 207; A1: 207; A1a: 207; A1a_GU261684: 207	167207212225246
GU448711.1	Yuannan low land	A, A1, A1a, A1a_GU261684	A: 212; A1: 212; A1a: 212; A1a_GU261684: 212		167225246315
GU448712.1	Yuannan low land	A, A1, A1a, A1a_GU261684		A: 207; A1: 207; A1a: 207; A1a_GU261684: 207	167207212225246
GU448867.1	Yuannan low land	B, B1, B1a, B1a_GU261705, B2
GU448868.1	Yuannan low land	B, B1, B1a, B1a_GU261705, B2
GU448869.1	Yuannan low land	B, B1, B1a, B1a_GU261705, B2
GU448870.1	Yuannan low land	B, B1, B1a, B1a_GU261705, B2
GU448871.1	Yuannan low land	B, B1, B1a, B1a_GU261705, B2
GU448872.1	Yuannan low land	B, B1, B1a, B1a_GU261705, B2
GU448873.1	Yuannan low land	B, B1, B1a, B1a_GU261705, B2
GU448874.1	Yuannan low land	B, B1, B1a, B1a_GU261705, B2
GU448875.1	Yuannan low land	B, B1, B1a, B1a_GU261705, B2
GU448876.1	Yuannan low land	B, B1, B1a, B1a_GU261705, B2
GU448877.1	Yuannan low land	B, B1, B1a, B1a_GU261705, B2
GU448921.1	Yuannan low land	A, A1, A1a, A1a_GU261684		A: 306; A1: 306; A1a: 306; A1a_GU261684: 306	167212225246306
GU448922.1	Yuannan low land	A, A1, A1a, A1a_GU261684			167212225246315
GU448924.1	Yuannan low land	G1a, G1a_GU261719			243,246,256,261,296A,302,310,322,446
GU448927.1	Yuannan low land	A, A1, A1a, A1a_GU261684		A: 306; A1: 306; A1a: 306; A1a_GU261684: 306	167212225246306
GU448929.1	Yuannan low land	G1a, G1a_GU261719			243,246,256,261,296A,302,310,322,446
GU448931.1	Yuannan low land	G1a, G1a_GU261719			243,246,256,261,296A,302,310,322,446
GU448932.1	Yuannan low land	G1a, G1a_GU261719			243,246,256,261,296A,302,310,322,446
GU448933.1	Yuannan low land	G1a, G1a_GU261719			243,246,256,261,296A,302,310,322,446
GU448934.1	Yuannan low land	G1a, G1a_GU261719			243,246,256,261,296A,302,310,322,446
GU448935.1	Yuannan low land	F, F2, F2_GU261703, F5		F: 280; F2: 280; F2_GU261703: 280; F5: 280	212,234,236,243,246,254,256,261,280,310,317C,446
GU448936.1	Yuannan low land	F, F2, F2_GU261703, F5		F: 280; F2: 280; F2_GU261703: 280; F5: 280	212,234,236,243,246,254,256,261,280,310,317C,446
GU448937.1	Yuannan low land	G1a, G1a_GU261719			243,246,256,261,296A,302,310,322,446
GU448938.1	Yuannan low land	F, F2, F2_GU261703, F5		F: 280; F2: 280; F2_GU261703: 280; F5: 280	212,234,236,243,246,254,256,261,280,310,317C,446
GU448939.1	Yuannan low land	G1a, G1a_GU261719			243,246,256,261,296A,302,310,322,446
GU448940.1	Yuannan low land	F, F2, F2_GU261703, F5		F: 280; F2: 280; F2_GU261703: 280; F5: 280	212,234,236,243,246,254,256,261,280,310,317C,446
GU448941.1	Yuannan low land	F, F2, F2_GU261703, F5			212,234,236,243,246,254,256,261,310,317C,446
GU448942.1	Yuannan low land	G1a, G1a_GU261719			243,246,256,261,296A,302,310,322,446
GU448943.1	Yuannan low land	G1a, G1a_GU261719			243,246,256,261,296A,302,310,322,446
GU448944.1	Yuannan low land	F, F2, F2_GU261703, F5		F: 280; F2: 280; F2_GU261703: 280; F5: 280	212,234,236,243,246,254,256,261,280,310,317C,446
GU448945.1	Yuannan low land	G1a, G1a_GU261719			243,246,256,261,296A,302,310,322,446
GU448946.1	Yuannan low land	F, F2, F2_GU261703, F5		F: 280; F2: 280; F2_GU261703: 280; F5: 280	212,234,236,243,246,254,256,261,280,310,317C,446
GU448947.1	Yuannan low land	G1a, G1a_GU261719			243,246,256,261,296A,302,310,322,446
AF512061.1	Sichuan low land	A, A1, A1a, A1a_GU261684	A: 212,246; A1: 212,246; A1a: 212,246; A1a_GU261684: 212,246	A: 310; A1: 310; A1a: 310; A1a_GU261684: 310	167225310315
AF512062.1	Sichuan low land	A, A1, A1a, A1a_GU261684			167212225246315
AF512063.1	Sichuan low land	A, A1, A1a, A1a_GU261684			167212225246315
AF512064.1	Sichuan low land	B, B1, B1a, B1a_GU261705, B2
AF512065.1	Sichuan low land	A, A1, A1a, A1a_GU261684			167212225246315
AF512066.1	Sichuan low land	A, A1, A1a, A1a_GU261684	A: 212; A1: 212; A1a: 212; A1a_GU261684: 212		167225246315
AF512067.1	Sichuan low land	G2			243,246,256,261,296A,302,310,322,347,446
AF512068.1	Sichuan low land	B, B1, B1a, B1a_GU261705, B2
AF512069.1	Sichuan low land	B, B1, B1a, B1a_GU261705, B2		B: 330; B1: 330; B1a: 330; B1a_GU261705: 330; B2: 330	330
AF512070.1	Sichuan low land	A, A1, A1a, A1a_GU261684		A: 310; A1: 310; A1a: 310; A1a_GU261684: 310	167212225246310
AF512071.1	Sichuan low land	A, A1, A1a, A1a_GU261684			167212225246315
AF512072.1	Sichuan low land	B, B1, B1a, B1a_GU261705, B2
AF512073.1	Sichuan low land	A, A1, A1a, A1a_GU261684	A: 212; A1: 212; A1a: 212; A1a_GU261684: 212		167225246315
AF512074.1	Sichuan low land	A, A1, A1a, A1a_GU261684		A: 310; A1: 310; A1a: 310; A1a_GU261684: 310	167212225246310
AF512075.1	Sichuan low land	B, B1, B1a, B1a_GU261705, B2		B: 330; B1: 330; B1a: 330; B1a_GU261705: 330; B2: 330	330
AF512091.1	Sichuan low land	A, A1, A1a, A1a_GU261684			167212225246315
AF512092.1	Sichuan low land	A, A1, A1a, A1a_GU261684			167212225246315
AF512093.1	Sichuan low land	A, A1, A1a, A1a_GU261684			167212225246315
AF512094.1	Sichuan low land	A, A1, A1a, A1a_GU261684			167212225246315
AF512095.1	Sichuan low land	A, A1, A1a, A1a_GU261684			167212225246315
AF512096.1	Sichuan low land	A, A1, A1a, A1a_GU261684		A: 446; A1: 446; A1a: 446; A1a_GU261684: 446	167212225246315
AF512097.1	Sichuan low land	A, A1, A1a, A1a_GU261684	A: 212; A1: 212; A1a: 212; A1a_GU261684: 212	A: 306; A1: 306; A1a: 306; A1a_GU261684: 306	167225246306315
AF512098.1	Sichuan low land	A, A1, A1a, A1a_GU261684	A: 315; A1: 315; A1a: 315; A1a_GU261684: 315	A: 133,281; A1: 133,281; A1a: 133,281; A1a_GU261684: 133,281	133167212225246
AF512099.1	Sichuan low land	A, A1, A1a, A1a_GU261684			167212225246315
AF512100.1	Sichuan low land	A, A1, A1a, A1a_GU261684			167212225246315
AF512101.1	Sichuan low land	A, A1, A1a, A1a_GU261684	A: 212; A1: 212; A1a: 212; A1a_GU261684: 212	A: 306; A1: 306; A1a: 306; A1a_GU261684: 306	167225246306315
AF512102.1	Sichuan low land	A, A1, A1a, A1a_GU261684			167212225246315
AF512103.1	Sichuan low land	A, A1, A1a, A1a_GU261684		A: 199,372; A1: 199,372; A1a: 199,372; A1a_GU261684: 199,372	167199212225246
AF512104.1	Sichuan low land	A, A1, A1a, A1a_GU261684			167212225246315
AF512105.1	Sichuan low land	A, A1, A1a, A1a_GU261684			167212225246315
AF512106.1	Sichuan low land	A, A1, A1a, A1a_GU261684			167212225246315
AF512107.1	Sichuan low land	E1_GU261713			199212217243246
AF512210.1	Sichuan low land	C1b, C1b_GU261718			212242243246256
AF512211.1	Sichuan low land	A, A1, A1a, A1a_GU261684		A: 210; A1: 210; A1a: 210; A1a_GU261684: 210	167210212225246
AF512212.1	Sichuan low land	A, A1, A1a, A1a_GU261684		A: 210; A1: 210; A1a: 210; A1a_GU261684: 210	167210212225246
AF512213.1	Sichuan low land	A, A1, A1a, A1a_GU261684		A: 210; A1: 210; A1a: 210; A1a_GU261684: 210	167210212225246
AF512214.1	Sichuan low land	C1b, C1b_GU261718			212242243246256
AF512261.1	Sichuan low land	B, B1, B1a, B1a_GU261705, B2		B: 330; B1: 330; B1a: 330; B1a_GU261705: 330; B2: 330	330
AF512262.1	Sichuan low land	E1_GU261713			199212217243246
AF512263.1	Sichuan low land	C1a_GU261681, C1b, C1b_GU261718	C1a_GU261681: 248; C1b: 281; C1b_GU261718: 281		212242243246256
AF512264.1	Sichuan low land	C1a_GU261681, C1b, C1b_GU261718	C1a_GU261681: 248; C1b: 281; C1b_GU261718: 281		212242243246256
AF512265.1	Sichuan low land	E, E1, E1a, E1a_AP003318, E1b, E1_GU261709, E1_AY235570, E1_AP003580, E1_AP003317			212217243246256
AF512266.1	Sichuan low land	A, A1, A1a, A1a_GU261684		A: 199,372; A1: 199,372; A1a: 199,372; A1a_GU261684: 199,372	167199212225246
AF512267.1	Sichuan low land	A, A1, A1a, A1a_GU261684			167212225246315
AF512268.1	Sichuan low land	A, A1, A1a, A1a_GU261684			167212225246315
AF512269.1	Sichuan low land	E, E1, E1a, E1a_AP003318, E1b, E1_GU261709, E1_AY235570, E1_AP003580, E1_AP003317			212217243246256
AF512270.1	Sichuan low land	C1a_GU261681, C1b, C1b_GU261718	C1a_GU261681: 248; C1b: 281; C1b_GU261718: 281		212242243246256
AF512271.1	Sichuan low land	E1b_GU261694			212217246256261
AF512272.1	Sichuan low land	E, E1, E1a, E1a_AP003318, E1b, E1_GU261709, E1_AY235570, E1_AP003580, E1_AP003317			212217243246256
AF512317.1	Sichuan low land	A, A1, A1a, A1a_GU261684			167212225246315
AF512318.1	Sichuan low land	A, A1, A1a, A1a_GU261684			167212225246315
AF512319.1	Sichuan low land	A, A1, A1a, A1a_GU261684		A: 207; A1: 207; A1a: 207; A1a_GU261684: 207	167207212225246
AF512320.1	Sichuan low land	A, A1, A1a, A1a_GU261684			167212225246315
AF512321.1	Sichuan low land	A, A1, A1a, A1a_GU261684		A: 210; A1: 210; A1a: 210; A1a_GU261684: 210	167210212225246
AF512322.1	Sichuan low land	A, A1, A1a, A1a_GU261684		A: 207; A1: 207; A1a: 207; A1a_GU261684: 207	167207212225246
AF512323.1	Sichuan low land	A, A1, A1a, A1a_GU261684			167212225246315
AF512324.1	Sichuan low land	G1a, G1a_GU261719		G1a: 391; G1a_GU261719: 391	243,246,256,261,296A,302,310,322,391,446
AF512325.1	Sichuan low land	G1a, G1a_GU261719			243,246,256,261,296A,302,310,322,446
AF512326.1	Sichuan low land	B, B1, B1a, B1a_GU261705, B2		B: 446; B1: 446; B1a: 446; B1a_GU261705: 446; B2: 446	446
AF512327.1	Sichuan low land	G1a, G1a_GU261719			243,246,256,261,296A,302,310,322,446
AF512328.1	Sichuan low land	A, A1, A1a, A1a_GU261684		A: 446; A1: 446; A1a: 446; A1a_GU261684: 446	167212225246315
AF512329.1	Sichuan low land	C1b, C1b_GU261718	C1b: 243,367; C1b_GU261718: 243,367	C1b: 249C; C1b_GU261718: 249C	212,242,246,249C,256,281,310,315,342,363
AF512330.1	Sichuan low land	E, E1, E1a, E1a_AP003318, E1b, E1_GU261709, E1_AY235570, E1_AP003580, E1_AP003317			212217243246256
AF512331.1	Sichuan low land	A, A1, A1a, A1a_GU261684			167212225246315
AF512332.1	Sichuan low land	A, A1, A1a, A1a_GU261684		A: 207; A1: 207; A1a: 207; A1a_GU261684: 207	167207212225246
AF512333.1	Sichuan low land	E, E1, E1a, E1a_AP003318, E1b, E1_GU261709, E1_AY235570, E1_AP003580, E1_AP003317			212217243246256
AF512334.1	Sichuan low land	B, B1, B1a, B1a_GU261705, B2
AF512335.1	Sichuan low land	A, A1, A1a, A1a_GU261684		A: 207; A1: 207; A1a: 207; A1a_GU261684: 207	167207212225246
AF512336.1	Sichuan low land	B, B1, B1a, B1a_GU261705, B2		B: 330; B1: 330; B1a: 330; B1a_GU261705: 330; B2: 330	330
AF512337.1	Sichuan low land	E1_GU261713			199212217243246
GU447393.1	Sichuan low land	C1b, C1b_GU261718		C1b: 360; C1b_GU261718: 360	212242243246256
GU447394.1	Sichuan low land	A, A1, A1a, A1a_GU261684		A: 239,370; A1: 239,370; A1a: 239,370; A1a_GU261684: 239,370	167212225239246
GU447395.1	Sichuan low land	A, A1, A1a, A1a_GU261684		A: 239,370; A1: 239,370; A1a: 239,370; A1a_GU261684: 239,370	167212225239246
GU447396.1	Sichuan low land	E, E1, E1a, E1a_AP003318, E1b, E1_GU261709, E1_AY235570, E1_AP003580, E1_AP003317			212217243246256
GU447397.1	Sichuan low land	E, E1, E1a, E1a_AP003318, E1b, E1_GU261709, E1_AY235570, E1_AP003580, E1_AP003317			212217243246256
GU447398.1	Sichuan low land	A, A1, A1a, A1a_GU261684		A: 210; A1: 210; A1a: 210; A1a_GU261684: 210	167210212225246
GU447399.1	Sichuan low land	A, A1, A1a, A1a_GU261684		A: 126; A1: 126; A1a: 126; A1a_GU261684: 126	126167212225246
GU447400.1	Sichuan low land	A, A1, A1a, A1a_GU261684		A: 207; A1: 207; A1a: 207; A1a_GU261684: 207	167207212225246
GU447401.1	Sichuan low land	B, B1, B1a, B1a_GU261705, B2
GU447402.1	Sichuan low land	A, A1, A1a, A1a_GU261684		A: 210; A1: 210; A1a: 210; A1a_GU261684: 210	167210212225246
GU447403.1	Sichuan low land	B, B1, B1a, B1a_GU261705, B2
GU447404.1	Sichuan low land	A, A1, A1a, A1a_GU261684		A: 207; A1: 207; A1a: 207; A1a_GU261684: 207	167207212225246
GU447405.1	Sichuan low land	A, A1, A1a, A1a_GU261684		A: 210; A1: 210; A1a: 210; A1a_GU261684: 210	167210212225246
GU447406.1	Sichuan low land	E1c_AY235571_KF826490			212217222243246
GU447407.1	Sichuan low land	A, A1, A1a, A1a_GU261684		A: 210; A1: 210; A1a: 210; A1a_GU261684: 210	167210212225246
GU447408.1	Sichuan low land	E, E1, E1a, E1a_AP003318, E1b, E1_GU261709, E1_AY235570, E1_AP003580, E1_AP003317			212217243246256
GU447409.1	Sichuan low land	A, A1, A1a, A1a_GU261684			167212225246315
GU447410.1	Sichuan low land	E, E1, E1a, E1a_AP003318, E1b, E1_GU261709, E1_AY235570, E1_AP003580, E1_AP003317			212217243246256
GU447411.1	Sichuan low land	A, A1, A1a, A1a_GU261684			167212225246315
GU447412.1	Sichuan low land	E, E1, E1a, E1a_AP003318, E1b, E1_GU261709, E1_AY235570, E1_AP003580, E1_AP003317			212217243246256
GU447413.1	Sichuan low land	A, A1, A1a, A1a_GU261684			167212225246315
GU447455.1	Sichuan low land	E, E1, E1a, E1a_AP003318, E1b, E1_GU261709, E1_AY235570, E1_AP003580, E1_AP003317			212217243246256
GU447456.1	Sichuan low land	A, A1, A1a, A1a_GU261684		A: 210; A1: 210; A1a: 210; A1a_GU261684: 210	167210212225246
GU447457.1	Sichuan low land	A, A1, A1a, A1a_GU261684		A: 210; A1: 210; A1a: 210; A1a_GU261684: 210	167210212225246
GU447458.1	Sichuan low land	A, A1, A1a, A1a_GU261684			167212225246315
GU447459.1	Sichuan low land	E, E1, E1a, E1a_AP003318, E1b, E1_GU261709, E1_AY235570, E1_AP003580, E1_AP003317			212217243246256
GU447460.1	Sichuan low land	B, B1, B1a, B1a_GU261705, B2
GU447461.1	Sichuan low land	E1b_AP003319			212217243246256
GU447462.1	Sichuan low land	E, E1, E1a, E1a_AP003318, E1b, E1_GU261709, E1_AY235570, E1_AP003580, E1_AP003317			212217243246256
GU447463.1	Sichuan low land	E1_GU261713			199212217243246
GU447464.1	Sichuan low land	E1_GU261713			199212217243246
GU447465.1	Sichuan low land	A, A1, A1a, A1a_GU261684			167212225246315
GU447466.1	Sichuan low land	E, E1, E1a, E1a_AP003318, E1b, E1_GU261709, E1_AY235570, E1_AP003580, E1_AP003317			212217243246256
GU447467.1	Sichuan low land	A, A1, A1a, A1a_GU261684			167212225246315
GU447468.1	Sichuan low land	E, E1, E1a, E1a_AP003318, E1b, E1_GU261709, E1_AY235570, E1_AP003580, E1_AP003317			212217243246256
GU448138.1	Sichuan low land	F3, F3_GU261717, F3_DQ648776			212,234,236,243,254,256,261,310,317C,446
GU448139.1	Sichuan low land	G1a, G1a_GU261719		G1a: 354; G1a_GU261719: 354	243,246,256,261,296A,302,310,322,354,446
GU448140.1	Sichuan low land	G1a, G1a_GU261719			243,246,256,261,296A,302,310,322,446
GU448141.1	Sichuan low land	A, A1, A1a, A1a_GU261684			167212225246315
GU448142.1	Sichuan low land	A, A1, A1a, A1a_GU261684			167212225246315
GU448143.1	Sichuan low land	G1a, G1a_GU261719			243,246,256,261,296A,302,310,322,446
GU448144.1	Sichuan low land	G1a, G1a_GU261719		G1a: 269,313; G1a_GU261719: 269,313	243,246,256,261,269,296A,302,310,313,322,446
GU448145.1	Sichuan low land	E, E1, E1a, E1a_AP003318, E1b, E1_GU261709, E1_AY235570, E1_AP003580, E1_AP003317			212217243246256
GU448146.1	Sichuan low land	G1a, G1a_GU261719		G1a: 221; G1a_GU261719: 221	221,243,246,256,261,296A,302,310,322,446
GU448147.1	Sichuan low land	G1a, G1a_GU261719			243,246,256,261,296A,302,310,322,446
GU448148.1	Sichuan low land	G1a, G1a_GU261719		G1a: 354; G1a_GU261719: 354	243,246,256,261,296A,302,310,322,354,446
GU448149.1	Sichuan low land	G1a, G1a_GU261719			243,246,256,261,296A,302,310,322,446
GU448150.1	Sichuan low land	G1a, G1a_GU261719			243,246,256,261,296A,302,310,322,446
GU448151.1	Sichuan low land	C1b, C1b_GU261718			212242243246256
GU448152.1	Sichuan low land	G1a, G1a_GU261719			243,246,256,261,296A,302,310,322,446
GU448153.1	Sichuan low land	A, A1, A1a, A1a_GU261684			167212225246315
GU448154.1	Sichuan low land	G1a, G1a_GU261719			243,246,256,261,296A,302,310,322,446
GU448155.1	Sichuan low land	G1a, G1a_GU261719			243,246,256,261,296A,302,310,322,446
GU448156.1	Sichuan low land	A, A1, A1a, A1a_GU261684		A: 207,367; A1: 207,367; A1a: 207,367; A1a_GU261684: 207,367	167207212225246
GU448157.1	Sichuan low land	G1a, G1a_GU261719			243,246,256,261,296A,302,310,322,446
GU448158.1	Sichuan low land	G1a, G1a_GU261719			243,246,256,261,296A,302,310,322,446
GU448159.1	Sichuan low land	G1a, G1a_GU261719		G1a: 269,313; G1a_GU261719: 269,313	243,246,256,261,269,296A,302,310,313,322,446
GU448160.1	Sichuan low land	G, G1, G1_GU261676		G: 303; G1: 303; G1_GU261676: 303	243,246,256,261,296A,302,303,310,446
GU448161.1	Sichuan low land	G1a, G1a_GU261719			243,246,256,261,296A,302,310,322,446
GU448162.1	Sichuan low land	G1a, G1a_GU261719			243,246,256,261,296A,302,310,322,446
GU448163.1	Sichuan low land	G, G1, G1_GU261676		G: 303; G1: 303; G1_GU261676: 303	243,246,256,261,296A,302,303,310,446
GU448164.1	Sichuan low land	B1a_GU261714			296
GU448165.1	Sichuan low land	B, B1, B1a, B1a_GU261705, B2
GU448166.1	Sichuan low land	B, B1, B1a, B1a_GU261705, B2
GU448167.1	Sichuan low land	G1a, G1a_GU261719		G1a: 354; G1a_GU261719: 354	243,246,256,261,296A,302,310,322,354,446
GU448168.1	Sichuan low land	F3, F3_GU261717, F3_DQ648776			212,234,236,243,254,256,261,310,317C,446
GU448169.1	Sichuan low land	G, G1, G1_GU261676		G: 303; G1: 303; G1_GU261676: 303	243,246,256,261,296A,302,303,310,446
GU448170.1	Sichuan low land	G, G1, G1_GU261676		G: 303; G1: 303; G1_GU261676: 303	243,246,256,261,296A,302,303,310,446
GU448171.1	Sichuan low land	B, B1, B1a, B1a_GU261705, B2
GU448172.1	Sichuan low land	B1a_GU261714			296
GU448173.1	Sichuan low land	E, E1, E1a, E1a_AP003318, E1b, E1_GU261709, E1_AY235570, E1_AP003580, E1_AP003317			212217243246256
GU448174.1	Sichuan low land	G1a, G1a_GU261719			243,246,256,261,296A,302,310,322,446
GU448175.1	Sichuan low land	G1a, G1a_GU261719			243,246,256,261,296A,302,310,322,446
GU448176.1	Sichuan low land	G1a, G1a_GU261719		G1a: 354; G1a_GU261719: 354	243,246,256,261,296A,302,310,322,354,446
GU448177.1	Sichuan low land	B, B1, B1a, B1a_GU261705, B2
GU448249.1	Sichuan low land	G1a, G1a_GU261719		G1a: 221; G1a_GU261719: 221	221,243,246,256,261,296A,302,310,322,446
GU448500.1	Sichuan low land	C1b, C1b_GU261718			212242243246256
GU448501.1	Sichuan low land	C1b, C1b_GU261718			212242243246256
GU448530.1	Sichuan low land	A, A1, A1a, A1a_GU261684			167212225246315
GU448537.1	Sichuan low land	A, A1, A1a, A1a_GU261684			167212225246315
GU448538.1	Sichuan low land	A, A1, A1a, A1a_GU261684			167212225246315
GU448541.1	Sichuan low land	A, A1, A1a, A1a_GU261684		A: 199,372; A1: 199,372; A1a: 199,372; A1a_GU261684: 199,372	167199212225246
GU448542.1	Sichuan low land	A, A1, A1a, A1a_GU261684		A: 199,372; A1: 199,372; A1a: 199,372; A1a_GU261684: 199,372	167199212225246
GU448543.1	Sichuan low land	A, A1, A1a, A1a_GU261684		A: 199,372; A1: 199,372; A1a: 199,372; A1a_GU261684: 199,372	167199212225246
GU448544.1	Sichuan low land	B, B1, B1a, B1a_GU261705, B2		B: 330; B1: 330; B1a: 330; B1a_GU261705: 330; B2: 330	330
GU448545.1	Sichuan low land	B, B1, B1a, B1a_GU261705, B2
GU448546.1	Sichuan low land	B, B1, B1a, B1a_GU261705, B2
GU448547.1	Sichuan low land	B, B1, B1a, B1a_GU261705, B2		B: 330; B1: 330; B1a: 330; B1a_GU261705: 330; B2: 330	330
GU448548.1	Sichuan low land	B, B1, B1a, B1a_GU261705, B2
GU448549.1	Sichuan low land	A, A1, A1a, A1a_GU261684		A: 310; A1: 310; A1a: 310; A1a_GU261684: 310	167212225246310
GU448550.1	Sichuan low land	A, A1, A1a, A1a_GU261684			167212225246315
GU448551.1	Sichuan low land	A, A1, A1a, A1a_GU261684		A: 310; A1: 310; A1a: 310; A1a_GU261684: 310	167212225246310
GU448552.1	Sichuan low land	B, B1, B1a, B1a_GU261705, B2		B: 330; B1: 330; B1a: 330; B1a_GU261705: 330; B2: 330	330
GU448553.1	Sichuan low land	C1, C1a		C1: 261; C1a: 261	212242243246256
GU448554.1	Sichuan low land	B, B1, B1a, B1a_GU261705, B2
GU448555.1	Sichuan low land	B, B1, B1a, B1a_GU261705, B2		B: 330; B1: 330; B1a: 330; B1a_GU261705: 330; B2: 330	330
GU448556.1	Sichuan low land	B, B1, B1a, B1a_GU261705, B2
GU448557.1	Sichuan low land	B, B1, B1a, B1a_GU261705, B2
GU448558.1	Sichuan low land	B, B1, B1a, B1a_GU261705, B2		B: 330; B1: 330; B1a: 330; B1a_GU261705: 330; B2: 330	330
GU448559.1	Sichuan low land	B, B1, B1a, B1a_GU261705, B2
GU448560.1	Sichuan low land	E, E1, E1a, E1a_AP003318, E1b, E1_GU261709, E1_AY235570, E1_AP003580, E1_AP003317		E: 238; E1: 238; E1a: 238; E1a_AP003318: 238; E1b: 238; E1_GU261709: 238; E1_AY235570: 238; E1_AP003580: 238; E1_AP003317: 238	212217238243246
GU448561.1	Sichuan low land	C1, C1a		C1: 261; C1a: 261	212242243246256
GU448562.1	Sichuan low land	C1, C1a		C1: 261; C1a: 261	212242243246256
GU448683.1	Sichuan low land	A, A1, A1a, A1a_GU261684			167212225246315
GU448684.1	Sichuan low land	A, A1, A1a, A1a_GU261684		A: 207,391; A1: 207,391; A1a: 207,391; A1a_GU261684: 207,391	167207212225246
GU448685.1	Sichuan low land	A, A1, A1a, A1a_GU261684		A: 207,367; A1: 207,367; A1a: 207,367; A1a_GU261684: 207,367	167207212225246
GU448686.1	Sichuan low land	A, A1, A1a, A1a_GU261684		A: 207; A1: 207; A1a: 207; A1a_GU261684: 207	167207212225246
GU448687.1	Sichuan low land	A, A1, A1a, A1a_GU261684			167212225246315
LC200	Sichuan low land	E, E1, E1a, E1a_AP003318, E1b, E1_GU261709, E1_AY235570, E1_AP003580, E1_AP003317			212217243246256
LC201	Sichuan low land	E, E1, E1a, E1a_AP003318, E1b, E1_GU261709, E1_AY235570, E1_AP003580, E1_AP003317			212217243246256
LC202	Sichuan low land	E, E1, E1a, E1a_AP003318, E1b, E1_GU261709, E1_AY235570, E1_AP003580, E1_AP003317			212217243246256
LC203	Sichuan low land	A, A1, A1a, A1a_GU261684		A: 243; A1: 243; A1a: 243; A1a_GU261684: 243	167212225243246
LC204	Sichuan low land	A, A1, A1a, A1a_GU261684			167212225246315
LC206	Sichuan low land	A, A1, A1a, A1a_GU261684		A: 243; A1: 243; A1a: 243; A1a_GU261684: 243	167212225243246
LC207	Sichuan low land	A, A1, A1a, A1a_GU261684			167212225246315
LC208	Sichuan low land	A, A1, A1a, A1a_GU261684		A: 330; A1: 330; A1a: 330; A1a_GU261684: 330	167212225246315
LC210	Sichuan low land	A, A1, A1a, A1a_GU261684		A: 243; A1: 243; A1a: 243; A1a_GU261684: 243	167212225243246
LC211	Sichuan low land	E, E1, E1a, E1a_AP003318, E1b, E1_GU261709, E1_AY235570, E1_AP003580, E1_AP003317			212217243246256
LC217	Sichuan low land	E, E1, E1a, E1a_AP003318, E1b, E1_GU261709, E1_AY235570, E1_AP003580, E1_AP003317			212217243246256
LC218	Sichuan low land	A, A1, A1a, A1a_GU261684		A: 243; A1: 243; A1a: 243; A1a_GU261684: 243	167212225243246
LC219	Sichuan low land	A, A1, A1a, A1a_GU261684			167212225246315
LC220	Sichuan low land	A, A1, A1a, A1a_GU261684			167212225246315
LC221	Sichuan low land	E, E1, E1a, E1a_AP003318, E1b, E1_GU261709, E1_AY235570, E1_AP003580, E1_AP003317			212217243246256
LC222	Sichuan low land	A, A1, A1a, A1a_GU261684		A: 243; A1: 243; A1a: 243; A1a_GU261684: 243	167212225243246
LC224	Sichuan low land	A, A1, A1a, A1a_GU261684		A: 221,239; A1: 221,239; A1a: 221,239; A1a_GU261684: 221,239	167212221225239
LC227	Sichuan low land	A, A1, A1a, A1a_GU261684		A: 221,239; A1: 221,239; A1a: 221,239; A1a_GU261684: 221,239	167212221225239
LC228	Sichuan low land	A, A1, A1a, A1a_GU261684			167212225246315
LC229	Sichuan low land	A, A1, A1a, A1a_GU261684			167212225246315
LC230	Sichuan low land	A, A1, A1a, A1a_GU261684			167212225246315
LC231	Sichuan low land	A, A1, A1a, A1a_GU261684			167212225246315
LC234	Sichuan low land	A, A1, A1a, A1a_GU261684			167212225246315
LC235	Sichuan low land	A, A1, A1a, A1a_GU261684		A: 221,239; A1: 221,239; A1a: 221,239; A1a_GU261684: 221,239	167212221225239
LC236	Sichuan low land	A, A1, A1a, A1a_GU261684			167212225246315
LC237	Sichuan low land	A, A1, A1a, A1a_GU261684			167212225246315
LC238	Sichuan low land	A, A1, A1a, A1a_GU261684			167212225246315
LC239	Sichuan low land	A, A1, A1a, A1a_GU261684			167212225246315
LC240	Sichuan low land	A, A1, A1a, A1a_GU261684			167212225246315
LC244	Sichuan low land	A, A1, A1a, A1a_GU261684		A: 330; A1: 330; A1a: 330; A1a_GU261684: 330	167212225246315
LC245	Sichuan low land	A, A1, A1a, A1a_GU261684		A: 330; A1: 330; A1a: 330; A1a_GU261684: 330	167212225246315
LC246	Sichuan low land	A, A1, A1a, A1a_GU261684			167212225246315
LC247	Sichuan low land	A, A1, A1a, A1a_GU261684		A: 207; A1: 207; A1a: 207; A1a_GU261684: 207	167207212225246
LC248	Sichuan low land	A, A1, A1a, A1a_GU261684			167212225246315
LC249	Sichuan low land	A, A1, A1a, A1a_GU261684			167212225246315
LC250	Sichuan low land	E, E1, E1a, E1a_AP003318, E1b, E1_GU261709, E1_AY235570, E1_AP003580, E1_AP003317			212217243246256
LC251	Sichuan low land	A, A1, A1a, A1a_GU261684			167212225246315
LC2511	Sichuan low land	G2			243,246,256,261,296A,302,310,322,347,446
LC281	Sichuan low land	E1c_AY235571_KF826490			212217222243246
LC282	Sichuan low land	E, E1, E1a, E1a_AP003318, E1b, E1_GU261709, E1_AY235570, E1_AP003580, E1_AP003317			212217243246256
LC283	Sichuan low land	E, E1, E1a, E1a_AP003318, E1b, E1_GU261709, E1_AY235570, E1_AP003580, E1_AP003317			212217243246256
LC284	Sichuan low land	E1c_AY235571_KF826490			212217222243246
LC285	Sichuan low land	E1c_AY235571_KF826490			212217222243246
LC288	Sichuan low land	E1_GU261713			199212217243246
LC290	Sichuan low land	E1b_AP003319			212217243246256
LC291	Sichuan low land	E, E1, E1a, E1a_AP003318, E1b, E1_GU261709, E1_AY235570, E1_AP003580, E1_AP003317			212217243246256
LC294	Sichuan low land	E1b_AP003319			212217243246256
LC295	Sichuan low land	E1c_AY235571_KF826490			212217222243246
LC296	Sichuan low land	E, E1, E1a, E1a_AP003318, E1b, E1_GU261709, E1_AY235570, E1_AP003580, E1_AP003317			212217243246256
LC298	Sichuan low land	E1c_AY235571_KF826490			212217222243246
LC300	Sichuan low land	E1c_AY235571_KF826490			212217222243246
LC303	Sichuan low land	E, E1, E1a, E1a_AP003318, E1b, E1_GU261709, E1_AY235570, E1_AP003580, E1_AP003317			212217243246256
LC304	Sichuan low land	E1c_AY235571_KF826490			212217222243246
LC307	Sichuan low land	E, E1, E1a, E1a_AP003318, E1b, E1_GU261709, E1_AY235570, E1_AP003580, E1_AP003317			212217243246256
LC310	Sichuan low land	E, E1, E1a, E1a_AP003318, E1b, E1_GU261709, E1_AY235570, E1_AP003580, E1_AP003317			212217243246256
LC315	Sichuan low land	E1c_AY235571_KF826490			212217222243246
LC317	Sichuan low land	A, A1, A1a, A1a_GU261684			167212225246315
LC320	Sichuan low land	E1b_AP003319			212217243246256
LC327	Sichuan low land	E, E1, E1a, E1a_AP003318, E1b, E1_GU261709, E1_AY235570, E1_AP003580, E1_AP003317			212217243246256
LC3281	Sichuan low land	A, A1, A1a, A1a_GU261684			167212225246315
LC3282	Sichuan low land	A, A1, A1a, A1a_GU261684			167212225246315
LC329	Sichuan low land	E, E1, E1a, E1a_AP003318, E1b, E1_GU261709, E1_AY235570, E1_AP003580, E1_AP003317			212217243246256
LC333	Sichuan low land	E1c_AY235571_KF826490			212217222243246
LC335	Sichuan low land	E, E1, E1a, E1a_AP003318, E1b, E1_GU261709, E1_AY235570, E1_AP003580, E1_AP003317			212217243246256
LC336	Sichuan low land	A, A1, A1a, A1a_GU261684			167212225246315
LC339	Sichuan low land	E1c_AY235571_KF826490			212217222243246
LC340	Sichuan low land	E, E1, E1a, E1a_AP003318, E1b, E1_GU261709, E1_AY235570, E1_AP003580, E1_AP003317			212217243246256
LC341	Sichuan low land	A, A1, A1a, A1a_GU261684		A: 391; A1: 391; A1a: 391; A1a_GU261684: 391	167212225246315
LC342	Sichuan low land	A, A1, A1a, A1a_GU261684			167212225246315
LC343	Sichuan low land	A, A1, A1a, A1a_GU261684		A: 207; A1: 207; A1a: 207; A1a_GU261684: 207	167207212225246
LC344	Sichuan low land	E, E1, E1a, E1a_AP003318, E1b, E1_GU261709, E1_AY235570, E1_AP003580, E1_AP003317			212217243246256
LC345	Sichuan low land	A, A1, A1a, A1a_GU261684	A: 246; A1: 246; A1a: 246; A1a_GU261684: 246		167212225315
LC348	Sichuan low land	E, E1, E1a, E1a_AP003318, E1b, E1_GU261709, E1_AY235570, E1_AP003580, E1_AP003317			212217243246256
LC350	Sichuan low land	E, E1, E1a, E1a_AP003318, E1b, E1_GU261709, E1_AY235570, E1_AP003580, E1_AP003317			212217243246256
LC351	Sichuan low land	E1b_AP003319			212217243246256
LC352	Sichuan low land	A, A1, A1a, A1a_GU261684			167212225246315
LC354	Sichuan low land	A, A1, A1a, A1a_GU261684		A: 210; A1: 210; A1a: 210; A1a_GU261684: 210	167210212225246
LC355	Sichuan low land	A, A1, A1a, A1a_GU261684			167212225246315
LC356	Sichuan low land	E, E1, E1a, E1a_AP003318, E1b, E1_GU261709, E1_AY235570, E1_AP003580, E1_AP003317			212217243246256
LC359	Sichuan low land	A, A1, A1a, A1a_GU261684			167212225246315
LC360	Sichuan low land	E1_GU261713			199212217243246
LC367	Sichuan low land	A, A1, A1a, A1a_GU261684		A: 391; A1: 391; A1a: 391; A1a_GU261684: 391	167212225246315
LC368	Sichuan low land	A, A1, A1a, A1a_GU261684		A: 168; A1: 168; A1a: 168; A1a_GU261684: 168	167168212225246
LC371	Sichuan low land	E, E1, E1a, E1a_AP003318, E1b, E1_GU261709, E1_AY235570, E1_AP003580, E1_AP003317			212217243246256
LC372	Sichuan low land	A, A1, A1a, A1a_GU261684			167212225246315
LC373	Sichuan low land	A, A1, A1a, A1a_GU261684			167212225246315
LC378	Sichuan low land	E, E1, E1a, E1a_AP003318, E1b, E1_GU261709, E1_AY235570, E1_AP003580, E1_AP003317			212217243246256
LC379	Sichuan low land	A, A1, A1a, A1a_GU261684		A: 391; A1: 391; A1a: 391; A1a_GU261684: 391	167212225246315
LC380	Sichuan low land	A, A1, A1a, A1a_GU261684			167212225246315
LC3861	Sichuan low land	E1c_AY235571_KF826490			212217222243246
LC3862	Sichuan low land	A, A1, A1a, A1a_GU261684			167212225246315
LC387	Sichuan low land	E, E1, E1a, E1a_AP003318, E1b, E1_GU261709, E1_AY235570, E1_AP003580, E1_AP003317			212217243246256
LC388	Sichuan low land	E, E1, E1a, E1a_AP003318, E1b, E1_GU261709, E1_AY235570, E1_AP003580, E1_AP003317			212217243246256
LC389	Sichuan low land	E, E1, E1a, E1a_AP003318, E1b, E1_GU261709, E1_AY235570, E1_AP003580, E1_AP003317			212217243246256
LC390	Sichuan low land	A, A1, A1a, A1a_GU261684			167212225246315
LC391	Sichuan low land	E, E1, E1a, E1a_AP003318, E1b, E1_GU261709, E1_AY235570, E1_AP003580, E1_AP003317			212217243246256
LC392	Sichuan low land	A, A1, A1a, A1a_GU261684			167212225246315
LC3931	Sichuan low land	G1a, G1a_GU261719			243,246,256,261,296A,302,310,322,446
LC3932	Sichuan low land	A, A1, A1a, A1a_GU261684		A: 391G; A1: 391G; A1a: 391G; A1a_GU261684: 391G	167,212,225,246,315,391G
LC3941	Sichuan low land	A, A1, A1a, A1a_GU261684		A: 221,239; A1: 221,239; A1a: 221,239; A1a_GU261684: 221,239	167212221225239
LC3942	Sichuan low land	C1b, C1b_GU261718			212242243246256
LC395	Sichuan low land	C1a_GU261681, C1b, C1b_GU261718	C1a_GU261681: 248; C1b: 281; C1b_GU261718: 281		212242243246256
LC3961	Sichuan low land	A, A1, A1a, A1a_GU261684		A: 221,239; A1: 221,239; A1a: 221,239; A1a_GU261684: 221,239	167212221225239
LC3962	Sichuan low land	A, A1, A1a, A1a_GU261684		A: 207; A1: 207; A1a: 207; A1a_GU261684: 207	167207212225246
LC398	Sichuan low land	E, E1, E1a, E1a_AP003318, E1b, E1_GU261709, E1_AY235570, E1_AP003580, E1_AP003317			212217243246256
LC399	Sichuan low land	G1a, G1a_GU261719			243,246,256,261,296A,302,310,322,446
LC400	Sichuan low land	E, E1, E1a, E1a_AP003318, E1b, E1_GU261709, E1_AY235570, E1_AP003580, E1_AP003317			212217243246256
LC4011	Sichuan low land	G, G1, G1_GU261676		G: 317C; G1: 317C; G1_GU261676: 317C	243,246,256,261,296A,302,310,317C,446
LC402	Sichuan low land	A, A1, A1a, A1a_GU261684		A: 207; A1: 207; A1a: 207; A1a_GU261684: 207	167207212225246
LC403	Sichuan low land	G, G1, G1_GU261676		G: 317C; G1: 317C; G1_GU261676: 317C	243,246,256,261,296A,302,310,317C,446
LC404	Sichuan low land	A, A1, A1a, A1a_GU261684			167212225246315
LC4041	Sichuan low land	E1c_AY235571_KF826490			212217222243246
LC405	Sichuan low land	C1b, C1b_GU261718			212242243246256
LC406	Sichuan low land	G1a, G1a_GU261719		G1a: 221; G1a_GU261719: 221	221,243,246,256,261,296A,302,310,322,446
LC407	Sichuan low land	G1a, G1a_GU261719		G1a: 221; G1a_GU261719: 221	221,243,246,256,261,296A,302,310,322,446
LC408	Sichuan low land	A, A1, A1a, A1a_GU261684		A: 207; A1: 207; A1a: 207; A1a_GU261684: 207	167207212225246
LC4081	Sichuan low land	A, A1, A1a, A1a_GU261684			167212225246315
LC409	Sichuan low land	E1_GU261713			199212217243246
LC4101	Sichuan low land	A, A1, A1a, A1a_GU261684			167212225246315
LC4102	Sichuan low land	E, E1, E1a, E1a_AP003318, E1b, E1_GU261709, E1_AY235570, E1_AP003580, E1_AP003317			212217243246256
LC4103	Sichuan low land	A, A1, A1a, A1a_GU261684			167212225246315
LC4111	Sichuan low land	E1b_AP003319			212217243246256
LC4112	Sichuan low land	AB, A, A1, A1a, A1a_GU261684	A: 167; A1: 167; A1a: 167; A1a_GU261684: 167	AB: 207,225,261; A: 207,261; A1: 207,261; A1a: 207,261; A1a_GU261684: 207,261	207212225246261
LC4121	Sichuan low land	E1_GU261713			199212217243246
LC4122	Sichuan low land	E, E1, E1a, E1a_AP003318, E1b, E1_GU261709, E1_AY235570, E1_AP003580, E1_AP003317			212217243246256
LC4123	Sichuan low land	E, E1, E1a, E1a_AP003318, E1b, E1_GU261709, E1_AY235570, E1_AP003580, E1_AP003317			212217243246256
LC4131	Sichuan low land	E1b_AP003319			212217243246256
LC4132	Sichuan low land	E1b_AP003319			212217243246256
LC414	Sichuan low land	E1c_AY235571_KF826490			212217222243246
LC4151	Sichuan low land	E, E1, E1a, E1a_AP003318, E1b, E1_GU261709, E1_AY235570, E1_AP003580, E1_AP003317			212217243246256
LC4152	Sichuan low land	A, A1, A1a, A1a_GU261684		A: 370; A1: 370; A1a: 370; A1a_GU261684: 370	167212225246315
LC416	Sichuan low land	E1_GU261713			199212217243246
LC417	Sichuan low land	E, E1, E1a, E1a_AP003318, E1b, E1_GU261709, E1_AY235570, E1_AP003580, E1_AP003317			212217243246256
LC418	Sichuan low land	E1b_AP003319			212217243246256
LC4191	Sichuan low land	E1b_AP003319			212217243246256
LC4192	Sichuan low land	E, E1, E1a, E1a_AP003318, E1b, E1_GU261709, E1_AY235570, E1_AP003580, E1_AP003317			212217243246256
LC420	Sichuan low land	E1c_AY235571_KF826490			212217222243246
LC4201	Sichuan low land	A, A1, A1a, A1a_GU261684		A: 207; A1: 207; A1a: 207; A1a_GU261684: 207	167207212225246
LC421	Sichuan low land	E1b_AP003319			212217243246256
LC422	Sichuan low land	G1a, G1a_GU261719			243,246,256,261,296A,302,310,322,446
LC4231	Sichuan low land	E, E1, E1a, E1a_AP003318, E1b, E1_GU261709, E1_AY235570, E1_AP003580, E1_AP003317			212217243246256
LC4232	Sichuan low land	A, A1, A1a, A1a_GU261684		A: 207; A1: 207; A1a: 207; A1a_GU261684: 207	167207212225246
LC4241	Sichuan low land	E1c_AY235571_KF826490			212217222243246
LC4242	Sichuan low land	A, A1, A1a, A1a_GU261684		A: 370; A1: 370; A1a: 370; A1a_GU261684: 370	167212225246315
LC4251	Sichuan low land	E, E1, E1a, E1a_AP003318, E1b, E1_GU261709, E1_AY235570, E1_AP003580, E1_AP003317			212217243246256
LC4252	Sichuan low land	A, A1, A1a, A1a_GU261684		A: 207; A1: 207; A1a: 207; A1a_GU261684: 207	167207212225246
LC426	Sichuan low land	E1c_AY235571_KF826490			212217222243246
LC4271	Sichuan low land	E1b_AP003319			212217243246256
LC4272	Sichuan low land	E, E1, E1a, E1a_AP003318, E1b, E1_GU261709, E1_AY235570, E1_AP003580, E1_AP003317			212217243246256
LC428	Sichuan low land	E1b_AP003319			212217243246256
LC429	Sichuan low land	E, E1, E1a, E1a_AP003318, E1b, E1_GU261709, E1_AY235570, E1_AP003580, E1_AP003317			212217243246256
LC4291	Sichuan low land	E, E1, E1a, E1a_AP003318, E1b, E1_GU261709, E1_AY235570, E1_AP003580, E1_AP003317			212217243246256
LC430	Sichuan low land	E, E1, E1a, E1a_AP003318, E1b, E1_GU261709, E1_AY235570, E1_AP003580, E1_AP003317			212217243246256
LC431	Sichuan low land	E1c	E1c: 261		212217243246256
LC432	Sichuan low land	E, E1, E1a, E1a_AP003318, E1b, E1_GU261709, E1_AY235570, E1_AP003580, E1_AP003317			212217243246256
LC433	Sichuan low land	B, B1, B1a, B1a_GU261705, B2
LC435	Sichuan low land	B, B1, B1a, B1a_GU261705, B2
LC437	Sichuan low land	A, A1, A1a, A1a_GU261684			167212225246315
LC438	Sichuan low land	E1c_AY235571_KF826490			212217222243246
LC439	Sichuan low land	E1b_AP003319			212217243246256
LC440	Sichuan low land	E1c_AY235571_KF826490			212217222243246
LC441	Sichuan low land	B, B1, B1a, B1a_GU261705, B2
LC442	Sichuan low land	E, E1, E1a, E1a_AP003318, E1b, E1_GU261709, E1_AY235570, E1_AP003580, E1_AP003317			212217243246256
LC443	Sichuan low land	E1c	E1c: 261		212217243246256
LC444	Sichuan low land	E1c_AY235571_KF826490			212217222243246
LC445	Sichuan low land	E1c_AY235571_KF826490			212217222243246
LC447	Sichuan low land	E1c_AY235571_KF826490			212217222243246
LC448	Sichuan low land	E1b_AP003319			212217243246256
LC449	Sichuan low land	E, E1, E1a, E1a_AP003318, E1b, E1_GU261709, E1_AY235570, E1_AP003580, E1_AP003317			212217243246256
LC450	Sichuan low land	E1c_AY235571_KF826490			212217222243246
LC451	Sichuan low land	E1_GU261713			199212217243246
LC452	Sichuan low land	E1c	E1c: 261		212217243246256
LC453	Sichuan low land	G1a, G1a_GU261719			243,246,256,261,296A,302,310,322,446
LC454	Sichuan low land	G1a, G1a_GU261719			243,246,256,261,296A,302,310,322,446
LC455	Sichuan low land	G1a, G1a_GU261719			243,246,256,261,296A,302,310,322,446
LC456	Sichuan low land	G1a, G1a_GU261719			243,246,256,261,296A,302,310,322,446
LC4561	Sichuan low land	G1a, G1a_GU261719			243,246,256,261,296A,302,310,322,446
LC457	Sichuan low land	G1a, G1a_GU261719			243,246,256,261,296A,302,310,322,446
LC491	Sichuan low land	G1a, G1a_GU261719			243,246,256,261,296A,302,310,322,446
LC492	Sichuan low land	G1a, G1a_GU261719			243,246,256,261,296A,302,310,322,446
LC503	Sichuan low land	E, E1, E1a, E1a_AP003318, E1b, E1_GU261709, E1_AY235570, E1_AP003580, E1_AP003317			212217243246256
LC5041	Sichuan low land	E, E1, E1a, E1a_AP003318, E1b, E1_GU261709, E1_AY235570, E1_AP003580, E1_AP003317			212217243246256
LC5042	Sichuan low land	E, E1, E1a, E1a_AP003318, E1b, E1_GU261709, E1_AY235570, E1_AP003580, E1_AP003317			212217243246256
LC5051	Sichuan low land	E1_GU261713			199212217243246
LC5052	Sichuan low land	E1_GU261713			199212217243246
LC5061	Sichuan low land	E, E1, E1a, E1a_AP003318, E1b, E1_GU261709, E1_AY235570, E1_AP003580, E1_AP003317			212217243246256
LC5062	Sichuan low land	E, E1, E1a, E1a_AP003318, E1b, E1_GU261709, E1_AY235570, E1_AP003580, E1_AP003317			212217243246256
LC5063	Sichuan low land	E, E1, E1a, E1a_AP003318, E1b, E1_GU261709, E1_AY235570, E1_AP003580, E1_AP003317			212217243246256
LC5071	Sichuan low land	E, E1, E1a, E1a_AP003318, E1b, E1_GU261709, E1_AY235570, E1_AP003580, E1_AP003317			212217243246256
LC5072	Sichuan low land	E, E1, E1a, E1a_AP003318, E1b, E1_GU261709, E1_AY235570, E1_AP003580, E1_AP003317			212217243246256
LC508	Sichuan low land	E1_GU261713			199212217243246
LC509	Sichuan low land	E, E1, E1a, E1a_AP003318, E1b, E1_GU261709, E1_AY235570, E1_AP003580, E1_AP003317			212217243246256
LC510	Sichuan low land	E, E1, E1a, E1a_AP003318, E1b, E1_GU261709, E1_AY235570, E1_AP003580, E1_AP003317			212217243246256
LC511	Sichuan low land	E1_GU261713			199212217243246
LC512	Sichuan low land	A, A1, A1a, A1a_GU261684		A: 239; A1: 239; A1a: 239; A1a_GU261684: 239	167212225239246
LC514	Sichuan low land	B, B1, B1a, B1a_GU261705, B2
LC515	Sichuan low land	B, B1, B1a, B1a_GU261705, B2
LC516	Sichuan low land	E, E1, E1a, E1a_AP003318, E1b, E1_GU261709, E1_AY235570, E1_AP003580, E1_AP003317			212217243246256
LC517	Sichuan low land	E, E1, E1a, E1a_AP003318, E1b, E1_GU261709, E1_AY235570, E1_AP003580, E1_AP003317			212217243246256
LC5181	Sichuan low land	E1c	E1c: 261		212217243246256
LC5182	Sichuan low land	E1c	E1c: 261		212217243246256
LC519	Sichuan low land	E, E1, E1a, E1a_AP003318, E1b, E1_GU261709, E1_AY235570, E1_AP003580, E1_AP003317			212217243246256
LC520	Sichuan low land	B, B1, B1a, B1a_GU261705, B2
LC521	Sichuan low land	E1b_AP003319			212217243246256
LC5212	Sichuan low land	E, E1, E1a, E1a_AP003318, E1b, E1_GU261709, E1_AY235570, E1_AP003580, E1_AP003317			212217243246256
LC522	Sichuan low land	E1_GU261713			199212217243246
LC523	Sichuan low land	B, B1, B1a, B1a_GU261705, B2
LC524	Sichuan low land	E1_GU261713			199212217243246
LC525	Sichuan low land	E, E1, E1a, E1a_AP003318, E1b, E1_GU261709, E1_AY235570, E1_AP003580, E1_AP003317			212217243246256
LC526	Sichuan low land	E, E1, E1a, E1a_AP003318, E1b, E1_GU261709, E1_AY235570, E1_AP003580, E1_AP003317			212217243246256
LC527	Sichuan low land	E, E1, E1a, E1a_AP003318, E1b, E1_GU261709, E1_AY235570, E1_AP003580, E1_AP003317			212217243246256
LC528	Sichuan low land	B, B1, B1a, B1a_GU261705, B2
LC529	Sichuan low land	C1b, C1b_GU261718			212242243246256
LC530	Sichuan low land	A, A1, A1a, A1a_GU261684		A: 239; A1: 239; A1a: 239; A1a_GU261684: 239	167212225239246
LC531	Sichuan low land	B, B1, B1a, B1a_GU261705, B2
LC532	Sichuan low land	E, E1, E1a, E1a_AP003318, E1b, E1_GU261709, E1_AY235570, E1_AP003580, E1_AP003317			212217243246256
LC533	Sichuan low land	E, E1, E1a, E1a_AP003318, E1b, E1_GU261709, E1_AY235570, E1_AP003580, E1_AP003317			212217243246256
LC534	Sichuan low land	E, E1, E1a, E1a_AP003318, E1b, E1_GU261709, E1_AY235570, E1_AP003580, E1_AP003317			212217243246256
LC535	Sichuan low land	B, B1, B1a, B1a_GU261705, B2
LC536	Sichuan low land	B, B1, B1a, B1a_GU261705, B2
LC537	Sichuan low land	C1b, C1b_GU261718			212242243246256
LC538	Sichuan low land	A, A1, A1a, A1a_GU261684		A: 239; A1: 239; A1a: 239; A1a_GU261684: 239	167212225239246
LC539	Sichuan low land	E, E1, E1a, E1a_AP003318, E1b, E1_GU261709, E1_AY235570, E1_AP003580, E1_AP003317			212217243246256
LC541	Sichuan low land	B, B1, B1a, B1a_GU261705, B2
LC542	Sichuan low land	E, E1, E1a, E1a_AP003318, E1b, E1_GU261709, E1_AY235570, E1_AP003580, E1_AP003317			212217243246256
LC543	Sichuan low land	B, B1, B1a, B1a_GU261705, B2
LC544	Sichuan low land	C1b, C1b_GU261718			212242243246256
LC588	Sichuan low land	E1b_AP003319			212217243246256
LC589	Sichuan low land	A, A1, A1a, A1a_GU261684			167212225246315
LC590	Sichuan low land	E1b_AP003319			212217243246256
LC591	Sichuan low land	A, A1, A1a, A1a_GU261684			167212225246315
LC592	Sichuan low land	E1b_AP003319			212217243246256
LC593	Sichuan low land	A, A1, A1a, A1a_GU261684			167212225246315
LC594	Sichuan low land	A, A1, A1a, A1a_GU261684			167212225246315
LC595	Sichuan low land	A, A1, A1a, A1a_GU261684			167212225246315
LC596	Sichuan low land	E1b_AP003319			212217243246256
LC597	Sichuan low land	A, A1, A1a, A1a_GU261684			167212225246315
LC601	Sichuan low land	C1a_GU261681, C1b, C1b_GU261718	C1a_GU261681: 248; C1b: 281; C1b_GU261718: 281	C1a_GU261681: 252; C1b: 252; C1b_GU261718: 252	212242243246252
LC602	Sichuan low land	A, A1, A1a, A1a_GU261684			167212225246315
LC603	Sichuan low land	A, A1, A1a, A1a_GU261684			167212225246315
LC604	Sichuan low land	E1_GU261713		E1_GU261713: 77A	77A,199,212,217,243,246,256,261,310,315,446
LC606	Sichuan low land	E1b_AP003319			212217243246256
LC607	Sichuan low land	A, A1, A1a, A1a_GU261684			167212225246315
LC608	Sichuan low land	A, A1, A1a, A1a_GU261684			167212225246315
LC609	Sichuan low land	C1a_GU261681, C1b, C1b_GU261718	C1a_GU261681: 248; C1b: 281; C1b_GU261718: 281	C1a_GU261681: 252; C1b: 252; C1b_GU261718: 252	212242243246252
LC610	Sichuan low land	A, A1, A1a, A1a_GU261684			167212225246315
LC611	Sichuan low land	A, A1, A1a, A1a_GU261684			167212225246315
LC612	Sichuan low land	A, A1, A1a, A1a_GU261684			167212225246315
LC613	Sichuan low land	A, A1, A1a, A1a_GU261684			167212225246315
LC614	Sichuan low land	E1b_AP003319			212217243246256
LC615	Sichuan low land	B, B1, B1a, B1a_GU261705, B2
LC616	Sichuan low land	E1b_AP003319			212217243246256
LC617	Sichuan low land	A, A1, A1a, A1a_GU261684			167212225246315
LC618	Sichuan low land	A, A1, A1a, A1a_GU261684			167212225246315
LC619	Sichuan low land	A, A1, A1a, A1a_GU261684			167212225246315
LC620	Sichuan low land	A, A1, A1a, A1a_GU261684			167212225246315
LC621	Sichuan low land	A, A1, A1a, A1a_GU261684			167212225246315
LC622	Sichuan low land	A, A1, A1a, A1a_GU261684			167212225246315
LC623	Sichuan low land	A, A1, A1a, A1a_GU261684			167212225246315
LC6241	Sichuan low land	A, A1, A1a, A1a_GU261684			167212225246315
LC6242	Sichuan low land	A, A1, A1a, A1a_GU261684			167212225246315
LC625	Sichuan low land	A, A1, A1a, A1a_GU261684			167212225246315
LC626	Sichuan low land	E1b_AP003319			212217243246256
LC627	Sichuan low land	E1b_AP003319			212217243246256
LC628	Sichuan low land	C1a_GU261681, C1b, C1b_GU261718	C1a_GU261681: 248; C1b: 281; C1b_GU261718: 281	C1a_GU261681: 252; C1b: 252; C1b_GU261718: 252	212242243246252
LC629	Sichuan low land	A, A1, A1a, A1a_GU261684			167212225246315
LC6301	Sichuan low land	E, E1, E1a, E1a_AP003318, E1b, E1_GU261709, E1_AY235570, E1_AP003580, E1_AP003317			212217243246256
LC6302	Sichuan low land	E1b_AP003319			212217243246256
LC631	Sichuan low land	A, A1, A1a, A1a_GU261684			167212225246315
LC632	Sichuan low land	A, A1, A1a, A1a_GU261684			167212225246315
LC633	Sichuan low land	A, A1, A1a, A1a_GU261684			167212225246315
LC6351	Sichuan low land	E1b_AP003319			212217243246256
LC6352	Sichuan low land	A, A1, A1a, A1a_GU261684		A: 370; A1: 370; A1a: 370; A1a_GU261684: 370	167212225246315
LC637	Sichuan low land	A, A1, A1a, A1a_GU261684			167212225246315
LC6371	Sichuan low land	E1b_AP003319			212217243246256
LC638	Sichuan low land	A, A1, A1a, A1a_GU261684			167212225246315
LC639	Sichuan low land	E1b_AP003319			212217243246256
LC640	Sichuan low land	E1b_AP003319			212217243246256
LC641	Sichuan low land	C1b, C1b_GU261718			212242243246256
LC642	Sichuan low land	A, A1, A1a, A1a_GU261684			167212225246315
LC643	Sichuan low land	A, A1, A1a, A1a_GU261684			167212225246315
LC644	Sichuan low land	A, A1, A1a, A1a_GU261684			167212225246315
LC645	Sichuan low land	A, A1, A1a, A1a_GU261684			167212225246315
GU448036.1	Qinghai-Tibet Plateau	F3, F3_GU261717, F3_DQ648776			212,234,236,243,254,256,261,310,317C,446
GU448037.1	Qinghai-Tibet Plateau	G1a, G1a_GU261719		G1a: 290,355; G1a_GU261719: 290,355	243,246,256,261,290,296A,302,310,322,355,446
GU448038.1	Qinghai-Tibet Plateau	G1a, G1a_GU261719			243,246,256,261,296A,302,310,322,446
GU448039.1	Qinghai-Tibet Plateau	G1a, G1a_GU261719		G1a: 290,355; G1a_GU261719: 290,355	243,246,256,261,290,296A,302,310,322,355,446
GU448040.1	Qinghai-Tibet Plateau	G1a, G1a_GU261719			243,246,256,261,296A,302,310,322,446
GU448041.1	Qinghai-Tibet Plateau	G1a, G1a_GU261719		G1a: 290,355; G1a_GU261719: 290,355	243,246,256,261,290,296A,302,310,322,355,446
GU448042.1	Qinghai-Tibet Plateau	G1a, G1a_GU261719		G1a: 281; G1a_GU261719: 281	243,246,256,261,281,296A,302,310,322,446
GU448043.1	Qinghai-Tibet Plateau	G1a, G1a_GU261719			243,246,256,261,296A,302,310,322,446
GU448044.1	Qinghai-Tibet Plateau	G1a, G1a_GU261719			243,246,256,261,296A,302,310,322,446
GU448045.1	Qinghai-Tibet Plateau	G1a, G1a_GU261719			243,246,256,261,296A,302,310,322,446
GU448046.1	Qinghai-Tibet Plateau	E, E1, E1a, E1a_AP003318, E1b, E1_GU261709, E1_AY235570, E1_AP003580, E1_AP003317			212217243246256
GU448047.1	Qinghai-Tibet Plateau	G1a, G1a_GU261719			243,246,256,261,296A,302,310,322,446
GU448048.1	Qinghai-Tibet Plateau	G1a, G1a_GU261719		G1a: 290,355; G1a_GU261719: 290,355	243,246,256,261,290,296A,302,310,322,355,446
GU448049.1	Qinghai-Tibet Plateau	G1a, G1a_GU261719		G1a: 290,355; G1a_GU261719: 290,355	243,246,256,261,290,296A,302,310,322,355,446
GU448050.1	Qinghai-Tibet Plateau	G1a, G1a_GU261719			243,246,256,261,296A,302,310,322,446
GU448893.1	Qinghai-Tibet Plateau	G1a_GU261690	G1a_GU261690: 246		243,256,261,296A,302,310,322,362,446
GU448894.1	Qinghai-Tibet Plateau	G1a_GU261690	G1a_GU261690: 246		243,256,261,296A,302,310,322,362,446
GU448895.1	Qinghai-Tibet Plateau	G1a_GU261690	G1a_GU261690: 246		243,256,261,296A,302,310,322,362,446
GU448896.1	Qinghai-Tibet Plateau	A, A1, A1a, A1a_GU261684			167212225246315
GU448897.1	Qinghai-Tibet Plateau	A, A1, A1a, A1a_GU261684			167212225246315
GU448898.1	Qinghai-Tibet Plateau	A, A1, A1a, A1a_GU261684			167212225246315
GU448899.1	Qinghai-Tibet Plateau	A, A1, A1a, A1a_GU261684			167212225246315
GU448900.1	Qinghai-Tibet Plateau	A, A1, A1a, A1a_GU261684	A: 212; A1: 212; A1a: 212; A1a_GU261684: 212	A: 306; A1: 306; A1a: 306; A1a_GU261684: 306	167225246306315
GU448901.1	Qinghai-Tibet Plateau	A, A1, A1a, A1a_GU261684	A: 212; A1: 212; A1a: 212; A1a_GU261684: 212	A: 306; A1: 306; A1a: 306; A1a_GU261684: 306	167225246306315
GU448902.1	Qinghai-Tibet Plateau	A, A1, A1a, A1a_GU261684		A: 261; A1: 261; A1a: 261; A1a_GU261684: 261	167212225246261
GU448903.1	Qinghai-Tibet Plateau	A, A1, A1a, A1a_GU261684			167212225246315
GU448904.1	Qinghai-Tibet Plateau	A, A1, A1a, A1a_GU261684		A: 261; A1: 261; A1a: 261; A1a_GU261684: 261	167212225246261
GU448905.1	Qinghai-Tibet Plateau	G1a_GU261690	G1a_GU261690: 246		243,256,261,296A,302,310,322,362,446
GU448906.1	Qinghai-Tibet Plateau	A, A1, A1a, A1a_GU261684	A: 212; A1: 212; A1a: 212; A1a_GU261684: 212	A: 306; A1: 306; A1a: 306; A1a_GU261684: 306	167225246306315
GU448907.1	Qinghai-Tibet Plateau	A, A1, A1a, A1a_GU261684		A: 261; A1: 261; A1a: 261; A1a_GU261684: 261	167212225246261
GU448908.1	Qinghai-Tibet Plateau	A, A1, A1a, A1a_GU261684		A: 261; A1: 261; A1a: 261; A1a_GU261684: 261	167212225246261
GU448909.1	Qinghai-Tibet Plateau	E, E1, E1a, E1a_AP003318, E1b, E1_GU261709, E1_AY235570, E1_AP003580, E1_AP003317			212217243246256
GU448910.1	Qinghai-Tibet Plateau	A, A1, A1a, A1a_GU261684	A: 212; A1: 212; A1a: 212; A1a_GU261684: 212	A: 306; A1: 306; A1a: 306; A1a_GU261684: 306	167225246306315
GU448911.1	Qinghai-Tibet Plateau	A, A1, A1a, A1a_GU261684	A: 212; A1: 212; A1a: 212; A1a_GU261684: 212	A: 306; A1: 306; A1a: 306; A1a_GU261684: 306	167225246306315
GU448912.1	Qinghai-Tibet Plateau	A, A1, A1a, A1a_GU261684	A: 212; A1: 212; A1a: 212; A1a_GU261684: 212	A: 306; A1: 306; A1a: 306; A1a_GU261684: 306	167225246306315
GU448913.1	Qinghai-Tibet Plateau	G1a_GU261690	G1a_GU261690: 246		243,256,261,296A,302,310,322,362,446
GU448914.1	Qinghai-Tibet Plateau	G1a_GU261690	G1a_GU261690: 246		243,256,261,296A,302,310,322,362,446
Tibetan1	Qinghai-Tibet Plateau	CD, D, D1, D1_KF939304, D2, D3, D3a		CD: 309; D: 309; D1: 309; D1_KF939304: 309; D2: 309; D3: 309; D3a: 309	212243246256261
Tibetan10	Qinghai-Tibet Plateau	B, B1, B1a, B1a_GU261705, B2
Tibetan100	Qinghai-Tibet Plateau	CD, D, D1, D1_KF939304, D2, D3, D3a		CD: 355,391; D: 355,391; D1: 355,391; D1_KF939304: 355,391; D2: 355,391; D3: 355,391; D3a: 355,391	212243246256261
Tibetan101	Qinghai-Tibet Plateau	CD, D, D1, D1_KF939304, D2, D3, D3a		CD: 355,391; D: 355,391; D1: 355,391; D1_KF939304: 355,391; D2: 355,391; D3: 355,391; D3a: 355,391	212243246256261
Tibetan102	Qinghai-Tibet Plateau	CD, D, D1, D1_KF939304, D2, D3, D3a		CD: 355,391; D: 355,391; D1: 355,391; D1_KF939304: 355,391; D2: 355,391; D3: 355,391; D3a: 355,391	212243246256261
Tibetan103	Qinghai-Tibet Plateau	CD, D, D1, D1_KF939304, D2, D3, D3a		CD: 355,391; D: 355,391; D1: 355,391; D1_KF939304: 355,391; D2: 355,391; D3: 355,391; D3a: 355,391	212243246256261
Tibetan104	Qinghai-Tibet Plateau	CD, D, D1, D1_KF939304, D2, D3, D3a		CD: 355,391; D: 355,391; D1: 355,391; D1_KF939304: 355,391; D2: 355,391; D3: 355,391; D3a: 355,391	212243246256261
Tibetan105	Qinghai-Tibet Plateau	A, A1, A1a, A1a_GU261684		A: 207; A1: 207; A1a: 207; A1a_GU261684: 207	167207212225246
Tibetan106	Qinghai-Tibet Plateau	D1a, D1a1, D1a1_AP003323, D1a2		D1a: 355,391,417; D1a1: 355,391,417; D1a1_AP003323: 355,391,417; D1a2: 355,391,417	212243246256261
Tibetan108	Qinghai-Tibet Plateau	CD, D, D1, D1_KF939304, D2, D3, D3a		CD: 355,391; D: 355,391; D1: 355,391; D1_KF939304: 355,391; D2: 355,391; D3: 355,391; D3a: 355,391	212243246256261
Tibetan109	Qinghai-Tibet Plateau	E, E1, E1a, E1a_AP003318, E1b, E1_GU261709, E1_AY235570, E1_AP003580, E1_AP003317			212217243246256
Tibetan11	Qinghai-Tibet Plateau	A, A1, A1a, A1a_GU261684			167212225246315
Tibetan110	Qinghai-Tibet Plateau	CD, D, D1, D1_KF939304, D2, D3, D3a		CD: 355,391; D: 355,391; D1: 355,391; D1_KF939304: 355,391; D2: 355,391; D3: 355,391; D3a: 355,391	212243246256261
Tibetan12	Qinghai-Tibet Plateau	A, A1, A1a, A1a_GU261684			167212225246315
Tibetan121	Qinghai-Tibet Plateau	E1c_AY235571_KF826490			212217222243246
Tibetan122	Qinghai-Tibet Plateau	E1c_AY235571_KF826490			212217222243246
Tibetan124	Qinghai-Tibet Plateau	E1b_AP003319			212217243246256
Tibetan125	Qinghai-Tibet Plateau	E1c_AY235571_KF826490			212217222243246
Tibetan126	Qinghai-Tibet Plateau	E1c_AY235571_KF826490			212217222243246
Tibetan127	Qinghai-Tibet Plateau	E, E1, E1a, E1a_AP003318, E1b, E1_GU261709, E1_AY235570, E1_AP003580, E1_AP003317			212217243246256
Tibetan128	Qinghai-Tibet Plateau	E, E1, E1a, E1a_AP003318, E1b, E1_GU261709, E1_AY235570, E1_AP003580, E1_AP003317			212217243246256
Tibetan129	Qinghai-Tibet Plateau	E, E1, E1a, E1a_AP003318, E1b, E1_GU261709, E1_AY235570, E1_AP003580, E1_AP003317			212217243246256
Tibetan13	Qinghai-Tibet Plateau	C1, C1a		C1: 261; C1a: 261	212242243246256
Tibetan130	Qinghai-Tibet Plateau	E, E1, E1a, E1a_AP003318, E1b, E1_GU261709, E1_AY235570, E1_AP003580, E1_AP003317			212217243246256
Tibetan131	Qinghai-Tibet Plateau	C1b, C1b_GU261718			212242243246256
Tibetan132	Qinghai-Tibet Plateau	B, B1, B1a, B1a_GU261705, B2		B: 177T; B1: 177T; B1a: 177T; B1a_GU261705: 177T; B2: 177T	177T
Tibetan133	Qinghai-Tibet Plateau	A, A1, A1a, A1a_GU261684			167212225246315
Tibetan136	Qinghai-Tibet Plateau	CD, D, D1, D1_KF939304, D2, D3, D3a		CD: 355,391; D: 355,391; D1: 355,391; D1_KF939304: 355,391; D2: 355,391; D3: 355,391; D3a: 355,391	212243246256261
Tibetan137	Qinghai-Tibet Plateau	CD, D, D1, D1_KF939304, D2, D3, D3a		CD: 355,391; D: 355,391; D1: 355,391; D1_KF939304: 355,391; D2: 355,391; D3: 355,391; D3a: 355,391	212243246256261
Tibetan138	Qinghai-Tibet Plateau	CD, D, D1, D1_KF939304, D2, D3, D3a		CD: 355,391; D: 355,391; D1: 355,391; D1_KF939304: 355,391; D2: 355,391; D3: 355,391; D3a: 355,391	212243246256261
Tibetan139	Qinghai-Tibet Plateau	CD, D, D1, D1_KF939304, D2, D3, D3a		CD: 355,391; D: 355,391; D1: 355,391; D1_KF939304: 355,391; D2: 355,391; D3: 355,391; D3a: 355,391	212243246256261
Tibetan14	Qinghai-Tibet Plateau	E, E1, E1a, E1a_AP003318, E1b, E1_GU261709, E1_AY235570, E1_AP003580, E1_AP003317			212217243246256
Tibetan140	Qinghai-Tibet Plateau	E1_GU261713			199212217243246
Tibetan141	Qinghai-Tibet Plateau	A, A1, A1a, A1a_GU261684			167212225246315
Tibetan142	Qinghai-Tibet Plateau	A, A1, A1a, A1a_GU261684		A: 444C; A1: 444C; A1a: 444C; A1a_GU261684: 444C	167,212,225,246,315,444C
Tibetan143	Qinghai-Tibet Plateau	C1b, C1b_GU261718			212242243246256
Tibetan144	Qinghai-Tibet Plateau	A, A1, A1a, A1a_GU261684			167212225246315
Tibetan145	Qinghai-Tibet Plateau	A, A1, A1a, A1a_GU261684			167212225246315
Tibetan146	Qinghai-Tibet Plateau	A, A1, A1a, A1a_GU261684			167212225246315
Tibetan147	Qinghai-Tibet Plateau	E, E1, E1a, E1a_AP003318, E1b, E1_GU261709, E1_AY235570, E1_AP003580, E1_AP003317			212217243246256
Tibetan148	Qinghai-Tibet Plateau	E1_GU261713			199212217243246
Tibetan149	Qinghai-Tibet Plateau	A, A1, A1a, A1a_GU261684		A: 207,447; A1: 207,447; A1a: 207,447; A1a_GU261684: 207,447	167207212225246
Tibetan15	Qinghai-Tibet Plateau	A, A1, A1a, A1a_GU261684		A: 133,223; A1: 133,223; A1a: 133,223; A1a_GU261684: 133,223	133167212223225
Tibetan150	Qinghai-Tibet Plateau	A, A1, A1a, A1a_GU261684			167212225246315
Tibetan151	Qinghai-Tibet Plateau	A, A1, A1a, A1a_GU261684			167212225246315
Tibetan152	Qinghai-Tibet Plateau	E, E1, E1a, E1a_AP003318, E1b, E1_GU261709, E1_AY235570, E1_AP003580, E1_AP003317			212217243246256
Tibetan153	Qinghai-Tibet Plateau	A, A1, A1a, A1a_GU261684			167212225246315
Tibetan154	Qinghai-Tibet Plateau	C1b, C1b_GU261718			212242243246256
Tibetan155	Qinghai-Tibet Plateau	A, A1, A1a, A1a_GU261684			167212225246315
Tibetan156	Qinghai-Tibet Plateau	A, A1, A1a, A1a_GU261684			167212225246315
Tibetan157	Qinghai-Tibet Plateau	E, E1, E1a, E1a_AP003318, E1b, E1_GU261709, E1_AY235570, E1_AP003580, E1_AP003317			212217243246256
Tibetan1581	Qinghai-Tibet Plateau	A, A1, A1a, A1a_GU261684			167212225246315
Tibetan1582	Qinghai-Tibet Plateau	B, B1, B1a, B1a_GU261705, B2		B: 177T; B1: 177T; B1a: 177T; B1a_GU261705: 177T; B2: 177T	177T
Tibetan159	Qinghai-Tibet Plateau	E1_GU261713			199212217243246
Tibetan16	Qinghai-Tibet Plateau	E, E1, E1a, E1a_AP003318, E1b, E1_GU261709, E1_AY235570, E1_AP003580, E1_AP003317			212217243246256
Tibetan160	Qinghai-Tibet Plateau	E, E1, E1a, E1a_AP003318, E1b, E1_GU261709, E1_AY235570, E1_AP003580, E1_AP003317			212217243246256
Tibetan161	Qinghai-Tibet Plateau	G1a, G1a_GU261719			243,246,256,261,296A,302,310,322,446
Tibetan162	Qinghai-Tibet Plateau	G1a, G1a_GU261719			243,246,256,261,296A,302,310,322,446
Tibetan163	Qinghai-Tibet Plateau	G1a, G1a_GU261719			243,246,256,261,296A,302,310,322,446
Tibetan164	Qinghai-Tibet Plateau	G1a, G1a_GU261719			243,246,256,261,296A,302,310,322,446
Tibetan165	Qinghai-Tibet Plateau	G1a, G1a_GU261719		G1a: 281; G1a_GU261719: 281	243,246,256,261,281,296A,302,310,322,446
Tibetan166	Qinghai-Tibet Plateau	F3, F3_GU261717, F3_DQ648776			212,234,236,243,254,256,261,310,317C,446
Tibetan167	Qinghai-Tibet Plateau	G1a, G1a_GU261719			243,246,256,261,296A,302,310,322,446
Tibetan168	Qinghai-Tibet Plateau	G1a, G1a_GU261719			243,246,256,261,296A,302,310,322,446
Tibetan17	Qinghai-Tibet Plateau	G1a, G1a_GU261719			243,246,256,261,296A,302,310,322,446
Tibetan170	Qinghai-Tibet Plateau	G1_GU261710	G1_GU261710: 281		243,246,256,261,296A,302,310,317C,391A,446
Tibetan171	Qinghai-Tibet Plateau	F3, F3_GU261717, F3_DQ648776			212,234,236,243,254,256,261,310,317C,446
Tibetan172	Qinghai-Tibet Plateau	G1a, G1a_GU261719			243,246,256,261,296A,302,310,322,446
Tibetan173	Qinghai-Tibet Plateau	F, F2, F2_GU261703, F5			212,234,236,243,246,254,256,261,310,317C,446
Tibetan174	Qinghai-Tibet Plateau	G1a, G1a_GU261719			243,246,256,261,296A,302,310,322,446
Tibetan175	Qinghai-Tibet Plateau	F, F2, F2_GU261703, F5			212,234,236,243,246,254,256,261,310,317C,446
Tibetan177	Qinghai-Tibet Plateau	G1a, G1a_GU261719			243,246,256,261,296A,302,310,322,446
Tibetan1781	Qinghai-Tibet Plateau	G1a, G1a_GU261719			243,246,256,261,296A,302,310,322,446
Tibetan179	Qinghai-Tibet Plateau	E, E1, E1a, E1a_AP003318, E1b, E1_GU261709, E1_AY235570, E1_AP003580, E1_AP003317			212217243246256
Tibetan181	Qinghai-Tibet Plateau	E1_GU261713			199212217243246
Tibetan182	Qinghai-Tibet Plateau	CD, D, D1, D1_KF939304, D2, D3, D3a		CD: 355,391; D: 355,391; D1: 355,391; D1_KF939304: 355,391; D2: 355,391; D3: 355,391; D3a: 355,391	212243246256261
Tibetan1801	Qinghai-Tibet Plateau	G1a, G1a_GU261719		G1a: 281; G1a_GU261719: 281	243,246,256,261,281,296A,302,310,322,446
Tibetan1803	Qinghai-Tibet Plateau	B, B1, B1a, B1a_GU261705, B2
Tibetan1812	Qinghai-Tibet Plateau	G1a, G1a_GU261719			243,246,256,261,296A,302,310,322,446
Tibetan1822	Qinghai-Tibet Plateau	F, F2, F2_GU261703, F5			212,234,236,243,246,254,256,261,310,317C,446
Tibetan183	Qinghai-Tibet Plateau	G1a, G1a_GU261719			243,246,256,261,296A,302,310,322,446
Tibetan185	Qinghai-Tibet Plateau	E, E1, E1a, E1a_AP003318, E1b, E1_GU261709, E1_AY235570, E1_AP003580, E1_AP003317		E: 171; E1: 171; E1a: 171; E1a_AP003318: 171; E1b: 171; E1_GU261709: 171; E1_AY235570: 171; E1_AP003580: 171; E1_AP003317: 171	171212217243246
Tibetan186	Qinghai-Tibet Plateau	E, E1, E1a, E1a_AP003318, E1b, E1_GU261709, E1_AY235570, E1_AP003580, E1_AP003317		E: 171; E1: 171; E1a: 171; E1a_AP003318: 171; E1b: 171; E1_GU261709: 171; E1_AY235570: 171; E1_AP003580: 171; E1_AP003317: 171	171212217243246
Tibetan187	Qinghai-Tibet Plateau	E, E1, E1a, E1a_AP003318, E1b, E1_GU261709, E1_AY235570, E1_AP003580, E1_AP003317		E: 171; E1: 171; E1a: 171; E1a_AP003318: 171; E1b: 171; E1_GU261709: 171; E1_AY235570: 171; E1_AP003580: 171; E1_AP003317: 171	171212217243246
Tibetan188	Qinghai-Tibet Plateau	CD, D, D1, D1_KF939304, D2, D3, D3a		CD: 226,355,391; D: 226,355,391; D1: 226,355,391; D1_KF939304: 226,355,391; D2: 226,355,391; D3: 226,355,391; D3a: 226,355,391	212226243246256
Tibetan189	Qinghai-Tibet Plateau	CD, D, D1, D1_KF939304, D2, D3, D3a		CD: 355,391; D: 355,391; D1: 355,391; D1_KF939304: 355,391; D2: 355,391; D3: 355,391; D3a: 355,391	212243246256261
Tibetan19	Qinghai-Tibet Plateau	E1_GU261713			199212217243246
Tibetan190	Qinghai-Tibet Plateau	CD, D, D1, D1_KF939304, D2, D3, D3a		CD: 355,391; D: 355,391; D1: 355,391; D1_KF939304: 355,391; D2: 355,391; D3: 355,391; D3a: 355,391	212243246256261
Tibetan192	Qinghai-Tibet Plateau	E, E1, E1a, E1a_AP003318, E1b, E1_GU261709, E1_AY235570, E1_AP003580, E1_AP003317			212217243246256
Tibetan193	Qinghai-Tibet Plateau	E, E1, E1a, E1a_AP003318, E1b, E1_GU261709, E1_AY235570, E1_AP003580, E1_AP003317			212217243246256
Tibetan194	Qinghai-Tibet Plateau	E3a, E3a_HQ857212			212217222243246
Tibetan195	Qinghai-Tibet Plateau	E, E1, E1a, E1a_AP003318, E1b, E1_GU261709, E1_AY235570, E1_AP003580, E1_AP003317			212217243246256
Tibetan1961	Qinghai-Tibet Plateau	E, E1, E1a, E1a_AP003318, E1b, E1_GU261709, E1_AY235570, E1_AP003580, E1_AP003317			212217243246256
Tibetan1962	Qinghai-Tibet Plateau	F, F2, F2_GU261703, F5			212,234,236,243,246,254,256,261,310,317C,446
Tibetan1963	Qinghai-Tibet Plateau	E, E1, E1a, E1a_AP003318, E1b, E1_GU261709, E1_AY235570, E1_AP003580, E1_AP003317			212217243246256
Tibetan197	Qinghai-Tibet Plateau	E3a, E3a_HQ857212			212217222243246
Tibetan198	Qinghai-Tibet Plateau	E3a, E3a_HQ857212			212217222243246
Tibetan199	Qinghai-Tibet Plateau	CD, D, D1, D1_KF939304, D2, D3, D3a		CD: 226,355,391; D: 226,355,391; D1: 226,355,391; D1_KF939304: 226,355,391; D2: 226,355,391; D3: 226,355,391; D3a: 226,355,391	212226243246256
Tibetan2	Qinghai-Tibet Plateau	B, B1, B1a, B1a_GU261705, B2
Tibetan20	Qinghai-Tibet Plateau	CD, D, D1, D1_KF939304, D2, D3, D3a		CD: 355,391; D: 355,391; D1: 355,391; D1_KF939304: 355,391; D2: 355,391; D3: 355,391; D3a: 355,391	212243246256261
Tibetan21	Qinghai-Tibet Plateau	CD, D, D1, D1_KF939304, D2, D3, D3a		CD: 355,391; D: 355,391; D1: 355,391; D1_KF939304: 355,391; D2: 355,391; D3: 355,391; D3a: 355,391	212243246256261
Tibetan22	Qinghai-Tibet Plateau	A, A1, A1a, A1a_GU261684			167212225246315
Tibetan23	Qinghai-Tibet Plateau	E, E1, E1a, E1a_AP003318, E1b, E1_GU261709, E1_AY235570, E1_AP003580, E1_AP003317			212217243246256
Tibetan251	Qinghai-Tibet Plateau	CD, D, D1, D1_KF939304, D2, D3, D3a		CD: 355,391; D: 355,391; D1: 355,391; D1_KF939304: 355,391; D2: 355,391; D3: 355,391; D3a: 355,391	212243246256261
Tibetan252	Qinghai-Tibet Plateau	E1_GU261713			199212217243246
Tibetan253	Qinghai-Tibet Plateau	CD, D, D1, D1_KF939304, D2, D3, D3a		CD: 355,391; D: 355,391; D1: 355,391; D1_KF939304: 355,391; D2: 355,391; D3: 355,391; D3a: 355,391	212243246256261
Tibetan2522	Qinghai-Tibet Plateau	G2			243,246,256,261,296A,302,310,322,347,446
Tibetan2532	Qinghai-Tibet Plateau	G1a, G1a_GU261719		G1a: 281; G1a_GU261719: 281	243,246,256,261,281,296A,302,310,322,446
Tibetan2532	Qinghai-Tibet Plateau	G1a, G1a_GU261719		G1a: 281; G1a_GU261719: 281	243,246,256,261,281,296A,302,310,322,446
Tibetan254	Qinghai-Tibet Plateau	G1a, G1a_GU261719			243,246,256,261,296A,302,310,322,446
Tibetan2541	Qinghai-Tibet Plateau	G1a, G1a_GU261719			243,246,256,261,296A,302,310,322,446
Tibetan255	Qinghai-Tibet Plateau	G1a, G1a_GU261719			243,246,256,261,296A,302,310,322,446
Tibetan2561	Qinghai-Tibet Plateau	F, F2, F2_GU261703, F5			212,234,236,243,246,254,256,261,310,317C,446
Tibetan257	Qinghai-Tibet Plateau	G1a, G1a_GU261719			243,246,256,261,296A,302,310,322,446
Tibetan258	Qinghai-Tibet Plateau	B1a_GU261714			296
Tibetan2581	Qinghai-Tibet Plateau	A, A1, A1a, A1a_GU261684			167212225246315
Tibetan26	Qinghai-Tibet Plateau	CD, D, D1, D1_KF939304, D2, D3, D3a		CD: 355,391; D: 355,391; D1: 355,391; D1_KF939304: 355,391; D2: 355,391; D3: 355,391; D3a: 355,391	212243246256261
Tibetan265	Qinghai-Tibet Plateau	G1a, G1a_GU261719			243,246,256,261,296A,302,310,322,446
Tibetan267	Qinghai-Tibet Plateau	G1a, G1a_GU261719			243,246,256,261,296A,302,310,322,446
Tibetan269	Qinghai-Tibet Plateau	F3, F3_GU261717, F3_DQ648776			212,234,236,243,254,256,261,310,317C,446
Tibetan27	Qinghai-Tibet Plateau	E, E1, E1a, E1a_AP003318, E1b, E1_GU261709, E1_AY235570, E1_AP003580, E1_AP003317			212217243246256
Tibetan274	Qinghai-Tibet Plateau	G1a, G1a_GU261719			243,246,256,261,296A,302,310,322,446
Tibetan275	Qinghai-Tibet Plateau	G1_GU261710	G1_GU261710: 281		243,246,256,261,296A,302,310,317C,391A,446
Tibetan2771	Qinghai-Tibet Plateau	F, F2, F2_GU261703, F5			212,234,236,243,246,254,256,261,310,317C,446
Tibetan2772	Qinghai-Tibet Plateau	G1a, G1a_GU261719			243,246,256,261,296A,302,310,322,446
Tibetan2773	Qinghai-Tibet Plateau	F, F2, F2_GU261703, F5			212,234,236,243,246,254,256,261,310,317C,446
Tibetan278	Qinghai-Tibet Plateau	G1a, G1a_GU261719		G1a: 281; G1a_GU261719: 281	243,246,256,261,281,296A,302,310,322,446
Tibetan279	Qinghai-Tibet Plateau	E, E1, E1a, E1a_AP003318, E1b, E1_GU261709, E1_AY235570, E1_AP003580, E1_AP003317			212217243246256
Tibetan28	Qinghai-Tibet Plateau	G1a, G1a_GU261719			243,246,256,261,296A,302,310,322,446
Tibetan280	Qinghai-Tibet Plateau	F3, F3_GU261717, F3_DQ648776			212,234,236,243,254,256,261,310,317C,446
Tibetan29	Qinghai-Tibet Plateau	E1_GU261713			199212217243246
Tibetan3	Qinghai-Tibet Plateau	A, A1, A1a, A1a_GU261684		A: 310; A1: 310; A1a: 310; A1a_GU261684: 310	167212225246310
Tibetan30	Qinghai-Tibet Plateau	CD, D, D1, D1_KF939304, D2, D3, D3a		CD: 355,391; D: 355,391; D1: 355,391; D1_KF939304: 355,391; D2: 355,391; D3: 355,391; D3a: 355,391	212243246256261
Tibetan31	Qinghai-Tibet Plateau	B, B1, B1a, B1a_GU261705, B2
Tibetan32	Qinghai-Tibet Plateau	B, B1, B1a, B1a_GU261705, B2		B: 306; B1: 306; B1a: 306; B1a_GU261705: 306; B2: 306	306
Tibetan33	Qinghai-Tibet Plateau	CD, D, D1, D1_KF939304, D2, D3, D3a		CD: 355,391; D: 355,391; D1: 355,391; D1_KF939304: 355,391; D2: 355,391; D3: 355,391; D3a: 355,391	212243246256261
Tibetan34	Qinghai-Tibet Plateau	CD, D, D1, D1_KF939304, D2, D3, D3a		CD: 355,391; D: 355,391; D1: 355,391; D1_KF939304: 355,391; D2: 355,391; D3: 355,391; D3a: 355,391	212243246256261
Tibetan35	Qinghai-Tibet Plateau	CD, D, D1, D1_KF939304, D2, D3, D3a		CD: 355,391; D: 355,391; D1: 355,391; D1_KF939304: 355,391; D2: 355,391; D3: 355,391; D3a: 355,391	212243246256261
Tibetan36	Qinghai-Tibet Plateau	E1_GU261713			199212217243246
Tibetan37	Qinghai-Tibet Plateau	E, E1, E1a, E1a_AP003318, E1b, E1_GU261709, E1_AY235570, E1_AP003580, E1_AP003317			212217243246256
Tibetan381	Qinghai-Tibet Plateau	E, E1, E1a, E1a_AP003318, E1b, E1_GU261709, E1_AY235570, E1_AP003580, E1_AP003317			212217243246256
Tibetan39	Qinghai-Tibet Plateau	B, B1, B1a, B1a_GU261705, B2
Tibetan4	Qinghai-Tibet Plateau	A, A1, A1a, A1a_GU261684			167212225246315
Tibetan40	Qinghai-Tibet Plateau	C1b, C1b_GU261718			212242243246256
Tibetan42	Qinghai-Tibet Plateau	A, A1, A1a, A1a_GU261684		A: 239; A1: 239; A1a: 239; A1a_GU261684: 239	167212225239246
Tibetan441	Qinghai-Tibet Plateau	E, E1, E1a, E1a_AP003318, E1b, E1_GU261709, E1_AY235570, E1_AP003580, E1_AP003317			212217243246256
Tibetan442	Qinghai-Tibet Plateau	E1b_AP003319			212217243246256
Tibetan45	Qinghai-Tibet Plateau	E, E1, E1a, E1a_AP003318, E1b, E1_GU261709, E1_AY235570, E1_AP003580, E1_AP003317			212217243246256
Tibetan46	Qinghai-Tibet Plateau	B, B1, B1a, B1a_GU261705, B2
Tibetan47	Qinghai-Tibet Plateau	E, E1, E1a, E1a_AP003318, E1b, E1_GU261709, E1_AY235570, E1_AP003580, E1_AP003317			212217243246256
Tibetan48	Qinghai-Tibet Plateau	E1c	E1c: 261		212217243246256
Tibetan49	Qinghai-Tibet Plateau	E1_GU261713			199212217243246
Tibetan5	Qinghai-Tibet Plateau	C1, C1a		C1: 261; C1a: 261	212242243246256
Tibetan50	Qinghai-Tibet Plateau	E, E1, E1a, E1a_AP003318, E1b, E1_GU261709, E1_AY235570, E1_AP003580, E1_AP003317			212217243246256
Tibetan51	Qinghai-Tibet Plateau	B, B1, B1a, B1a_GU261705, B2
Tibetan52	Qinghai-Tibet Plateau	A, A1, A1a, A1a_GU261684		A: 239; A1: 239; A1a: 239; A1a_GU261684: 239	167212225239246
Tibetan53	Qinghai-Tibet Plateau	E1_GU261713			199212217243246
Tibetan54	Qinghai-Tibet Plateau	E, E1, E1a, E1a_AP003318, E1b, E1_GU261709, E1_AY235570, E1_AP003580, E1_AP003317			212217243246256
Tibetan545	Qinghai-Tibet Plateau	A, A1, A1a, A1a_GU261684		A: 391G; A1: 391G; A1a: 391G; A1a_GU261684: 391G	167,212,225,246,315,391G
Tibetan546	Qinghai-Tibet Plateau	C1b, C1b_GU261718			212242243246256
Tibetan547	Qinghai-Tibet Plateau	E1c_AY235571_KF826490			212217222243246
Tibetan548	Qinghai-Tibet Plateau	A, A1, A1a, A1a_GU261684		A: 207; A1: 207; A1a: 207; A1a_GU261684: 207	167207212225246
Tibetan549	Qinghai-Tibet Plateau	A, A1, A1a, A1a_GU261684		A: 207; A1: 207; A1a: 207; A1a_GU261684: 207	167207212225246
Tibetan55	Qinghai-Tibet Plateau	A, A1, A1a, A1a_GU261684			167212225246315
Tibetan550	Qinghai-Tibet Plateau	A, A1, A1a, A1a_GU261684			167212225246315
Tibetan551	Qinghai-Tibet Plateau	A, A1, A1a, A1a_GU261684		A: 370; A1: 370; A1a: 370; A1a_GU261684: 370	167212225246315
Tibetan552	Qinghai-Tibet Plateau	E1c_AY235571_KF826490			212217222243246
Tibetan553	Qinghai-Tibet Plateau	A, A1, A1a, A1a_GU261684		A: 370; A1: 370; A1a: 370; A1a_GU261684: 370	167212225246315
Tibetan554	Qinghai-Tibet Plateau	A, A1, A1a, A1a_GU261684		A: 207,223; A1: 207,223; A1a: 207,223; A1a_GU261684: 207,223	167207212223225
Tibetan555	Qinghai-Tibet Plateau	E1b_AP003319			212217243246256
Tibetan556	Qinghai-Tibet Plateau	E, E1, E1a, E1a_AP003318, E1b, E1_GU261709, E1_AY235570, E1_AP003580, E1_AP003317			212217243246256
Tibetan557	Qinghai-Tibet Plateau	E1c_AY235571_KF826490			212217222243246
Tibetan56	Qinghai-Tibet Plateau	E1_GU261713			199212217243246
Tibetan560	Qinghai-Tibet Plateau	A, A1, A1a, A1a_GU261684			167212225246315
Tibetan5601	Qinghai-Tibet Plateau	A, A1, A1a, A1a_GU261684			167212225246315
Tibetan562	Qinghai-Tibet Plateau	A, A1, A1a, A1a_GU261684		A: 207; A1: 207; A1a: 207; A1a_GU261684: 207	167207212225246
Tibetan563	Qinghai-Tibet Plateau	E, E1, E1a, E1a_AP003318, E1b, E1_GU261709, E1_AY235570, E1_AP003580, E1_AP003317			212217243246256
Tibetan564	Qinghai-Tibet Plateau	A, A1, A1a, A1a_GU261684		A: 207; A1: 207; A1a: 207; A1a_GU261684: 207	167207212225246
Tibetan565	Qinghai-Tibet Plateau	E1_GU261713			199212217243246
Tibetan566	Qinghai-Tibet Plateau	E, E1, E1a, E1a_AP003318, E1b, E1_GU261709, E1_AY235570, E1_AP003580, E1_AP003317			212217243246256
Tibetan567	Qinghai-Tibet Plateau	A, A1, A1a, A1a_GU261684			167212225246315
Tibetan568	Qinghai-Tibet Plateau	A, A1, A1a, A1a_GU261684		A: 370; A1: 370; A1a: 370; A1a_GU261684: 370	167212225246315
Tibetan57	Qinghai-Tibet Plateau	A, A1, A1a, A1a_GU261684		A: 310; A1: 310; A1a: 310; A1a_GU261684: 310	167212225246310
Tibetan570	Qinghai-Tibet Plateau	A, A1, A1a, A1a_GU261684			167212225246315
Tibetan571	Qinghai-Tibet Plateau	E, E1, E1a, E1a_AP003318, E1b, E1_GU261709, E1_AY235570, E1_AP003580, E1_AP003317			212217243246256
Tibetan572	Qinghai-Tibet Plateau	E, E1, E1a, E1a_AP003318, E1b, E1_GU261709, E1_AY235570, E1_AP003580, E1_AP003317			212217243246256
Tibetan574	Qinghai-Tibet Plateau	A, A1, A1a, A1a_GU261684		A: 370; A1: 370; A1a: 370; A1a_GU261684: 370	167212225246315
Tibetan575	Qinghai-Tibet Plateau	A, A1, A1a, A1a_GU261684		A: 210; A1: 210; A1a: 210; A1a_GU261684: 210	167210212225246
Tibetan576	Qinghai-Tibet Plateau	A, A1, A1a, A1a_GU261684		A: 207; A1: 207; A1a: 207; A1a_GU261684: 207	167207212225246
Tibetan577	Qinghai-Tibet Plateau	A, A1, A1a, A1a_GU261684		A: 370; A1: 370; A1a: 370; A1a_GU261684: 370	167212225246315
Tibetan578	Qinghai-Tibet Plateau	A, A1, A1a, A1a_GU261684		A: 207; A1: 207; A1a: 207; A1a_GU261684: 207	167207212225246
Tibetan57x	Qinghai-Tibet Plateau	A, A1, A1a, A1a_GU261684		A: 207; A1: 207; A1a: 207; A1a_GU261684: 207	167207212225246
Tibetan58	Qinghai-Tibet Plateau	C1b, C1b_GU261718		C1b: 261; C1b_GU261718: 261	212242243246256
Tibetan581	Qinghai-Tibet Plateau	A, A1, A1a, A1a_GU261684		A: 207; A1: 207; A1a: 207; A1a_GU261684: 207	167207212225246
Tibetan5821	Qinghai-Tibet Plateau	A, A1, A1a, A1a_GU261684		A: 207; A1: 207; A1a: 207; A1a_GU261684: 207	167207212225246
Tibetan5822	Qinghai-Tibet Plateau	E, E1, E1a, E1a_AP003318, E1b, E1_GU261709, E1_AY235570, E1_AP003580, E1_AP003317			212217243246256
Tibetan584	Qinghai-Tibet Plateau	A, A1, A1a, A1a_GU261684		A: 207; A1: 207; A1a: 207; A1a_GU261684: 207	167207212225246
Tibetan586	Qinghai-Tibet Plateau	A, A1, A1a, A1a_GU261684			167212225246315
Tibetan59	Qinghai-Tibet Plateau	E1_GU261713			199212217243246
Tibetan61	Qinghai-Tibet Plateau	E, E1, E1a, E1a_AP003318, E1b, E1_GU261709, E1_AY235570, E1_AP003580, E1_AP003317			212217243246256
Tibetan62	Qinghai-Tibet Plateau	CD, D, D1, D1_KF939304, D2, D3, D3a		CD: 355,391; D: 355,391; D1: 355,391; D1_KF939304: 355,391; D2: 355,391; D3: 355,391; D3a: 355,391	212243246256261
Tibetan63	Qinghai-Tibet Plateau	E, E1, E1a, E1a_AP003318, E1b, E1_GU261709, E1_AY235570, E1_AP003580, E1_AP003317			212217243246256
Tibetan60	Qinghai-Tibet Plateau	CD, D, D1, D1_KF939304, D2, D3, D3a		CD: 355,391; D: 355,391; D1: 355,391; D1_KF939304: 355,391; D2: 355,391; D3: 355,391; D3a: 355,391	212243246256261
Tibetan612	Qinghai-Tibet Plateau	CD, D, D1, D1_KF939304, D2, D3, D3a		CD: 355,391; D: 355,391; D1: 355,391; D1_KF939304: 355,391; D2: 355,391; D3: 355,391; D3a: 355,391	212243246256261
Tibetan622	Qinghai-Tibet Plateau	CD, D, D1, D1_KF939304, D2, D3, D3a		CD: 355,391; D: 355,391; D1: 355,391; D1_KF939304: 355,391; D2: 355,391; D3: 355,391; D3a: 355,391	212243246256261
Tibetan632	Qinghai-Tibet Plateau	CD, D, D1, D1_KF939304, D2, D3, D3a		CD: 355,391; D: 355,391; D1: 355,391; D1_KF939304: 355,391; D2: 355,391; D3: 355,391; D3a: 355,391	212243246256261
Tibetan64	Qinghai-Tibet Plateau	CD, D, D1, D1_KF939304, D2, D3, D3a		CD: 355,391; D: 355,391; D1: 355,391; D1_KF939304: 355,391; D2: 355,391; D3: 355,391; D3a: 355,391	212243246256261
Tibetan65	Qinghai-Tibet Plateau	G1a, G1a_GU261719			243,246,256,261,296A,302,310,322,446
Tibetan66	Qinghai-Tibet Plateau	D1a, D1a1, D1a1_AP003323, D1a2			212243246256261
Tibetan7	Qinghai-Tibet Plateau	A, A1, A1a, A1a_GU261684		A: 133,223; A1: 133,223; A1a: 133,223; A1a_GU261684: 133,223	133167212223225
Tibetan72	Qinghai-Tibet Plateau	CD, D, D1, D1_KF939304, D2, D3, D3a		CD: 355,391; D: 355,391; D1: 355,391; D1_KF939304: 355,391; D2: 355,391; D3: 355,391; D3a: 355,391	212243246256261
Tibetan73	Qinghai-Tibet Plateau	E, E1, E1a, E1a_AP003318, E1b, E1_GU261709, E1_AY235570, E1_AP003580, E1_AP003317			212217243246256
Tibetan74	Qinghai-Tibet Plateau	CD, D, D1, D1_KF939304, D2, D3, D3a		CD: 355,391; D: 355,391; D1: 355,391; D1_KF939304: 355,391; D2: 355,391; D3: 355,391; D3a: 355,391	212243246256261
Tibetan75	Qinghai-Tibet Plateau	E, E1, E1a, E1a_AP003318, E1b, E1_GU261709, E1_AY235570, E1_AP003580, E1_AP003317			212217243246256
Tibetan771	Qinghai-Tibet Plateau	E, E1, E1a, E1a_AP003318, E1b, E1_GU261709, E1_AY235570, E1_AP003580, E1_AP003317			212217243246256
Tibetan772	Qinghai-Tibet Plateau	B, B1, B1a, B1a_GU261705, B2
Tibetan781	Qinghai-Tibet Plateau	CD, D, D1, D1_KF939304, D2, D3, D3a		CD: 355,391; D: 355,391; D1: 355,391; D1_KF939304: 355,391; D2: 355,391; D3: 355,391; D3a: 355,391	212243246256261
Tibetan782	Qinghai-Tibet Plateau	B, B1, B1a, B1a_GU261705, B2
Tibetan79	Qinghai-Tibet Plateau	B, B1, B1a, B1a_GU261705, B2
Tibetan8	Qinghai-Tibet Plateau	E, E1, E1a, E1a_AP003318, E1b, E1_GU261709, E1_AY235570, E1_AP003580, E1_AP003317			212217243246256
Tibetan80	Qinghai-Tibet Plateau	B, B1, B1a, B1a_GU261705, B2
Tibetan811	Qinghai-Tibet Plateau	B, B1, B1a, B1a_GU261705, B2
Tibetan813	Qinghai-Tibet Plateau	CD, D, D1, D1_KF939304, D2, D3, D3a		CD: 355,391; D: 355,391; D1: 355,391; D1_KF939304: 355,391; D2: 355,391; D3: 355,391; D3a: 355,391	212243246256261
Tibetan821	Qinghai-Tibet Plateau	CD, D, D1, D1_KF939304, D2, D3, D3a	CD: 261; D: 261; D1: 261; D1_KF939304: 261; D2: 261; D3: 261; D3a: 261	CD: 355,391; D: 355,391; D1: 355,391; D1_KF939304: 355,391; D2: 355,391; D3: 355,391; D3a: 355,391	212243246256281
Tibetan851	Qinghai-Tibet Plateau	C1b, C1b_GU261718		C1b: 261; C1b_GU261718: 261	212242243246256
Tibetan852	Qinghai-Tibet Plateau	CD, D, D1, D1_KF939304, D2, D3, D3a	CD: 261; D: 261; D1: 261; D1_KF939304: 261; D2: 261; D3: 261; D3a: 261	CD: 355,391; D: 355,391; D1: 355,391; D1_KF939304: 355,391; D2: 355,391; D3: 355,391; D3a: 355,391	212243246256281
Tibetan88	Qinghai-Tibet Plateau	CD, D, D1, D1_KF939304, D2, D3, D3a		CD: 355,391; D: 355,391; D1: 355,391; D1_KF939304: 355,391; D2: 355,391; D3: 355,391; D3a: 355,391	212243246256261
Tibetan89	Qinghai-Tibet Plateau	E, E1, E1a, E1a_AP003318, E1b, E1_GU261709, E1_AY235570, E1_AP003580, E1_AP003317			212217243246256
Tibetan9	Qinghai-Tibet Plateau	CD, D, D1, D1_KF939304, D2, D3, D3a		CD: 309; D: 309; D1: 309; D1_KF939304: 309; D2: 309; D3: 309; D3a: 309	212243246256261
Tibetan90	Qinghai-Tibet Plateau	CD, D, D1, D1_KF939304, D2, D3, D3a		CD: 355,391; D: 355,391; D1: 355,391; D1_KF939304: 355,391; D2: 355,391; D3: 355,391; D3a: 355,391	212243246256261
Tibetan91	Qinghai-Tibet Plateau	CD, D, D1, D1_KF939304, D2, D3, D3a		CD: 355,391; D: 355,391; D1: 355,391; D1_KF939304: 355,391; D2: 355,391; D3: 355,391; D3a: 355,391	212243246256261
Tibetan92	Qinghai-Tibet Plateau	D1a, D1a1, D1a1_AP003323, D1a2			212243246256261
Tibetan93	Qinghai-Tibet Plateau	CD, D, D1, D1_KF939304, D2, D3, D3a		CD: 355,391; D: 355,391; D1: 355,391; D1_KF939304: 355,391; D2: 355,391; D3: 355,391; D3a: 355,391	212243246256261
Tibetan94	Qinghai-Tibet Plateau	CD, D, D1, D1_KF939304, D2, D3, D3a		CD: 355,391; D: 355,391; D1: 355,391; D1_KF939304: 355,391; D2: 355,391; D3: 355,391; D3a: 355,391	212243246256261
Tibetan95	Qinghai-Tibet Plateau	CD, D, D1, D1_KF939304, D2, D3, D3a		CD: 355,391; D: 355,391; D1: 355,391; D1_KF939304: 355,391; D2: 355,391; D3: 355,391; D3a: 355,391	212243246256261
Tibetan97	Qinghai-Tibet Plateau	CD, D, D1, D1_KF939304, D2, D3, D3a		CD: 240; D: 240; D1: 240; D1_KF939304: 240; D2: 240; D3: 240; D3a: 240	212240243246256
Tibetan98	Qinghai-Tibet Plateau	D1a, D1a1, D1a1_AP003323, D1a2			212243246256261
Tibetan991	Qinghai-Tibet Plateau	A, A1, A1a, A1a_GU261684			167212225246315
Tibetan992	Qinghai-Tibet Plateau	E, E1, E1a, E1a_AP003318, E1b, E1_GU261709, E1_AY235570, E1_AP003580, E1_AP003317			212217243246256
AF512151.1	Red jungle fowls	A, A1, A1a, A1a_GU261684	A: 246; A1: 246; A1a: 246; A1a_GU261684: 246	A: 207; A1: 207; A1a: 207; A1a_GU261684: 207	167207212225315
AF512152.1	Red jungle fowls	D3a_GU261697		D3a_GU261697: 199	199212243246256
AF512153.1	Red jungle fowls	F3, F3_GU261717, F3_DQ648776		F3: 306; F3_GU261717: 306; F3_DQ648776: 306	212,234,236,243,254,256,261,306,310,317C,446
AF512154.1	Red jungle fowls	B1_GU261704			223296
AF512155.1	Red jungle fowls	B1_GU261704			223296
AF512156.1	Red jungle fowls	D3a_GU261697		D3a_GU261697: 199	199212243246256
AF512157.1	Red jungle fowls	F2_GU261689		F2_GU261689: 281	212,234,236,243,246,254,256,261,281,310,317C,342,446
AF512158.1	Red jungle fowls	C3_GU261716			177T,212,243,246,256,261,265,281,306,310,315,342,363
AF512159.1	Red jungle fowls	B1_GU261704			223296
AF512160.1	Red jungle fowls	C3_GU261716			177T,212,243,246,256,261,265,281,306,310,315,342,363
AF512161.1	Red jungle fowls	F1			212,234,236,243,246,254,256,261,310,317C,396,446
AF512162.1	Red jungle fowls	B1_GU261704			223296
AF512163.1	Red jungle fowls	F, F2, F2_GU261703, F5			212,234,236,243,246,254,256,261,310,317C,446
AF512164.1	Red jungle fowls	B1_GU261704			223296
AF512165.1	Red jungle fowls	C3_GU261716			177T,212,243,246,256,261,265,281,306,310,315,342,363
AF512166.1	Red jungle fowls	C3_GU261716			177T,212,243,246,256,261,265,281,306,310,315,342,363
AF512167.1	Red jungle fowls	B1a_GU261714			296
AF512168.1	Red jungle fowls	C3_GU261716			177T,212,243,246,256,261,265,281,306,310,315,342,363
AF512169.1	Red jungle fowls	B1_GU261704			223296
AF512170.1	Red jungle fowls	B1_GU261704			223296
AF512171.1	Red jungle fowls	C3_GU261716			177T,212,243,246,256,261,265,281,306,310,315,342,363
AF512172.1	Red jungle fowls	B1_GU261704			223296
AF512173.1	Red jungle fowls	B1_GU261704			223296
AF512174.1	Red jungle fowls	B1a_GU261714			296
AF512175.1	Red jungle fowls	B1_GU261704			223296
AF512176.1	Red jungle fowls	B1_GU261704			223296
AF512177.1	Red jungle fowls	C3_GU261716			177T,212,243,246,256,261,265,281,306,310,315,342,363
AF512178.1	Red jungle fowls	C3_GU261716			177T,212,243,246,256,261,265,281,306,310,315,342,363
AF512179.1	Red jungle fowls	B1_GU261704			223296
AF512180.1	Red jungle fowls	B1_GU261704			223296
AF512181.1	Red jungle fowls	B1_GU261704			223296
AF512182.1	Red jungle fowls	A, A1, A1a, A1a_GU261684	A: 212; A1: 212; A1a: 212; A1a_GU261684: 212		167225246315
AF512183.1	Red jungle fowls	C3_GU261716			177T,212,243,246,256,261,265,281,306,310,315,342,363
AF512184.1	Red jungle fowls	B1_GU261704			223296
AF512185.1	Red jungle fowls	F1_GU261702	F1_GU261702: 446		212,234,236,243,246,254,256,261,310,317C,347,396
AF512186.1	Red jungle fowls	F, F2, F2_GU261703, F5			212,234,236,243,246,254,256,261,310,317C,446
AF512187.1	Red jungle fowls	C3_GU261716			177T,212,243,246,256,261,265,281,306,310,315,342,363
AF512188.1	Red jungle fowls	B1_GU261704			223296
GU447596.1	Red jungle fowls	Y			197,212,243,246,256,261,270,281,310,315,391A
GU447597.1	Red jungle fowls	X			212242243246256
GU447598.1	Red jungle fowls	Y			197,212,243,246,256,261,270,281,310,315,391A
GU447612.1	Red jungle fowls	F, F2, F2_GU261703, F5		F: 330; F2: 330; F2_GU261703: 330; F5: 330	212,234,236,243,246,254,256,261,310,317C,330,446
GU447613.1	Red jungle fowls	F, F2, F2_GU261703, F5		F: 330; F2: 330; F2_GU261703: 330; F5: 330	212,234,236,243,246,254,256,261,310,317C,330,446
GU447615.1	Red jungle fowls	A, A1, A1a, A1a_GU261684			167212225246315
GU447616.1	Red jungle fowls	CD, D, D1, D1_KF939304, D2, D3, D3a	CD: 212; D: 212; D1: 212; D1_KF939304: 212; D2: 212; D3: 212; D3a: 212	CD: 352; D: 352; D1: 352; D1_KF939304: 352; D2: 352; D3: 352; D3a: 352	243246256261281
GU447617.1	Red jungle fowls	G1a_GU261690			243,246,256,261,296A,302,310,322,362,446
GU447620.1	Red jungle fowls	F, F2, F2_GU261703, F5		F: 330; F2: 330; F2_GU261703: 330; F5: 330	212,234,236,243,246,254,256,261,310,317C,330,446
GU447621.1	Red jungle fowls	F, F2, F2_GU261703, F5		F: 283,353; F2: 283,353; F2_GU261703: 283,353; F5: 283,353	212,234,236,243,246,254,256,261,283,310,317C,353,446
GU447622.1	Red jungle fowls	F, F2, F2_GU261703, F5		F: 330; F2: 330; F2_GU261703: 330; F5: 330	212,234,236,243,246,254,256,261,310,317C,330,446
GU447624.1	Red jungle fowls	F, F2, F2_GU261703, F5		F: 330; F2: 330; F2_GU261703: 330; F5: 330	212,234,236,243,246,254,256,261,310,317C,330,446
GU447627.1	Red jungle fowls	B1_GU261704			223296
GU447628.1	Red jungle fowls	F, F2, F2_GU261703, F5		F: 283,353; F2: 283,353; F2_GU261703: 283,353; F5: 283,353	212,234,236,243,246,254,256,261,283,310,317C,353,446
GU447629.1	Red jungle fowls	F, F2, F2_GU261703, F5		F: 330; F2: 330; F2_GU261703: 330; F5: 330	212,234,236,243,246,254,256,261,310,317C,330,446
GU447630.1	Red jungle fowls	C3_GU261716			177T,212,243,246,256,261,265,281,306,310,315,342,363
GU447631.1	Red jungle fowls	C3_GU261716			177T,212,243,246,256,261,265,281,306,310,315,342,363
GU447632.1	Red jungle fowls	C3_GU261716			177T,212,243,246,256,261,265,281,306,310,315,342,363
GU447633.1	Red jungle fowls	B1_GU261704			223296
GU447634.1	Red jungle fowls	C3_GU261716			177T,212,243,246,256,261,265,281,306,310,315,342,363
GU447635.1	Red jungle fowls	C3_GU261716			177T,212,243,246,256,261,265,281,306,310,315,342,363
GU447643.1	Red jungle fowls	Z_GU261674			212,246,256,306,310,315,391A
GU447644.1	Red jungle fowls	Z_GU261674			212,246,256,306,310,315,391A
GU447940.1	Red jungle fowls	CD, D, D1, D1_KF939304, D2, D3, D3a			212243246256261
GU447941.1	Red jungle fowls	CD, D, D1, D1_KF939304, D2, D3, D3a			212243246256261
GU448494.1	Red jungle fowls	C3_GU261716			177T,212,243,246,256,261,265,281,306,310,315,342,363
GU448495.1	Red jungle fowls	C3_GU261716			177T,212,243,246,256,261,265,281,306,310,315,342,363
GU448496.1	Red jungle fowls	B1_GU261704			223296
GU448497.1	Red jungle fowls	F1_GU261702			212,234,236,243,246,254,256,261,310,317C,347,396,446
GU448498.1	Red jungle fowls	F1_GU261702			212,234,236,243,246,254,256,261,310,317C,347,396,446
GU448499.1	Red jungle fowls	F1_GU261702			212,234,236,243,246,254,256,261,310,317C,347,396,446
GU448603.1	Red jungle fowls	W			133167212243246
GU448604.1	Red jungle fowls	A1_GU261695			167212225246315
GU448652.1	Red jungle fowls	F1_GU261702			212,234,236,243,246,254,256,261,310,317C,347,396,446
GU448653.1	Red jungle fowls	C3_GU261716			177T,212,243,246,256,261,265,281,306,310,315,342,363
GU448666.1	Red jungle fowls	E2			212217224243256
GU448923.1	Red jungle fowls	F3, F3_GU261717, F3_DQ648776			212,234,236,243,254,256,261,310,317C,446
GU448925.1	Red jungle fowls	B1a_GU261714		B1a_GU261714: 396	296396
GU448926.1	Red jungle fowls	F, F2, F2_GU261703, F5		F: 330; F2: 330; F2_GU261703: 330; F5: 330	212,234,236,243,246,254,256,261,310,317C,330,446
GU448928.1	Red jungle fowls	CD, D, D1, D1_KF939304, D2, D3, D3a	CD: 212; D: 212; D1: 212; D1_KF939304: 212; D2: 212; D3: 212; D3a: 212	CD: 352; D: 352; D1: 352; D1_KF939304: 352; D2: 352; D3: 352; D3a: 352	243246256261281
GU448930.1	Red jungle fowls	G1a, G1a_GU261719			243,246,256,261,296A,302,310,322,446
GU449024.1	Red jungle fowls	Z_GU261696			199212246256291
AY588608.1	Xinjiang low land	A, A1, A1a, A1a_GU261684		A: 342,454G; A1: 342,454G; A1a: 342,454G; A1a_GU261684: 342,454G	167,212,225,246,315,342,454G
AY588609.1	Xinjiang low land	A, A1, A1a, A1a_GU261684			167212225246315
AY588610.1	Xinjiang low land	C1c			242243246256281
AY588611.1	Xinjiang low land	B, B1, B1a, B1a_GU261705, B2
AY588612.1	Xinjiang low land	C1b, C1b_GU261718			212242243246256
AY728083.1	Xinjiang low land	E, E1, E1a, E1a_AP003318, E1b, E1_GU261709, E1_AY235570, E1_AP003580, E1_AP003317			212217243246256
AY728084.1	Xinjiang low land	A, A1, A1a, A1a_GU261684			167212225246315
GU448114.1	Xinjiang low land	A, A1, A1a, A1a_GU261684			167212225246315
GU448115.1	Xinjiang low land	E, E1, E1a, E1a_AP003318, E1b, E1_GU261709, E1_AY235570, E1_AP003580, E1_AP003317			212217243246256
GU448994.1	Xinjiang low land	B, B1, B1a, B1a_GU261705, B2
GU448995.1	Xinjiang low land	E, E1, E1a, E1a_AP003318, E1b, E1_GU261709, E1_AY235570, E1_AP003580, E1_AP003317			212217243246256
GU448996.1	Xinjiang low land	CD, D, D1, D1_KF939304, D2, D3, D3a			212243246256261
GU448997.1	Xinjiang low land	D1a, D1a1, D1a1_AP003323, D1a2			212243246256261
GU448998.1	Xinjiang low land	E, E1, E1a, E1a_AP003318, E1b, E1_GU261709, E1_AY235570, E1_AP003580, E1_AP003317			212217243246256
GU448999.1	Xinjiang low land	B, B1, B1a, B1a_GU261705, B2
GU449000.1	Xinjiang low land	C1b, C1b_GU261718			212242243246256
GU449001.1	Xinjiang low land	A, A1, A1a, A1a_GU261684			167212225246315
GU449002.1	Xinjiang low land	C1b, C1b_GU261718			212242243246256
GU449003.1	Xinjiang low land	C1b, C1b_GU261718			212242243246256
GU449004.1	Xinjiang low land	C1c			242243246256281
GU449005.1	Xinjiang low land	B, B1, B1a, B1a_GU261705, B2
GU449006.1	Xinjiang low land	C1c			242243246256281
GU449007.1	Xinjiang low land	A, A1, A1a, A1a_GU261684		A: 210; A1: 210; A1a: 210; A1a_GU261684: 210	167210212225246
GU449008.1	Xinjiang low land	A, A1, A1a, A1a_GU261684			167212225246315
GU449009.1	Xinjiang low land	A, A1, A1a, A1a_GU261684		A: 210; A1: 210; A1a: 210; A1a_GU261684: 210	167210212225246
GU449010.1	Xinjiang low land	A, A1, A1a, A1a_GU261684		A: 210; A1: 210; A1a: 210; A1a_GU261684: 210	167210212225246
GU449011.1	Xinjiang low land	C1b, C1b_GU261718			212242243246256
GU449012.1	Xinjiang low land	C1b, C1b_GU261718			212242243246256
GU449013.1	Xinjiang low land	C1c			242243246256281
GU449014.1	Xinjiang low land	A, A1, A1a, A1a_GU261684			167212225246315
GU449015.1	Xinjiang low land	A1_GU261695			167212225246315
GU449016.1	Xinjiang low land	A, A1, A1a, A1a_GU261684		A: 199,372; A1: 199,372; A1a: 199,372; A1a_GU261684: 199,372	167199212225246
GU449017.1	Xinjiang low land	C1c			242243246256281
GU449018.1	Xinjiang low land	A, A1, A1a, A1a_GU261684			167212225246315
GU449019.1	Xinjiang low land	A, A1, A1a, A1a_GU261684			167212225246315
GU449020.1	Xinjiang low land	C1c			242243246256281
GU449021.1	Xinjiang low land	C1c			242243246256281
GU449022.1	Xinjiang low land	A, A1, A1a, A1a_GU261684			167212225246315
GU449023.1	Xinjiang low land	B, B1, B1a, B1a_GU261705, B2
GU447947.1	Qinghai low land	A, A1, A1a, A1a_GU261684			167212225246315
GU447948.1	Qinghai low land	E1c			212217243246256
GU447949.1	Qinghai low land	B, B1, B1a, B1a_GU261705, B2		B: 177T; B1: 177T; B1a: 177T; B1a_GU261705: 177T; B2: 177T	177T
GU447950.1	Qinghai low land	B, B1, B1a, B1a_GU261705, B2		B: 177T; B1: 177T; B1a: 177T; B1a_GU261705: 177T; B2: 177T	177T
GU447951.1	Qinghai low land	A, A1, A1a, A1a_GU261684		A: 133,223; A1: 133,223; A1a: 133,223; A1a_GU261684: 133,223	133167212223225
GU447952.1	Qinghai low land	E1_GU261686			212217243256261
GU447954.1	Qinghai low land	A, A1, A1a, A1a_GU261684		A: 342; A1: 342; A1a: 342; A1a_GU261684: 342	167212225246315
GU447961.1	Qinghai low land	E1_GU261713	E1_GU261713: 256		199212217243246
GU447962.1	Qinghai low land	E, E1, E1a, E1a_AP003318, E1b, E1_GU261709, E1_AY235570, E1_AP003580, E1_AP003317			212217243246256
GU447963.1	Qinghai low land	E1b_AP003319			212217243246256
GU447964.1	Qinghai low land	E, E1, E1a, E1a_AP003318, E1b, E1_GU261709, E1_AY235570, E1_AP003580, E1_AP003317			212217243246256
GU447965.1	Qinghai low land	A, A1, A1a, A1a_GU261684			167212225246315
GU447971.1	Qinghai low land	E1c_AY235571_KF826490			212217222243246
GU447972.1	Qinghai low land	A, A1, A1a, A1a_GU261684		A: 210; A1: 210; A1a: 210; A1a_GU261684: 210	167210212225246

## Sheet: Sheet2
Sample_Name
gi			31296118			gb			AF512057.1			yunnanshenggoua1849mitochondrialD-looppartialsequence
gi			31296119			gb			AF512058.1			yunnanshenggoua1850mitochondrialD-looppartialsequence
gi			31296120			gb			AF512059.1			yunnanshenggoua1851mitochondrialD-looppartialsequence
gi			31296121			gb			AF512060.1			yunnansilky.cdbf122mitochondrialD-looppartialsequence
gi			31296137			gb			AF512076.1			yunnanChahua.ch1mitochondrialD-looppartialsequence
gi			31296138			gb			AF512077.1			yunnanChahua.ch10mitochondrialD-looppartialsequence
gi			31296139			gb			AF512078.1			yunnanChahua.ch11mitochondrialD-looppartialsequence
gi			31296140			gb			AF512079.1			yunnanChahua.ch12mitochondrialD-looppartialsequence
gi			31296141			gb			AF512080.1			yunnanChahua.ch13mitochondrialD-looppartialsequence
gi			31296142			gb			AF512081.1			yunnanChahua.ch14mitochondrialD-looppartialsequence
gi			31296143			gb			AF512082.1			yunnanChahua.ch15mitochondrialD-looppartialsequence
gi			31296144			gb			AF512083.1			yunnanChahua.ch2mitochondrialD-looppartialsequence
gi			31296145			gb			AF512084.1			yunnanChahua.ch3mitochondrialD-looppartialsequence
gi			31296146			gb			AF512085.1			yunnanChahua.ch4mitochondrialD-looppartialsequence
gi			31296147			gb			AF512086.1			yunnanChahua.ch5mitochondrialD-looppartialsequence
gi			31296148			gb			AF512087.1			yunnanChahua.ch6mitochondrialD-looppartialsequence
gi			31296149			gb			AF512088.1			yunnanChahua.ch7mitochondrialD-looppartialsequence
gi			31296150			gb			AF512089.1			yunnanChahua.ch8mitochondrialD-looppartialsequence
gi			31296151			gb			AF512090.1			yunnanChahua.ch9mitochondrialD-looppartialsequence
gi			31296169			gb			AF512108.1			yunnanDouji.dj1mitochondrialD-looppartialsequence
gi			31296170			gb			AF512109.1			yunnanDouji.dj10mitochondrialD-looppartialsequence
gi			31296171			gb			AF512110.1			yunnanDouji.dj11mitochondrialD-looppartialsequence
gi			31296172			gb			AF512111.1			yunnanDouji.dj12mitochondrialD-looppartialsequence
gi			31296173			gb			AF512112.1			yunnanDouji.dj13mitochondrialD-looppartialsequence
gi			31296174			gb			AF512113.1			yunnanDouji.dj2mitochondrialD-looppartialsequence
gi			31296175			gb			AF512114.1			yunnanDouji.dj5mitochondrialD-looppartialsequence
gi			31296176			gb			AF512115.1			yunnanDouji.dj6mitochondrialD-looppartialsequence
gi			31296177			gb			AF512116.1			yunnanDouji.dj9mitochondrialD-looppartialsequence
gi			31296307			gb			AF512246.1			yunnanNixinx10mitochondrialD-looppartialsequence
gi			31296308			gb			AF512247.1			yunnanNixinx11mitochondrialD-looppartialsequence
gi			31296309			gb			AF512248.1			yunnanNixinx20mitochondrialD-looppartialsequence
gi			31296310			gb			AF512249.1			yunnanNixinx23mitochondrialD-looppartialsequence
gi			31296311			gb			AF512250.1			yunnanNixinx3mitochondrialD-looppartialsequence
gi			31296312			gb			AF512251.1			yunnanNixinx33mitochondrialD-looppartialsequence
gi			31296313			gb			AF512252.1			yunnanNixinx5mitochondrialD-looppartialsequence
gi			31296314			gb			AF512253.1			yunnanNixinx7mitochondrialD-looppartialsequence
gi			31296315			gb			AF512254.1			yunnanNixinx9mitochondrialD-looppartialsequence
gi			31296353			gb			AF512292.1			yunnanWudingWuguwd1mitochondrialD-looppartialsequence
gi			31296354			gb			AF512293.1			yunnanWudingWuguwd2mitochondrialD-looppartialsequence
gi			31296355			gb			AF512294.1			yunnanWudingWuguwd4mitochondrialD-looppartialsequence
gi			31296356			gb			AF512295.1			yunnanWudingWuguwd6mitochondrialD-looppartialsequence
gi			31296357			gb			AF512296.1			yunnanWudingWuguwd7mitochondrialD-looppartialsequence
gi			31296358			gb			AF512297.1			yunnanWudingWuguwd8mitochondrialD-looppartialsequence
gi			31296359			gb			AF512298.1			yunnanWudingWuguwd9mitochondrialD-looppartialsequence
gi			40458090			gb			AY392172.1			yunnanD12D-looppartialsequencemitochondrial
gi			40458091			gb			AY392173.1			yunnanD13D-looppartialsequencemitochondrial
gi			40458092			gb			AY392174.1			yunnanD16D-looppartialsequencemitochondrial
gi			40458093			gb			AY392175.1			yunnanD1D-looppartialsequencemitochondrial
gi			40458094			gb			AY392176.1			yunnanD20D-looppartialsequencemitochondrial
gi			40458095			gb			AY392177.1			yunnanD21D-looppartialsequencemitochondrial
gi			40458096			gb			AY392178.1			yunnanD25D-looppartialsequencemitochondrial
gi			40458097			gb			AY392179.1			yunnanD26D-looppartialsequencemitochondrial
gi			40458098			gb			AY392180.1			yunnanD27D-looppartialsequencemitochondrial
gi			40458099			gb			AY392181.1			yunnanD28D-looppartialsequencemitochondrial
gi			40458100			gb			AY392182.1			yunnanD29D-looppartialsequencemitochondrial
gi			40458101			gb			AY392183.1			yunnanD30D-looppartialsequencemitochondrial
gi			40458102			gb			AY392184.1			yunnanD31D-looppartialsequencemitochondrial
gi			40458103			gb			AY392185.1			yunnanD32D-looppartialsequencemitochondrial
gi			40458104			gb			AY392186.1			yunnanD33D-looppartialsequencemitochondrial
gi			40458105			gb			AY392187.1			yunnanD34D-looppartialsequencemitochondrial
gi			40458106			gb			AY392188.1			yunnanD37D-looppartialsequencemitochondrial
gi			40458107			gb			AY392189.1			yunnanD38D-looppartialsequencemitochondrial
gi			40458108			gb			AY392190.1			yunnanD39D-looppartialsequencemitochondrial
gi			40458109			gb			AY392191.1			yunnanD40D-looppartialsequencemitochondrial
gi			40458110			gb			AY392192.1			yunnanD41D-looppartialsequencemitochondrial
gi			40458111			gb			AY392193.1			yunnanD43D-looppartialsequencemitochondrial
gi			40458112			gb			AY392194.1			yunnanD46D-looppartialsequencemitochondrial
gi			40458113			gb			AY392195.1			yunnanD47D-looppartialsequencemitochondrial
gi			40458114			gb			AY392196.1			yunnanD48D-looppartialsequencemitochondrial
gi			40458115			gb			AY392197.1			yunnanD49D-looppartialsequencemitochondrial
gi			40458116			gb			AY392198.1			yunnanD50D-looppartialsequencemitochondrial
gi			40458117			gb			AY392199.1			yunnanD51D-looppartialsequencemitochondrial
gi			40458118			gb			AY392200.1			yunnanD52D-looppartialsequencemitochondrial
gi			40458119			gb			AY392201.1			yunnanD53D-looppartialsequencemitochondrial
gi			40458120			gb			AY392202.1			yunnanD5D-looppartialsequencemitochondrial
gi			40458121			gb			AY392203.1			yunnanD6D-looppartialsequencemitochondrial
gi			40458122			gb			AY392204.1			yunnanD9D-looppartialsequencemitochondrial
gi			40458123			gb			AY392205.1			yunnanJ12D-looppartialsequencemitochondrial
gi			40458124			gb			AY392206.1			yunnanJ13D-looppartialsequencemitochondrial
gi			40458125			gb			AY392207.1			yunnanJ14D-looppartialsequencemitochondrial
gi			40458126			gb			AY392208.1			yunnanJ15D-looppartialsequencemitochondrial
gi			40458127			gb			AY392209.1			yunnanJ16D-looppartialsequencemitochondrial
gi			40458128			gb			AY392210.1			yunnanJ17D-looppartialsequencemitochondrial
gi			40458129			gb			AY392211.1			yunnanJ18D-looppartialsequencemitochondrial
gi			40458130			gb			AY392212.1			yunnanJ19D-looppartialsequencemitochondrial
gi			40458131			gb			AY392213.1			yunnanJ20D-looppartialsequencemitochondrial
gi			40458132			gb			AY392214.1			yunnanJ27D-looppartialsequencemitochondrial
gi			40458133			gb			AY392215.1			yunnanJ29D-looppartialsequencemitochondrial
gi			40458134			gb			AY392216.1			yunnanJ30D-looppartialsequencemitochondrial
gi			40458135			gb			AY392217.1			yunnanJ31D-looppartialsequencemitochondrial
gi			40458136			gb			AY392218.1			yunnanJ32D-looppartialsequencemitochondrial
gi			40458137			gb			AY392219.1			yunnanJ33D-looppartialsequencemitochondrial
gi			40458138			gb			AY392220.1			yunnanJ34D-looppartialsequencemitochondrial
gi			40458139			gb			AY392221.1			yunnanJ35D-looppartialsequencemitochondrial
gi			40458140			gb			AY392222.1			yunnanJ36D-looppartialsequencemitochondrial
gi			40458141			gb			AY392223.1			yunnanJ37D-looppartialsequencemitochondrial
gi			40458142			gb			AY392224.1			yunnanJ38D-looppartialsequencemitochondrial
gi			40458143			gb			AY392225.1			yunnanJ39D-looppartialsequencemitochondrial
gi			40458144			gb			AY392226.1			yunnanJ40D-looppartialsequencemitochondrial
gi			40458145			gb			AY392227.1			yunnanJ41D-looppartialsequencemitochondrial
gi			40458146			gb			AY392228.1			yunnanJ42D-looppartialsequencemitochondrial
gi			40458147			gb			AY392229.1			yunnanJ43D-looppartialsequencemitochondrial
gi			40458148			gb			AY392230.1			yunnanJ5D-looppartialsequencemitochondrial
gi			40458149			gb			AY392231.1			yunnanJ6D-looppartialsequencemitochondrial
gi			40458150			gb			AY392232.1			yunnanJ7D-looppartialsequencemitochondrial
gi			40458151			gb			AY392233.1			yunnanL10D-looppartialsequencemitochondrial
gi			40458152			gb			AY392234.1			yunnanL11D-looppartialsequencemitochondrial
gi			40458153			gb			AY392235.1			yunnanL12D-looppartialsequencemitochondrial
gi			40458154			gb			AY392236.1			yunnanL13D-looppartialsequencemitochondrial
gi			40458155			gb			AY392237.1			yunnanL14D-looppartialsequencemitochondrial
gi			40458156			gb			AY392238.1			yunnanL16D-looppartialsequencemitochondrial
gi			40458157			gb			AY392239.1			yunnanL18D-looppartialsequencemitochondrial
gi			40458158			gb			AY392240.1			yunnanL19D-looppartialsequencemitochondrial
gi			40458159			gb			AY392241.1			yunnanL20D-looppartialsequencemitochondrial
gi			40458160			gb			AY392242.1			yunnanL22D-looppartialsequencemitochondrial
gi			40458161			gb			AY392243.1			yunnanL23D-looppartialsequencemitochondrial
gi			40458162			gb			AY392244.1			yunnanL25D-looppartialsequencemitochondrial
gi			40458163			gb			AY392245.1			yunnanL26D-looppartialsequencemitochondrial
gi			40458164			gb			AY392246.1			yunnanL27D-looppartialsequencemitochondrial
gi			40458165			gb			AY392247.1			yunnanL30D-looppartialsequencemitochondrial
gi			40458166			gb			AY392248.1			yunnanL31D-looppartialsequencemitochondrial
gi			40458167			gb			AY392249.1			yunnanL35D-looppartialsequencemitochondrial
gi			40458168			gb			AY392250.1			yunnanL43D-looppartialsequencemitochondrial
gi			40458169			gb			AY392251.1			yunnanL44D-looppartialsequencemitochondrial
gi			40458170			gb			AY392252.1			yunnanL45D-looppartialsequencemitochondrial
gi			40458171			gb			AY392253.1			yunnanL4D-looppartialsequencemitochondrial
gi			40458172			gb			AY392254.1			yunnanL54D-looppartialsequencemitochondrial
gi			40458173			gb			AY392255.1			yunnanL55D-looppartialsequencemitochondrial
gi			40458174			gb			AY392256.1			yunnanL57D-looppartialsequencemitochondrial
gi			40458175			gb			AY392257.1			yunnanL58D-looppartialsequencemitochondrial
gi			40458176			gb			AY392258.1			yunnanL60D-looppartialsequencemitochondrial
gi			40458177			gb			AY392259.1			yunnanL6D-looppartialsequencemitochondrial
gi			40458178			gb			AY392260.1			yunnanL8D-looppartialsequencemitochondrial
gi			40458179			gb			AY392261.1			yunnanL9D-looppartialsequencemitochondrial
gi			40458180			gb			AY392262.1			yunnanN10D-looppartialsequencemitochondrial
gi			40458181			gb			AY392263.1			yunnanN11D-looppartialsequencemitochondrial
gi			40458182			gb			AY392264.1			yunnanN12D-looppartialsequencemitochondrial
gi			40458183			gb			AY392265.1			yunnanN13D-looppartialsequencemitochondrial
gi			40458184			gb			AY392266.1			yunnanN14D-looppartialsequencemitochondrial
gi			40458185			gb			AY392267.1			yunnanN15D-looppartialsequencemitochondrial
gi			40458186			gb			AY392268.1			yunnanN16D-looppartialsequencemitochondrial
gi			40458187			gb			AY392269.1			yunnanN1D-looppartialsequencemitochondrial
gi			40458188			gb			AY392270.1			yunnanN20D-looppartialsequencemitochondrial
gi			40458189			gb			AY392271.1			yunnanN21D-looppartialsequencemitochondrial
gi			40458190			gb			AY392272.1			yunnanN24D-looppartialsequencemitochondrial
gi			40458191			gb			AY392273.1			yunnanN25D-looppartialsequencemitochondrial
gi			40458192			gb			AY392274.1			yunnanN26D-looppartialsequencemitochondrial
gi			40458193			gb			AY392275.1			yunnanN27D-looppartialsequencemitochondrial
gi			40458194			gb			AY392276.1			yunnanN28D-looppartialsequencemitochondrial
gi			40458195			gb			AY392277.1			yunnanN29D-looppartialsequencemitochondrial
gi			40458196			gb			AY392278.1			yunnanN2D-looppartialsequencemitochondrial
gi			40458197			gb			AY392279.1			yunnanN32D-looppartialsequencemitochondrial
gi			40458198			gb			AY392280.1			yunnanN33D-looppartialsequencemitochondrial
gi			40458199			gb			AY392281.1			yunnanN37D-looppartialsequencemitochondrial
gi			40458200			gb			AY392282.1			yunnanN38D-looppartialsequencemitochondrial
gi			40458201			gb			AY392283.1			yunnanN3D-looppartialsequencemitochondrial
gi			40458202			gb			AY392284.1			yunnanN42D-looppartialsequencemitochondrial
gi			40458203			gb			AY392285.1			yunnanN43D-looppartialsequencemitochondrial
gi			40458204			gb			AY392286.1			yunnanN46D-looppartialsequencemitochondrial
gi			40458205			gb			AY392287.1			yunnanN47D-looppartialsequencemitochondrial
gi			40458206			gb			AY392288.1			yunnanN4D-looppartialsequencemitochondrial
gi			40458207			gb			AY392289.1			yunnanN50D-looppartialsequencemitochondrial
gi			40458208			gb			AY392290.1			yunnanN51D-looppartialsequencemitochondrial
gi			40458209			gb			AY392291.1			yunnanN5D-looppartialsequencemitochondrial
gi			40458210			gb			AY392292.1			yunnanN6D-looppartialsequencemitochondrial
gi			40458211			gb			AY392293.1			yunnanN7D-looppartialsequencemitochondrial
gi			40458212			gb			AY392294.1			yunnanN8D-looppartialsequencemitochondrial
gi			40458213			gb			AY392295.1			yunnanN9D-looppartialsequencemitochondrial
gi			40458214			gb			AY392296.1			yunnanT10D-looppartialsequencemitochondrial
gi			40458215			gb			AY392297.1			yunnanT12D-looppartialsequencemitochondrial
gi			40458216			gb			AY392298.1			yunnanT13D-looppartialsequencemitochondrial
gi			40458217			gb			AY392299.1			yunnanT15D-looppartialsequencemitochondrial
gi			40458218			gb			AY392300.1			yunnanT16D-looppartialsequencemitochondrial
gi			40458219			gb			AY392301.1			yunnanT17D-looppartialsequencemitochondrial
gi			40458220			gb			AY392302.1			yunnanT18D-looppartialsequencemitochondrial
gi			40458221			gb			AY392303.1			yunnanT19D-looppartialsequencemitochondrial
gi			40458222			gb			AY392304.1			yunnanT1D-looppartialsequencemitochondrial
gi			40458223			gb			AY392305.1			yunnanT20D-looppartialsequencemitochondrial
gi			40458224			gb			AY392306.1			yunnanT21D-looppartialsequencemitochondrial
gi			40458225			gb			AY392307.1			yunnanT22D-looppartialsequencemitochondrial
gi			40458226			gb			AY392308.1			yunnanT23D-looppartialsequencemitochondrial
gi			40458227			gb			AY392309.1			yunnanT24D-looppartialsequencemitochondrial
gi			40458228			gb			AY392310.1			yunnanT25D-looppartialsequencemitochondrial
gi			40458229			gb			AY392311.1			yunnanT26D-looppartialsequencemitochondrial
gi			40458230			gb			AY392312.1			yunnanT27D-looppartialsequencemitochondrial
gi			40458231			gb			AY392313.1			yunnanT28D-looppartialsequencemitochondrial
gi			40458232			gb			AY392314.1			yunnanT29D-looppartialsequencemitochondrial
gi			40458233			gb			AY392315.1			yunnanT2D-looppartialsequencemitochondrial
gi			40458234			gb			AY392316.1			yunnanT30D-looppartialsequencemitochondrial
gi			40458235			gb			AY392317.1			yunnanT32D-looppartialsequencemitochondrial
gi			40458236			gb			AY392318.1			yunnanT33D-looppartialsequencemitochondrial
gi			40458237			gb			AY392319.1			yunnanT34D-looppartialsequencemitochondrial
gi			40458238			gb			AY392320.1			yunnanT36D-looppartialsequencemitochondrial
gi			40458239			gb			AY392321.1			yunnanT38D-looppartialsequencemitochondrial
gi			40458240			gb			AY392322.1			yunnanT39D-looppartialsequencemitochondrial
gi			40458241			gb			AY392323.1			yunnanT41D-looppartialsequencemitochondrial
gi			40458242			gb			AY392324.1			yunnanT42D-looppartialsequencemitochondrial
gi			40458243			gb			AY392325.1			yunnanT43D-looppartialsequencemitochondrial
gi			40458244			gb			AY392326.1			yunnanT44D-looppartialsequencemitochondrial
gi			40458245			gb			AY392327.1			yunnanT45D-looppartialsequencemitochondrial
gi			40458246			gb			AY392328.1			yunnanT46D-looppartialsequencemitochondrial
gi			40458247			gb			AY392329.1			yunnanT47D-looppartialsequencemitochondrial
gi			40458248			gb			AY392330.1			yunnanT48D-looppartialsequencemitochondrial
gi			40458249			gb			AY392331.1			yunnanT49D-looppartialsequencemitochondrial
gi			40458250			gb			AY392332.1			yunnanT52D-looppartialsequencemitochondrial
gi			40458251			gb			AY392333.1			yunnanT53D-looppartialsequencemitochondrial
gi			40458252			gb			AY392334.1			yunnanT54D-looppartialsequencemitochondrial
gi			40458253			gb			AY392335.1			yunnanT55D-looppartialsequencemitochondrial
gi			40458254			gb			AY392336.1			yunnanT57D-looppartialsequencemitochondrial
gi			40458255			gb			AY392337.1			yunnanT58D-looppartialsequencemitochondrial
gi			40458256			gb			AY392338.1			yunnanT59D-looppartialsequencemitochondrial
gi			40458257			gb			AY392339.1			yunnanT7D-looppartialsequencemitochondrial
gi			40458258			gb			AY392340.1			yunnanT8D-looppartialsequencemitochondrial
gi			40458259			gb			AY392341.1			yunnanW10D-looppartialsequencemitochondrial
gi			40458260			gb			AY392342.1			yunnanW11D-looppartialsequencemitochondrial
gi			40458261			gb			AY392343.1			yunnanW12D-looppartialsequencemitochondrial
gi			40458262			gb			AY392344.1			yunnanW13D-looppartialsequencemitochondrial
gi			40458263			gb			AY392345.1			yunnanW14D-looppartialsequencemitochondrial
gi			40458264			gb			AY392346.1			yunnanW16D-looppartialsequencemitochondrial
gi			40458265			gb			AY392347.1			yunnanW17D-looppartialsequencemitochondrial
gi			40458266			gb			AY392348.1			yunnanW18D-looppartialsequencemitochondrial
gi			40458267			gb			AY392349.1			yunnanW19D-looppartialsequencemitochondrial
gi			40458268			gb			AY392350.1			yunnanW1D-looppartialsequencemitochondrial
gi			40458269			gb			AY392351.1			yunnanW21D-looppartialsequencemitochondrial
gi			40458270			gb			AY392352.1			yunnanW25D-looppartialsequencemitochondrial
gi			40458271			gb			AY392353.1			yunnanW27D-looppartialsequencemitochondrial
gi			40458272			gb			AY392354.1			yunnanW28D-looppartialsequencemitochondrial
gi			40458273			gb			AY392355.1			yunnanW29D-looppartialsequencemitochondrial
gi			40458274			gb			AY392356.1			yunnanW2D-looppartialsequencemitochondrial
gi			40458275			gb			AY392357.1			yunnanW30D-looppartialsequencemitochondrial
gi			40458276			gb			AY392358.1			yunnanW31D-looppartialsequencemitochondrial
gi			40458277			gb			AY392359.1			yunnanW32D-looppartialsequencemitochondrial
gi			40458278			gb			AY392360.1			yunnanW35D-looppartialsequencemitochondrial
gi			40458279			gb			AY392361.1			yunnanW36D-looppartialsequencemitochondrial
gi			40458280			gb			AY392362.1			yunnanW38D-looppartialsequencemitochondrial
gi			40458281			gb			AY392363.1			yunnanW39D-looppartialsequencemitochondrial
gi			40458282			gb			AY392364.1			yunnanW3D-looppartialsequencemitochondrial
gi			40458283			gb			AY392365.1			yunnanW40D-looppartialsequencemitochondrial
gi			40458284			gb			AY392366.1			yunnanW41D-looppartialsequencemitochondrial
gi			40458285			gb			AY392367.1			yunnanW49D-looppartialsequencemitochondrial
gi			40458286			gb			AY392368.1			yunnanW4D-looppartialsequencemitochondrial
gi			40458287			gb			AY392369.1			yunnanW52D-looppartialsequencemitochondrial
gi			40458288			gb			AY392370.1			yunnanW53D-looppartialsequencemitochondrial
gi			40458289			gb			AY392371.1			yunnanW56D-looppartialsequencemitochondrial
gi			40458290			gb			AY392372.1			yunnanW5D-looppartialsequencemitochondrial
gi			40458291			gb			AY392373.1			yunnanW6D-looppartialsequencemitochondrial
gi			40458292			gb			AY392374.1			yunnanW7D-looppartialsequencemitochondrial
gi			40458293			gb			AY392375.1			yunnanW8D-looppartialsequencemitochondrial
gi			40458294			gb			AY392376.1			yunnanW9D-looppartialsequencemitochondrial
gi			40458295			gb			AY392377.1			yunnanX10D-looppartialsequencemitochondrial
gi			40458296			gb			AY392378.1			yunnanX11D-looppartialsequencemitochondrial
gi			40458297			gb			AY392379.1			yunnanX14D-looppartialsequencemitochondrial
gi			40458298			gb			AY392380.1			yunnanX15D-looppartialsequencemitochondrial
gi			40458299			gb			AY392381.1			yunnanX16D-looppartialsequencemitochondrial
gi			40458300			gb			AY392382.1			yunnanX17D-looppartialsequencemitochondrial
gi			40458301			gb			AY392383.1			yunnanX18D-looppartialsequencemitochondrial
gi			40458302			gb			AY392384.1			yunnanX19D-looppartialsequencemitochondrial
gi			40458303			gb			AY392385.1			yunnanX1D-looppartialsequencemitochondrial
gi			40458304			gb			AY392386.1			yunnanX21D-looppartialsequencemitochondrial
gi			40458305			gb			AY392387.1			yunnanX28D-looppartialsequencemitochondrial
gi			40458306			gb			AY392388.1			yunnanX2D-looppartialsequencemitochondrial
gi			40458307			gb			AY392389.1			yunnanX30D-looppartialsequencemitochondrial
gi			40458308			gb			AY392390.1			yunnanX32D-looppartialsequencemitochondrial
gi			40458309			gb			AY392391.1			yunnanX33D-looppartialsequencemitochondrial
gi			40458310			gb			AY392392.1			yunnanX35D-looppartialsequencemitochondrial
gi			40458311			gb			AY392393.1			yunnanX36D-looppartialsequencemitochondrial
gi			40458312			gb			AY392394.1			yunnanX3D-looppartialsequencemitochondrial
gi			40458313			gb			AY392395.1			yunnanX4D-looppartialsequencemitochondrial
gi			40458314			gb			AY392396.1			yunnanX59D-looppartialsequencemitochondrial
gi			40458315			gb			AY392397.1			yunnanX5D-looppartialsequencemitochondrial
gi			40458316			gb			AY392398.1			yunnanX61D-looppartialsequencemitochondrial
gi			40458317			gb			AY392399.1			yunnanX62D-looppartialsequencemitochondrial
gi			40458318			gb			AY392400.1			yunnanX64D-looppartialsequencemitochondrial
gi			40458319			gb			AY392401.1			yunnanX65D-looppartialsequencemitochondrial
gi			40458320			gb			AY392402.1			yunnanX66D-looppartialsequencemitochondrial
gi			40458321			gb			AY392403.1			yunnanX67D-looppartialsequencemitochondrial
gi			40458322			gb			AY392404.1			yunnanX68D-looppartialsequencemitochondrial
gi			40458323			gb			AY392405.1			yunnanX69D-looppartialsequencemitochondrial
gi			40458324			gb			AY392406.1			yunnanX77D-looppartialsequencemitochondrial
gi			40458325			gb			AY392407.1			yunnanX7D-looppartialsequencemitochondrial
gi			39980743			gb			AY465996.1			GallusgallusbreedYanjingwugucloneYJ1D-looppartialsequencemitochondrial
gi			39980744			gb			AY465997.1			GallusgallusbreedYanjingwugucloneYJ2D-looppartialsequencemitochondrial
gi			39980745			gb			AY465998.1			GallusgallusbreedYanjingwugucloneYJ3D-looppartialsequencemitochondrial
gi			39980746			gb			AY465999.1			GallusgallusbreedYanjingwugucloneYJ4D-looppartialsequencemitochondrial
gi			39980719			gb			AY465972.1			GallusgallusbreedChahuacloneCH1D-looppartialsequencemitochondrial
gi			39980720			gb			AY465973.1			GallusgallusbreedChahuacloneCH2D-looppartialsequencemitochondrial
gi			39980721			gb			AY465974.1			GallusgallusbreedChahuacloneCH3D-looppartialsequencemitochondrial
gi			39980722			gb			AY465975.1			GallusgallusbreedChahuacloneCH4D-looppartialsequencemitochondrial
gi			46251319			gb			AY588629.1			yunnanH7D-looppartialsequencemitochondrial
gi			46251320			gb			AY588630.1			yunnanA7D-looppartialsequencemitochondrial
gi			46251321			gb			AY588631.1			yunnanB7D-looppartialsequencemitochondrial
gi			46251322			gb			AY588632.1			yunnanC7D-looppartialsequencemitochondrial
gi			46251323			gb			AY588633.1			yunnanD7D-looppartialsequencemitochondrial
gi			46251324			gb			AY588634.1			yunnanF7D-looppartialsequencemitochondrial
gi			46251325			gb			AY588635.1			yunnanG7D-looppartialsequencemitochondrial
gi			51492452			gb			AY728085.1			yunnanE7D-looppartialsequencemitochondrial
gi			301341907			gb			GU447324.1			yunnanD8D-looppartialsequencemitochondrial
gi			301342182			gb			GU447599.1			yunnanDHJ-16D-looppartialsequencemitochondrial
gi			301342183			gb			GU447600.1			yunnanDHJ-14D-looppartialsequencemitochondrial
gi			301342184			gb			GU447601.1			yunnanDHJ-13D-looppartialsequencemitochondrial
gi			301342185			gb			GU447602.1			yunnanDHJ-12D-looppartialsequencemitochondrial
gi			301342186			gb			GU447603.1			yunnanDHJ-11D-looppartialsequencemitochondrial
gi			301342187			gb			GU447604.1			yunnanDHJ-10D-looppartialsequencemitochondrial
gi			301342188			gb			GU447605.1			yunnanDHJ-9D-looppartialsequencemitochondrial
gi			301342189			gb			GU447606.1			yunnanDHJ-8D-looppartialsequencemitochondrial
gi			301342190			gb			GU447607.1			yunnanDHJ-6D-looppartialsequencemitochondrial
gi			301342191			gb			GU447608.1			yunnanDHJ-3D-looppartialsequencemitochondrial
gi			301342192			gb			GU447609.1			yunnanDHJ-2D-looppartialsequencemitochondrial
gi			301342193			gb			GU447610.1			yunnanDHJ-1D-looppartialsequencemitochondrial
gi			301342194			gb			GU447611.1			yunnanDH51D-looppartialsequencemitochondrial
gi			301342197			gb			GU447614.1			yunnanDH46D-looppartialsequencemitochondrial
gi			301342201			gb			GU447618.1			yunnanDH38D-looppartialsequencemitochondrial
gi			301342202			gb			GU447619.1			yunnanDH36D-looppartialsequencemitochondrial
gi			301342206			gb			GU447623.1			yunnanDH27D-looppartialsequencemitochondrial
gi			301342208			gb			GU447625.1			yunnanDH25D-looppartialsequencemitochondrial
gi			301342209			gb			GU447626.1			yunnanDH24D-looppartialsequencemitochondrial
gi			301342219			gb			GU447636.1			yunnanDC10D-looppartialsequencemitochondrial
gi			301342220			gb			GU447637.1			yunnanD54D-looppartialsequencemitochondrial
gi			301342221			gb			GU447638.1			yunnanD45D-looppartialsequencemitochondrial
gi			301342223			gb			GU447640.1			yunnanD42D-looppartialsequencemitochondrial
gi			301342224			gb			GU447641.1			yunnanD36D-looppartialsequencemitochondrial
gi			301342225			gb			GU447642.1			yunnanD35D-looppartialsequencemitochondrial
gi			301342314			gb			GU447731.1			yunnanCL1D-looppartialsequencemitochondrial
gi			301342315			gb			GU447732.1			yunnanCL2D-looppartialsequencemitochondrial
gi			301342316			gb			GU447733.1			yunnanCL3D-looppartialsequencemitochondrial
gi			301342317			gb			GU447734.1			yunnanCL4D-looppartialsequencemitochondrial
gi			301342318			gb			GU447735.1			yunnanCL5D-looppartialsequencemitochondrial
gi			301342319			gb			GU447736.1			yunnanCL6D-looppartialsequencemitochondrial
gi			301342320			gb			GU447737.1			yunnanCL7D-looppartialsequencemitochondrial
gi			301342321			gb			GU447738.1			yunnanCL8D-looppartialsequencemitochondrial
gi			301342322			gb			GU447739.1			yunnanCL9D-looppartialsequencemitochondrial
gi			301342323			gb			GU447740.1			yunnanCL10D-looppartialsequencemitochondrial
gi			301342324			gb			GU447741.1			yunnanCL11D-looppartialsequencemitochondrial
gi			301342325			gb			GU447742.1			yunnanCL12D-looppartialsequencemitochondrial
gi			301342326			gb			GU447743.1			yunnanCN2D-looppartialsequencemitochondrial
gi			301342327			gb			GU447744.1			yunnanCN3D-looppartialsequencemitochondrial
gi			301342328			gb			GU447745.1			yunnanCN4D-looppartialsequencemitochondrial
gi			301342329			gb			GU447746.1			yunnanD2D-looppartialsequencemitochondrial
gi			301342330			gb			GU447747.1			yunnanD3D-looppartialsequencemitochondrial
gi			301342331			gb			GU447748.1			yunnanD4D-looppartialsequencemitochondrial
gi			301342332			gb			GU447749.1			yunnanD7D-looppartialsequencemitochondrial
gi			301342333			gb			GU447750.1			yunnanD11D-looppartialsequencemitochondrial
gi			301342334			gb			GU447751.1			yunnanD14D-looppartialsequencemitochondrial
gi			301342335			gb			GU447752.1			yunnanD15D-looppartialsequencemitochondrial
gi			301342336			gb			GU447753.1			yunnanD17D-looppartialsequencemitochondrial
gi			301342337			gb			GU447754.1			yunnanD18D-looppartialsequencemitochondrial
gi			301342338			gb			GU447755.1			yunnanD19D-looppartialsequencemitochondrial
gi			301342339			gb			GU447756.1			yunnanD23D-looppartialsequencemitochondrial
gi			301342340			gb			GU447757.1			yunnanD24D-looppartialsequencemitochondrial
gi			301342341			gb			GU447758.1			yunnanBN18D-looppartialsequencemitochondrial
gi			301342229			gb			GU447646.1			yunnanBA2D-looppartialsequencemitochondrial
gi			301342230			gb			GU447647.1			yunnanBA3D-looppartialsequencemitochondrial
gi			301342231			gb			GU447648.1			yunnanBA5D-looppartialsequencemitochondrial
gi			301342232			gb			GU447649.1			yunnanBA6D-looppartialsequencemitochondrial
gi			301342233			gb			GU447650.1			yunnanBA7D-looppartialsequencemitochondrial
gi			301342234			gb			GU447651.1			yunnanBA8D-looppartialsequencemitochondrial
gi			301342235			gb			GU447652.1			yunnanBA9D-looppartialsequencemitochondrial
gi			301342236			gb			GU447653.1			yunnanBA10D-looppartialsequencemitochondrial
gi			301342237			gb			GU447654.1			yunnanBA11D-looppartialsequencemitochondrial
gi			301342238			gb			GU447655.1			yunnanBA12D-looppartialsequencemitochondrial
gi			301342239			gb			GU447656.1			yunnanBA13D-looppartialsequencemitochondrial
gi			301342240			gb			GU447657.1			yunnanBA14D-looppartialsequencemitochondrial
gi			301342241			gb			GU447658.1			yunnanBA18D-looppartialsequencemitochondrial
gi			301342242			gb			GU447659.1			yunnanBN2D-looppartialsequencemitochondrial
gi			301342243			gb			GU447660.1			yunnanBN4D-looppartialsequencemitochondrial
gi			301342244			gb			GU447661.1			yunnanBN6D-looppartialsequencemitochondrial
gi			301342245			gb			GU447662.1			yunnanBN8D-looppartialsequencemitochondrial
gi			301342246			gb			GU447663.1			yunnanBN10D-looppartialsequencemitochondrial
gi			301342247			gb			GU447664.1			yunnanBN12D-looppartialsequencemitochondrial
gi			301342248			gb			GU447665.1			yunnanBN14D-looppartialsequencemitochondrial
gi			301342249			gb			GU447666.1			yunnanBN16D-looppartialsequencemitochondrial
gi			301342250			gb			GU447667.1			yunnanBN20D-looppartialsequencemitochondrial
gi			301342251			gb			GU447668.1			yunnanBN22D-looppartialsequencemitochondrial
gi			301342252			gb			GU447669.1			yunnanBN33D-looppartialsequencemitochondrial
gi			301342253			gb			GU447670.1			yunnanBN34D-looppartialsequencemitochondrial
gi			301342254			gb			GU447671.1			yunnanBN36D-looppartialsequencemitochondrial
gi			301342255			gb			GU447672.1			yunnanBN37D-looppartialsequencemitochondrial
gi			301342256			gb			GU447673.1			yunnanBN39D-looppartialsequencemitochondrial
gi			301342257			gb			GU447674.1			yunnanBN41D-looppartialsequencemitochondrial
gi			301342258			gb			GU447675.1			yunnanBN42D-looppartialsequencemitochondrial
gi			301342259			gb			GU447676.1			yunnanBN43D-looppartialsequencemitochondrial
gi			301342260			gb			GU447677.1			yunnanBN44D-looppartialsequencemitochondrial
gi			301342261			gb			GU447678.1			yunnanBN46D-looppartialsequencemitochondrial
gi			301342262			gb			GU447679.1			yunnanBN48D-looppartialsequencemitochondrial
gi			301342263			gb			GU447680.1			yunnanBN49D-looppartialsequencemitochondrial
gi			301342264			gb			GU447681.1			yunnanBN50D-looppartialsequencemitochondrial
gi			301342265			gb			GU447682.1			yunnanBN51D-looppartialsequencemitochondrial
gi			301342266			gb			GU447683.1			yunnanBN52D-looppartialsequencemitochondrial
gi			301342267			gb			GU447684.1			yunnanBN53D-looppartialsequencemitochondrial
gi			301342268			gb			GU447685.1			yunnanBN54D-looppartialsequencemitochondrial
gi			301342269			gb			GU447686.1			yunnanBN56D-looppartialsequencemitochondrial
gi			301342270			gb			GU447687.1			yunnanBN57D-looppartialsequencemitochondrial
gi			301342271			gb			GU447688.1			yunnanBoai6D-looppartialsequencemitochondrial
gi			301342272			gb			GU447689.1			yunnanBoai7D-looppartialsequencemitochondrial
gi			301342273			gb			GU447690.1			yunnanBoai8D-looppartialsequencemitochondrial
gi			301342274			gb			GU447691.1			yunnanBS1D-looppartialsequencemitochondrial
gi			301342275			gb			GU447692.1			yunnanB-SY1D-looppartialsequencemitochondrial
gi			301342276			gb			GU447693.1			yunnanC25D-looppartialsequencemitochondrial
gi			301342277			gb			GU447694.1			yunnanC26D-looppartialsequencemitochondrial
gi			301342278			gb			GU447695.1			yunnanC27D-looppartialsequencemitochondrial
gi			301342350			gb			GU447767.1			yunnanML19D-looppartialsequencemitochondrial
gi			301342351			gb			GU447768.1			yunnanJG2D-looppartialsequencemitochondrial
gi			301342352			gb			GU447769.1			yunnanJG3D-looppartialsequencemitochondrial
gi			301342353			gb			GU447770.1			yunnanJG4D-looppartialsequencemitochondrial
gi			301342354			gb			GU447771.1			yunnanJG5D-looppartialsequencemitochondrial
gi			301342355			gb			GU447772.1			yunnanJG6D-looppartialsequencemitochondrial
gi			301342356			gb			GU447773.1			yunnanJG7D-looppartialsequencemitochondrial
gi			301342357			gb			GU447774.1			yunnanJG8D-looppartialsequencemitochondrial
gi			301342358			gb			GU447775.1			yunnanJG9D-looppartialsequencemitochondrial
gi			301342359			gb			GU447776.1			yunnanJG10D-looppartialsequencemitochondrial
gi			301342360			gb			GU447777.1			yunnanJG11D-looppartialsequencemitochondrial
gi			301342361			gb			GU447778.1			yunnanJH2D-looppartialsequencemitochondrial
gi			301342403			gb			GU447820.1			yunnanLJ1D-looppartialsequencemitochondrial
gi			301342404			gb			GU447821.1			yunnanLJ2D-looppartialsequencemitochondrial
gi			301342405			gb			GU447822.1			yunnanLJ3D-looppartialsequencemitochondrial
gi			301342406			gb			GU447823.1			yunnanLJ4D-looppartialsequencemitochondrial
gi			301342407			gb			GU447824.1			yunnanLJ5D-looppartialsequencemitochondrial
gi			301342408			gb			GU447825.1			yunnanLJ6D-looppartialsequencemitochondrial
gi			301342409			gb			GU447826.1			yunnanLJ7D-looppartialsequencemitochondrial
gi			301342410			gb			GU447827.1			yunnanLJ8D-looppartialsequencemitochondrial
gi			301342411			gb			GU447828.1			yunnanLJ9D-looppartialsequencemitochondrial
gi			301342412			gb			GU447829.1			yunnanLJ10D-looppartialsequencemitochondrial
gi			301342413			gb			GU447830.1			yunnanLJ11D-looppartialsequencemitochondrial
gi			301342414			gb			GU447831.1			yunnanLJ12D-looppartialsequencemitochondrial
gi			301342415			gb			GU447832.1			yunnanLJ13D-looppartialsequencemitochondrial
gi			301342416			gb			GU447833.1			yunnanLJ14D-looppartialsequencemitochondrial
gi			301342417			gb			GU447834.1			yunnanLJ15D-looppartialsequencemitochondrial
gi			301342418			gb			GU447835.1			yunnanLJ16D-looppartialsequencemitochondrial
gi			301342419			gb			GU447836.1			yunnanLJ17D-looppartialsequencemitochondrial
gi			301342420			gb			GU447837.1			yunnanLJ18D-looppartialsequencemitochondrial
gi			301342421			gb			GU447838.1			yunnanLJ19D-looppartialsequencemitochondrial
gi			301342422			gb			GU447839.1			yunnanLJ20D-looppartialsequencemitochondrial
gi			301342423			gb			GU447840.1			yunnanLJ21D-looppartialsequencemitochondrial
gi			301342424			gb			GU447841.1			yunnanLJ22D-looppartialsequencemitochondrial
gi			301342425			gb			GU447842.1			yunnanLJ23D-looppartialsequencemitochondrial
gi			301342426			gb			GU447843.1			yunnanLJ24D-looppartialsequencemitochondrial
gi			301342427			gb			GU447844.1			yunnanLJ25D-looppartialsequencemitochondrial
gi			301342428			gb			GU447845.1			yunnanLJ26D-looppartialsequencemitochondrial
gi			301342429			gb			GU447846.1			yunnanLJ27D-looppartialsequencemitochondrial
gi			301342430			gb			GU447847.1			yunnanLJ28D-looppartialsequencemitochondrial
gi			301342431			gb			GU447848.1			yunnanLJ30D-looppartialsequencemitochondrial
gi			301342432			gb			GU447849.1			yunnanLJ31D-looppartialsequencemitochondrial
gi			301342433			gb			GU447850.1			yunnanLJ32D-looppartialsequencemitochondrial
gi			301342434			gb			GU447851.1			yunnanLJ33D-looppartialsequencemitochondrial
gi			301342435			gb			GU447852.1			yunnanLJ34D-looppartialsequencemitochondrial
gi			301342436			gb			GU447853.1			yunnanLJ35D-looppartialsequencemitochondrial
gi			301342437			gb			GU447854.1			yunnanLJ36D-looppartialsequencemitochondrial
gi			301342438			gb			GU447855.1			yunnanLJ37D-looppartialsequencemitochondrial
gi			301342439			gb			GU447856.1			yunnanLJ38D-looppartialsequencemitochondrial
gi			301342440			gb			GU447857.1			yunnanLJ39D-looppartialsequencemitochondrial
gi			301342441			gb			GU447858.1			yunnanLJ40D-looppartialsequencemitochondrial
gi			301342442			gb			GU447859.1			yunnanLJ41D-looppartialsequencemitochondrial
gi			301342443			gb			GU447860.1			yunnanLJ42D-looppartialsequencemitochondrial
gi			301342444			gb			GU447861.1			yunnanLJ43D-looppartialsequencemitochondrial
gi			301342445			gb			GU447862.1			yunnanLJ44D-looppartialsequencemitochondrial
gi			301342446			gb			GU447863.1			yunnanLJ45D-looppartialsequencemitochondrial
gi			301342447			gb			GU447864.1			yunnanLJ46D-looppartialsequencemitochondrial
gi			301342448			gb			GU447865.1			yunnanLJ47D-looppartialsequencemitochondrial
gi			301342449			gb			GU447866.1			yunnanLJ48D-looppartialsequencemitochondrial
gi			301342450			gb			GU447867.1			yunnanLJ49D-looppartialsequencemitochondrial
gi			301342451			gb			GU447868.1			yunnanLJ50D-looppartialsequencemitochondrial
gi			301342452			gb			GU447869.1			yunnanLJ51D-looppartialsequencemitochondrial
gi			301342453			gb			GU447870.1			yunnanLJ52D-looppartialsequencemitochondrial
gi			301342454			gb			GU447871.1			yunnanLJ53D-looppartialsequencemitochondrial
gi			301342455			gb			GU447872.1			yunnanLJ54D-looppartialsequencemitochondrial
gi			301342456			gb			GU447873.1			yunnanLP3D-looppartialsequencemitochondrial
gi			301342457			gb			GU447874.1			yunnanLP4D-looppartialsequencemitochondrial
gi			301342458			gb			GU447875.1			yunnanLP5D-looppartialsequencemitochondrial
gi			301342459			gb			GU447876.1			yunnanLP6D-looppartialsequencemitochondrial
gi			301342460			gb			GU447877.1			yunnanLP8D-looppartialsequencemitochondrial
gi			301342494			gb			GU447911.1			yunnanML1D-looppartialsequencemitochondrial
gi			301342495			gb			GU447912.1			yunnanML23D-looppartialsequencemitochondrial
gi			301342496			gb			GU447913.1			yunnanML24D-looppartialsequencemitochondrial
gi			301342497			gb			GU447914.1			yunnanML28D-looppartialsequencemitochondrial
gi			301342498			gb			GU447915.1			yunnanML29D-looppartialsequencemitochondrial
gi			301342521			gb			GU447938.1			yunnanPB1D-looppartialsequencemitochondrial
gi			301342522			gb			GU447939.1			yunnanPB2D-looppartialsequencemitochondrial
gi			301342525			gb			GU447942.1			yunnanPB5D-looppartialsequencemitochondrial
gi			301342526			gb			GU447943.1			yunnanPB6D-looppartialsequencemitochondrial
gi			301342527			gb			GU447944.1			yunnanPB7D-looppartialsequencemitochondrial
gi			301342528			gb			GU447945.1			yunnanPB8D-looppartialsequencemitochondrial
gi			301342529			gb			GU447946.1			yunnanPB9D-looppartialsequencemitochondrial
gi			301342571			gb			GU447988.1			yunnanSG1D-looppartialsequencemitochondrial
gi			301342572			gb			GU447989.1			yunnanSG2D-looppartialsequencemitochondrial
gi			301342573			gb			GU447990.1			yunnanSG5D-looppartialsequencemitochondrial
gi			301342574			gb			GU447991.1			yunnanSG6D-looppartialsequencemitochondrial
gi			301342575			gb			GU447992.1			yunnanSG11D-looppartialsequencemitochondrial
gi			301342576			gb			GU447993.1			yunnanSG12D-looppartialsequencemitochondrial
gi			301342577			gb			GU447994.1			yunnanSG13D-looppartialsequencemitochondrial
gi			301342578			gb			GU447995.1			yunnanSG15D-looppartialsequencemitochondrial
gi			301342610			gb			GU448027.1			yunnanxyun10D-looppartialsequencemitochondrial
gi			301342652			gb			GU448069.1			yunnanWD4D-looppartialsequencemitochondrial
gi			301342653			gb			GU448070.1			yunnanWD5D-looppartialsequencemitochondrial
gi			301342654			gb			GU448071.1			yunnanWD7D-looppartialsequencemitochondrial
gi			301342655			gb			GU448072.1			yunnanWD9D-looppartialsequencemitochondrial
gi			301342656			gb			GU448073.1			yunnanWD11D-looppartialsequencemitochondrial
gi			301342657			gb			GU448074.1			yunnanWD12D-looppartialsequencemitochondrial
gi			301342658			gb			GU448075.1			yunnanWD17D-looppartialsequencemitochondrial
gi			301342659			gb			GU448076.1			yunnanWD20D-looppartialsequencemitochondrial
gi			301342660			gb			GU448077.1			yunnanWD23D-looppartialsequencemitochondrial
gi			301342661			gb			GU448078.1			yunnanWD24D-looppartialsequencemitochondrial
gi			301342662			gb			GU448079.1			yunnanWD25D-looppartialsequencemitochondrial
gi			301342663			gb			GU448080.1			yunnanWD26D-looppartialsequencemitochondrial
gi			301342664			gb			GU448081.1			yunnanWD29D-looppartialsequencemitochondrial
gi			301342665			gb			GU448082.1			yunnanWD31D-looppartialsequencemitochondrial
gi			301342666			gb			GU448083.1			yunnanWD32D-looppartialsequencemitochondrial
gi			301342667			gb			GU448084.1			yunnanWD36D-looppartialsequencemitochondrial
gi			301342668			gb			GU448085.1			yunnanWD37D-looppartialsequencemitochondrial
gi			301342669			gb			GU448086.1			yunnanWD38D-looppartialsequencemitochondrial
gi			301342670			gb			GU448087.1			yunnanWD40D-looppartialsequencemitochondrial
gi			301342671			gb			GU448088.1			yunnanWD41D-looppartialsequencemitochondrial
gi			301342672			gb			GU448089.1			yunnanWD48D-looppartialsequencemitochondrial
gi			301342673			gb			GU448090.1			yunnanWD51D-looppartialsequencemitochondrial
gi			301342674			gb			GU448091.1			yunnanWD52D-looppartialsequencemitochondrial
gi			301342675			gb			GU448092.1			yunnanWD56D-looppartialsequencemitochondrial
gi			301342676			gb			GU448093.1			yunnanWD60D-looppartialsequencemitochondrial
gi			301342677			gb			GU448094.1			yunnanWD65D-looppartialsequencemitochondrial
gi			301342678			gb			GU448095.1			yunnanWK2D-looppartialsequencemitochondrial
gi			301342679			gb			GU448096.1			yunnanWK3D-looppartialsequencemitochondrial
gi			301342680			gb			GU448097.1			yunnanWK4D-looppartialsequencemitochondrial
gi			301342681			gb			GU448098.1			yunnanWK5D-looppartialsequencemitochondrial
gi			301342682			gb			GU448099.1			yunnanWK10D-looppartialsequencemitochondrial
gi			301342683			gb			GU448100.1			yunnanWL2D-looppartialsequencemitochondrial
gi			301342684			gb			GU448101.1			yunnanWL3D-looppartialsequencemitochondrial
gi			301342685			gb			GU448102.1			yunnanWL4D-looppartialsequencemitochondrial
gi			301342686			gb			GU448103.1			yunnanWL5D-looppartialsequencemitochondrial
gi			301342687			gb			GU448104.1			yunnanWL6D-looppartialsequencemitochondrial
gi			301342688			gb			GU448105.1			yunnanWL7D-looppartialsequencemitochondrial
gi			301342689			gb			GU448106.1			yunnanWL10D-looppartialsequencemitochondrial
gi			301342690			gb			GU448107.1			yunnanWL12D-looppartialsequencemitochondrial
gi			301342691			gb			GU448108.1			yunnanWL14D-looppartialsequencemitochondrial
gi			301342692			gb			GU448109.1			yunnanWL16D-looppartialsequencemitochondrial
gi			301342699			gb			GU448116.1			yunnanXC1D-looppartialsequencemitochondrial
gi			301342700			gb			GU448117.1			yunnanXC2D-looppartialsequencemitochondrial
gi			301342701			gb			GU448118.1			yunnanXC3D-looppartialsequencemitochondrial
gi			301342702			gb			GU448119.1			yunnanXC4D-looppartialsequencemitochondrial
gi			301342703			gb			GU448120.1			yunnanXC5D-looppartialsequencemitochondrial
gi			301342704			gb			GU448121.1			yunnanXC6D-looppartialsequencemitochondrial
gi			301342705			gb			GU448122.1			yunnanXC7D-looppartialsequencemitochondrial
gi			301342706			gb			GU448123.1			yunnanXC8D-looppartialsequencemitochondrial
gi			301342707			gb			GU448124.1			yunnanXC9D-looppartialsequencemitochondrial
gi			301342708			gb			GU448125.1			yunnanXC10D-looppartialsequencemitochondrial
gi			301342709			gb			GU448126.1			yunnanXC11D-looppartialsequencemitochondrial
gi			301342710			gb			GU448127.1			yunnanXC12D-looppartialsequencemitochondrial
gi			301342711			gb			GU448128.1			yunnanXC13D-looppartialsequencemitochondrial
gi			301342712			gb			GU448129.1			yunnanXC14D-looppartialsequencemitochondrial
gi			301342713			gb			GU448130.1			yunnanXC15D-looppartialsequencemitochondrial
gi			301342714			gb			GU448131.1			yunnanXC16D-looppartialsequencemitochondrial
gi			301342715			gb			GU448132.1			yunnanXC17D-looppartialsequencemitochondrial
gi			301342716			gb			GU448133.1			yunnanXC18D-looppartialsequencemitochondrial
gi			301342717			gb			GU448134.1			yunnanXC19D-looppartialsequencemitochondrial
gi			301342718			gb			GU448135.1			yunnanXC20D-looppartialsequencemitochondrial
gi			301342719			gb			GU448136.1			yunnanXC21D-looppartialsequencemitochondrial
gi			301342720			gb			GU448137.1			yunnanXC22D-looppartialsequencemitochondrial
gi			301342803			gb			GU448220.1			yunnanxyun1D-looppartialsequencemitochondrial
gi			301342804			gb			GU448221.1			yunnanxyun2D-looppartialsequencemitochondrial
gi			301342805			gb			GU448222.1			yunnanxyun4D-looppartialsequencemitochondrial
gi			301342806			gb			GU448223.1			yunnanxyun5D-looppartialsequencemitochondrial
gi			301342807			gb			GU448224.1			yunnanxyun6D-looppartialsequencemitochondrial
gi			301342808			gb			GU448225.1			yunnanxyun7D-looppartialsequencemitochondrial
gi			301342809			gb			GU448226.1			yunnanxyun8D-looppartialsequencemitochondrial
gi			301342810			gb			GU448227.1			yunnanxyun9D-looppartialsequencemitochondrial
gi			301342812			gb			GU448229.1			yunnanJG1D-looppartialsequencemitochondrial
gi			301342813			gb			GU448230.1			yunnanLJ29D-looppartialsequencemitochondrial
gi			301342814			gb			GU448231.1			yunnanML17D-looppartialsequencemitochondrial
gi			301342815			gb			GU448232.1			yunnanML18D-looppartialsequencemitochondrial
gi			301342816			gb			GU448233.1			yunnanML20D-looppartialsequencemitochondrial
gi			301342817			gb			GU448234.1			yunnanML21D-looppartialsequencemitochondrial
gi			301342818			gb			GU448235.1			yunnanML22D-looppartialsequencemitochondrial
gi			301342819			gb			GU448236.1			yunnanML25D-looppartialsequencemitochondrial
gi			301342820			gb			GU448237.1			yunnanML26D-looppartialsequencemitochondrial
gi			301342821			gb			GU448238.1			yunnanML27D-looppartialsequencemitochondrial
gi			301342823			gb			GU448240.1			yunnanSG3D-looppartialsequencemitochondrial
gi			301342824			gb			GU448241.1			yunnanSG4D-looppartialsequencemitochondrial
gi			301342825			gb			GU448242.1			yunnanSG7D-looppartialsequencemitochondrial
gi			301342826			gb			GU448243.1			yunnanSG8D-looppartialsequencemitochondrial
gi			301342827			gb			GU448244.1			yunnanSG9D-looppartialsequencemitochondrial
gi			301342828			gb			GU448245.1			yunnanSG10D-looppartialsequencemitochondrial
gi			301342829			gb			GU448246.1			yunnanSG14D-looppartialsequencemitochondrial
gi			301342830			gb			GU448247.1			yunnanSG16D-looppartialsequencemitochondrial
gi			301342831			gb			GU448248.1			yunnanWD15D-looppartialsequencemitochondrial
gi			301342844			gb			GU448261.1			yunnanYP18742D-looppartialsequencemitochondrial
gi			301342864			gb			GU448281.1			yunnanYL5D-looppartialsequencemitochondrial
gi			301342865			gb			GU448282.1			yunnanYL4D-looppartialsequencemitochondrial
gi			301342866			gb			GU448283.1			yunnanYL3D-looppartialsequencemitochondrial
gi			301342867			gb			GU448284.1			yunnanYL2D-looppartialsequencemitochondrial
gi			301342868			gb			GU448285.1			yunnanYL1D-looppartialsequencemitochondrial
gi			301342869			gb			GU448286.1			yunnanYJ71D-looppartialsequencemitochondrial
gi			301342870			gb			GU448287.1			yunnanYJ70D-looppartialsequencemitochondrial
gi			301342871			gb			GU448288.1			yunnanYJ69D-looppartialsequencemitochondrial
gi			301342872			gb			GU448289.1			yunnanYJ68D-looppartialsequencemitochondrial
gi			301342873			gb			GU448290.1			yunnanYJ67D-looppartialsequencemitochondrial
gi			301342874			gb			GU448291.1			yunnanYJ66D-looppartialsequencemitochondrial
gi			301342875			gb			GU448292.1			yunnanYJ65D-looppartialsequencemitochondrial
gi			301342876			gb			GU448293.1			yunnanYJ64D-looppartialsequencemitochondrial
gi			301342877			gb			GU448294.1			yunnanYJ63D-looppartialsequencemitochondrial
gi			301342878			gb			GU448295.1			yunnanYJ62D-looppartialsequencemitochondrial
gi			301342879			gb			GU448296.1			yunnanYJ61D-looppartialsequencemitochondrial
gi			301342880			gb			GU448297.1			yunnanYJ60D-looppartialsequencemitochondrial
gi			301342881			gb			GU448298.1			yunnanYJ59D-looppartialsequencemitochondrial
gi			301342882			gb			GU448299.1			yunnanYJ58D-looppartialsequencemitochondrial
gi			301342883			gb			GU448300.1			yunnanYJ57D-looppartialsequencemitochondrial
gi			301342884			gb			GU448301.1			yunnanYJ56D-looppartialsequencemitochondrial
gi			301342885			gb			GU448302.1			yunnanYJ55D-looppartialsequencemitochondrial
gi			301342886			gb			GU448303.1			yunnanYJ54D-looppartialsequencemitochondrial
gi			301342887			gb			GU448304.1			yunnanYJ53D-looppartialsequencemitochondrial
gi			301342888			gb			GU448305.1			yunnanYJ52D-looppartialsequencemitochondrial
gi			301342889			gb			GU448306.1			yunnanYJ51D-looppartialsequencemitochondrial
gi			301342890			gb			GU448307.1			yunnanYJ50D-looppartialsequencemitochondrial
gi			301342891			gb			GU448308.1			yunnanYJ49D-looppartialsequencemitochondrial
gi			301342892			gb			GU448309.1			yunnanYJ48D-looppartialsequencemitochondrial
gi			301342893			gb			GU448310.1			yunnanYJ47D-looppartialsequencemitochondrial
gi			301342894			gb			GU448311.1			yunnanYJ46D-looppartialsequencemitochondrial
gi			301342895			gb			GU448312.1			yunnanYJ45D-looppartialsequencemitochondrial
gi			301342896			gb			GU448313.1			yunnanYJ44D-looppartialsequencemitochondrial
gi			301342897			gb			GU448314.1			yunnanYJ43D-looppartialsequencemitochondrial
gi			301342898			gb			GU448315.1			yunnanYJ42D-looppartialsequencemitochondrial
gi			301342899			gb			GU448316.1			yunnanYJ41D-looppartialsequencemitochondrial
gi			301342900			gb			GU448317.1			yunnanYJ40D-looppartialsequencemitochondrial
gi			301342901			gb			GU448318.1			yunnanYJ39D-looppartialsequencemitochondrial
gi			301342902			gb			GU448319.1			yunnanYJ38D-looppartialsequencemitochondrial
gi			301342904			gb			GU448321.1			yunnanYJ36D-looppartialsequencemitochondrial
gi			301342905			gb			GU448322.1			yunnanYJ35D-looppartialsequencemitochondrial
gi			301342906			gb			GU448323.1			yunnanYJ34D-looppartialsequencemitochondrial
gi			301342907			gb			GU448324.1			yunnanYJ33D-looppartialsequencemitochondrial
gi			301342908			gb			GU448325.1			yunnanYJ32D-looppartialsequencemitochondrial
gi			301342909			gb			GU448326.1			yunnanYJ31D-looppartialsequencemitochondrial
gi			301342910			gb			GU448327.1			yunnanYJ30D-looppartialsequencemitochondrial
gi			301342911			gb			GU448328.1			yunnanYJ29D-looppartialsequencemitochondrial
gi			301342912			gb			GU448329.1			yunnanYJ28D-looppartialsequencemitochondrial
gi			301342913			gb			GU448330.1			yunnanYJ27D-looppartialsequencemitochondrial
gi			301342914			gb			GU448331.1			yunnanYJ26D-looppartialsequencemitochondrial
gi			301342915			gb			GU448332.1			yunnanYJ25D-looppartialsequencemitochondrial
gi			301342916			gb			GU448333.1			yunnanYJ24D-looppartialsequencemitochondrial
gi			301342917			gb			GU448334.1			yunnanYJ23D-looppartialsequencemitochondrial
gi			301342918			gb			GU448335.1			yunnanYJ22D-looppartialsequencemitochondrial
gi			301342919			gb			GU448336.1			yunnanYJ21D-looppartialsequencemitochondrial
gi			301342920			gb			GU448337.1			yunnanYJ20D-looppartialsequencemitochondrial
gi			301342921			gb			GU448338.1			yunnanYJ19D-looppartialsequencemitochondrial
gi			301342922			gb			GU448339.1			yunnanYJ18D-looppartialsequencemitochondrial
gi			301342923			gb			GU448340.1			yunnanYJ17D-looppartialsequencemitochondrial
gi			301342924			gb			GU448341.1			yunnanYJ16D-looppartialsequencemitochondrial
gi			301342925			gb			GU448342.1			yunnanYJ15D-looppartialsequencemitochondrial
gi			301342926			gb			GU448343.1			yunnanYJ14D-looppartialsequencemitochondrial
gi			301342927			gb			GU448344.1			yunnanYJ13D-looppartialsequencemitochondrial
gi			301342928			gb			GU448345.1			yunnanYJ12D-looppartialsequencemitochondrial
gi			301342929			gb			GU448346.1			yunnanYJ11D-looppartialsequencemitochondrial
gi			301342930			gb			GU448347.1			yunnanYJ10D-looppartialsequencemitochondrial
gi			301342931			gb			GU448348.1			yunnanYJ9D-looppartialsequencemitochondrial
gi			301342932			gb			GU448349.1			yunnanYJ8D-looppartialsequencemitochondrial
gi			301342933			gb			GU448350.1			yunnanYJ7D-looppartialsequencemitochondrial
gi			301342934			gb			GU448351.1			yunnanYJ6D-looppartialsequencemitochondrial
gi			301342935			gb			GU448352.1			yunnanYJ5D-looppartialsequencemitochondrial
gi			301342936			gb			GU448353.1			yunnanYJ4D-looppartialsequencemitochondrial
gi			301342937			gb			GU448354.1			yunnanYJ3D-looppartialsequencemitochondrial
gi			301342938			gb			GU448355.1			yunnanYJ2D-looppartialsequencemitochondrial
gi			301342939			gb			GU448356.1			yunnanYJ1D-looppartialsequencemitochondrial
gi			301343188			gb			GU448605.1			yunnanYP19256D-looppartialsequencemitochondrial
gi			301343189			gb			GU448606.1			yunnanYP19255D-looppartialsequencemitochondrial
gi			301343190			gb			GU448607.1			yunnanYP19254D-looppartialsequencemitochondrial
gi			301343191			gb			GU448608.1			yunnanYP19253D-looppartialsequencemitochondrial
gi			301343192			gb			GU448609.1			yunnanYP19252D-looppartialsequencemitochondrial
gi			301343193			gb			GU448610.1			yunnanYP19251D-looppartialsequencemitochondrial
gi			301343194			gb			GU448611.1			yunnanYP19250D-looppartialsequencemitochondrial
gi			301343195			gb			GU448612.1			yunnanYP19249D-looppartialsequencemitochondrial
gi			301343196			gb			GU448613.1			yunnanYP19248D-looppartialsequencemitochondrial
gi			301343197			gb			GU448614.1			yunnanYP19247D-looppartialsequencemitochondrial
gi			301343198			gb			GU448615.1			yunnanYP19246D-looppartialsequencemitochondrial
gi			301343237			gb			GU448654.1			yunnanYP18875D-looppartialsequencemitochondrial
gi			301343238			gb			GU448655.1			yunnanYP18874D-looppartialsequencemitochondrial
gi			301343239			gb			GU448656.1			yunnanYP18869D-looppartialsequencemitochondrial
gi			301343240			gb			GU448657.1			yunnanYP18864D-looppartialsequencemitochondrial
gi			301343241			gb			GU448658.1			yunnanYP18862D-looppartialsequencemitochondrial
gi			301343242			gb			GU448659.1			yunnanYP18847D-looppartialsequencemitochondrial
gi			301343243			gb			GU448660.1			yunnanYP18846D-looppartialsequencemitochondrial
gi			301343244			gb			GU448661.1			yunnanYP18845D-looppartialsequencemitochondrial
gi			301343245			gb			GU448662.1			yunnanYP18843D-looppartialsequencemitochondrial
gi			301343246			gb			GU448663.1			yunnanYP18837D-looppartialsequencemitochondrial
gi			301343247			gb			GU448664.1			yunnanYP18836D-looppartialsequencemitochondrial
gi			301343248			gb			GU448665.1			yunnanYP18835D-looppartialsequencemitochondrial
gi			301343260			gb			GU448677.1			yunnanYP18782D-looppartialsequencemitochondrial
gi			301343262			gb			GU448679.1			yunnanYP18780D-looppartialsequencemitochondrial
gi			301343263			gb			GU448680.1			yunnanYP18779D-looppartialsequencemitochondrial
gi			301343264			gb			GU448681.1			yunnanYP18778D-looppartialsequencemitochondrial
gi			301343265			gb			GU448682.1			yunnanYP18777D-looppartialsequencemitochondrial
gi			301343271			gb			GU448688.1			yunnanYP18763D-looppartialsequencemitochondrial
gi			301343272			gb			GU448689.1			yunnanYP18762D-looppartialsequencemitochondrial
gi			301343273			gb			GU448690.1			yunnanYP18761D-looppartialsequencemitochondrial
gi			301343274			gb			GU448691.1			yunnanYP18760D-looppartialsequencemitochondrial
gi			301343275			gb			GU448692.1			yunnanYP18759D-looppartialsequencemitochondrial
gi			301343276			gb			GU448693.1			yunnanYP18758D-looppartialsequencemitochondrial
gi			301343277			gb			GU448694.1			yunnanYP18757D-looppartialsequencemitochondrial
gi			301343278			gb			GU448695.1			yunnanYP18756D-looppartialsequencemitochondrial
gi			301343279			gb			GU448696.1			yunnanYP18755D-looppartialsequencemitochondrial
gi			301343280			gb			GU448697.1			yunnanYP18752D-looppartialsequencemitochondrial
gi			301343281			gb			GU448698.1			yunnanYP18751D-looppartialsequencemitochondrial
gi			301343282			gb			GU448699.1			yunnanYP18750D-looppartialsequencemitochondrial
gi			301343283			gb			GU448700.1			yunnanYP18748D-looppartialsequencemitochondrial
gi			301343284			gb			GU448701.1			yunnanYP18747D-looppartialsequencemitochondrial
gi			301343285			gb			GU448702.1			yunnanYP18745D-looppartialsequencemitochondrial
gi			301343286			gb			GU448703.1			yunnanYP18744D-looppartialsequencemitochondrial
gi			301343287			gb			GU448704.1			yunnanYP18743D-looppartialsequencemitochondrial
gi			301343288			gb			GU448705.1			yunnanYP18741D-looppartialsequencemitochondrial
gi			301343289			gb			GU448706.1			yunnanYP18738D-looppartialsequencemitochondrial
gi			301343290			gb			GU448707.1			yunnanYP18736D-looppartialsequencemitochondrial
gi			301343291			gb			GU448708.1			yunnanYP18734D-looppartialsequencemitochondrial
gi			301343292			gb			GU448709.1			yunnanYP18733D-looppartialsequencemitochondrial
gi			301343293			gb			GU448710.1			yunnanYP18732D-looppartialsequencemitochondrial
gi			301343294			gb			GU448711.1			yunnanYP18731D-looppartialsequencemitochondrial
gi			301343295			gb			GU448712.1			yunnanYP18728D-looppartialsequencemitochondrial
gi			301343450			gb			GU448867.1			yunnanZS11D-looppartialsequencemitochondrial
gi			301343451			gb			GU448868.1			yunnanZS10D-looppartialsequencemitochondrial
gi			301343452			gb			GU448869.1			yunnanZS9D-looppartialsequencemitochondrial
gi			301343453			gb			GU448870.1			yunnanZS8D-looppartialsequencemitochondrial
gi			301343454			gb			GU448871.1			yunnanZS7D-looppartialsequencemitochondrial
gi			301343455			gb			GU448872.1			yunnanZS6D-looppartialsequencemitochondrial
gi			301343456			gb			GU448873.1			yunnanZS5D-looppartialsequencemitochondrial
gi			301343457			gb			GU448874.1			yunnanZS4D-looppartialsequencemitochondrial
gi			301343458			gb			GU448875.1			yunnanZS3D-looppartialsequencemitochondrial
gi			301343459			gb			GU448876.1			yunnanZS2D-looppartialsequencemitochondrial
gi			301343460			gb			GU448877.1			yunnanZS1D-looppartialsequencemitochondrial
gi			301343504			gb			GU448921.1			yunnanypt139D-looppartialsequencemitochondrial
gi			301343505			gb			GU448922.1			yunnanypt138D-looppartialsequencemitochondrial
gi			301343507			gb			GU448924.1			yunnanypt134D-looppartialsequencemitochondrial
gi			301343510			gb			GU448927.1			yunnanypt120D-looppartialsequencemitochondrial
gi			301343512			gb			GU448929.1			yunnanypt115D-looppartialsequencemitochondrial
gi			301343514			gb			GU448931.1			yunnanypt113D-looppartialsequencemitochondrial
gi			301343515			gb			GU448932.1			yunnanypt112D-looppartialsequencemitochondrial
gi			301343516			gb			GU448933.1			yunnanypt111D-looppartialsequencemitochondrial
gi			301343517			gb			GU448934.1			yunnanypt110D-looppartialsequencemitochondrial
gi			301343518			gb			GU448935.1			yunnanypt55D-looppartialsequencemitochondrial
gi			301343519			gb			GU448936.1			yunnanypt54D-looppartialsequencemitochondrial
gi			301343520			gb			GU448937.1			yunnanypt53D-looppartialsequencemitochondrial
gi			301343521			gb			GU448938.1			yunnanypt52D-looppartialsequencemitochondrial
gi			301343522			gb			GU448939.1			yunnanypt51D-looppartialsequencemitochondrial
gi			301343523			gb			GU448940.1			yunnanypt50D-looppartialsequencemitochondrial
gi			301343524			gb			GU448941.1			yunnanypt49D-looppartialsequencemitochondrial
gi			301343525			gb			GU448942.1			yunnanypt48D-looppartialsequencemitochondrial
gi			301343526			gb			GU448943.1			yunnanypt47D-looppartialsequencemitochondrial
gi			301343527			gb			GU448944.1			yunnanypt46D-looppartialsequencemitochondrial
gi			301343528			gb			GU448945.1			yunnanypt45D-looppartialsequencemitochondrial
gi			301343529			gb			GU448946.1			yunnanypt44D-looppartialsequencemitochondrial
gi			301343530			gb			GU448947.1			yunnanypt43D-looppartialsequencemitochondrial
gi			31296122			gb			AF512061.1			sichuansilky.cdbf123mitochondrialD-looppartialsequence
gi			31296123			gb			AF512062.1			sichuansilky.cdbf126mitochondrialD-looppartialsequence
gi			31296124			gb			AF512063.1			sichuansilky.cdbf127mitochondrialD-looppartialsequence
gi			31296125			gb			AF512064.1			sichuansilky.cdbf128mitochondrialD-looppartialsequence
gi			31296126			gb			AF512065.1			sichuansilky.cdbf129mitochondrialD-looppartialsequence
gi			31296127			gb			AF512066.1			sichuansilky.cdbf143mitochondrialD-looppartialsequence
gi			31296128			gb			AF512067.1			sichuanblacksilky.cdhf81mitochondrialD-looppartialsequence
gi			31296129			gb			AF512068.1			sichuanblacksilky.cdhf88mitochondrialD-looppartialsequence
gi			31296130			gb			AF512069.1			sichuanblacksilky.cdhf89mitochondrialD-looppartialsequence
gi			31296131			gb			AF512070.1			sichuanblacksilky.cdhf90mitochondrialD-looppartialsequence
gi			31296132			gb			AF512071.1			sichuanblacksilky.cdhf91mitochondrialD-looppartialsequence
gi			31296133			gb			AF512072.1			sichuanblacksilky.cdhf93mitochondrialD-looppartialsequence
gi			31296134			gb			AF512073.1			sichuanblacksilky.cdhf94mitochondrialD-looppartialsequence
gi			31296135			gb			AF512074.1			sichuanblacksilky.cdhf95mitochondrialD-looppartialsequence
gi			31296136			gb			AF512075.1			sichuanblacksilky.cdhf96mitochondrialD-looppartialsequence
gi			31296152			gb			AF512091.1			sichuanCaoke.ck141mitochondrialD-looppartialsequence
gi			31296153			gb			AF512092.1			sichuanCaoke.ck142mitochondrialD-looppartialsequence
gi			31296154			gb			AF512093.1			sichuanCaoke.ck143mitochondrialD-looppartialsequence
gi			31296155			gb			AF512094.1			sichuanCaoke.ck144mitochondrialD-looppartialsequence
gi			31296156			gb			AF512095.1			sichuanCaoke.ck145mitochondrialD-looppartialsequence
gi			31296157			gb			AF512096.1			sichuanCaoke.ck146mitochondrialD-looppartialsequence
gi			31296158			gb			AF512097.1			sichuanCaoke.ck147mitochondrialD-looppartialsequence
gi			31296159			gb			AF512098.1			sichuanCaoke.ck150mitochondrialD-looppartialsequence
gi			31296160			gb			AF512099.1			sichuanCaoke.ck153mitochondrialD-looppartialsequence
gi			31296161			gb			AF512100.1			sichuanCaoke.ck154mitochondrialD-looppartialsequence
gi			31296162			gb			AF512101.1			sichuanCaoke.ck165mitochondrialD-looppartialsequence
gi			31296163			gb			AF512102.1			sichuanCaoke.ck167mitochondrialD-looppartialsequence
gi			31296164			gb			AF512103.1			sichuanCaoke.ck173mitochondrialD-looppartialsequence
gi			31296165			gb			AF512104.1			sichuanCaoke.cK175mitochondrialD-looppartialsequence
gi			31296166			gb			AF512105.1			sichuanCaoke.ck177mitochondrialD-looppartialsequence
gi			31296167			gb			AF512106.1			sichuanCaoke.ck189mitochondrialD-looppartialsequence
gi			31296168			gb			AF512107.1			sichuanCaoke.ck244mitochondrialD-looppartialsequence
gi			31296271			gb			AF512210.1			sichuanHeikanghk46mitochondrialD-looppartialsequence
gi			31296272			gb			AF512211.1			sichuanHeikanghk62mitochondrialD-looppartialsequence
gi			31296273			gb			AF512212.1			sichuanHeikanghk63mitochondrialD-looppartialsequence
gi			31296274			gb			AF512213.1			sichuanHeikanghk65mitochondrialD-looppartialsequence
gi			31296275			gb			AF512214.1			sichuanHeikanghK66mitochondrialD-looppartialsequence
gi			31296322			gb			AF512261.1			sichuanSichuanMountainWugusdw243mitochondrialD-looppartialsequence
gi			31296323			gb			AF512262.1			sichuanSichuanMountainWugusdw470mitochondrialD-looppartialsequence
gi			31296324			gb			AF512263.1			sichuanSichuanMountainWugusdw472mitochondrialD-looppartialsequence
gi			31296325			gb			AF512264.1			sichuanSichuanMountainWugusdw473mitochondrialD-looppartialsequence
gi			31296326			gb			AF512265.1			sichuanSichuanMountainWugusdw474mitochondrialD-looppartialsequence
gi			31296327			gb			AF512266.1			sichuanSichuanMountainWugusdw475mitochondrialD-looppartialsequence
gi			31296328			gb			AF512267.1			sichuanSichuanMountainWugusdw481mitochondrialD-looppartialsequence
gi			31296329			gb			AF512268.1			sichuanSichuanMountainWugusdw482mitochondrialD-looppartialsequence
gi			31296330			gb			AF512269.1			sichuanSichuanMountainWugusdw483mitochondrialD-looppartialsequence
gi			31296331			gb			AF512270.1			sichuanSichuanMountainWugusdw484mitochondrialD-looppartialsequence
gi			31296332			gb			AF512271.1			sichuanSichuanMountainWugusdw485mitochondrialD-looppartialsequence
gi			31296333			gb			AF512272.1			sichuanSichuanMountainWugusdw486mitochondrialD-looppartialsequence
gi			31296378			gb			AF512317.1			sichuanYaannon-Wuguyh457mitochondrialD-looppartialsequence
gi			31296379			gb			AF512318.1			sichuanYaannon-Wuguyh458mitochondrialD-looppartialsequence
gi			31296380			gb			AF512319.1			sichuanYaannon-Wuguyh459mitochondrialD-looppartialsequence
gi			31296381			gb			AF512320.1			sichuanYaannon-Wuguyh460mitochondrialD-looppartialsequence
gi			31296382			gb			AF512321.1			sichuanYaannon-Wuguyh461mitochondrialD-looppartialsequence
gi			31296383			gb			AF512322.1			sichuanYaannon-Wuguyh462mitochondrialD-looppartialsequence
gi			31296384			gb			AF512323.1			sichuanYaannon-Wuguyh470mitochondrialD-looppartialsequence
gi			31296385			gb			AF512324.1			sichuanYanjingWuguyj1mitochondrialD-looppartialsequence
gi			31296386			gb			AF512325.1			sichuanYanjingWuguyJ2mitochondrialD-looppartialsequence
gi			31296387			gb			AF512326.1			sichuanYanjingWuguyj3mitochondrialD-looppartialsequence
gi			31296388			gb			AF512327.1			sichuanYanjingWuguyj4mitochondrialD-looppartialsequence
gi			31296389			gb			AF512328.1			sichuanYaanWuguyw580mitochondrialD-looppartialsequence
gi			31296390			gb			AF512329.1			sichuanYaanWuguyw581mitochondrialD-looppartialsequence
gi			31296391			gb			AF512330.1			sichuanYaanWuguyw582mitochondrialD-looppartialsequence
gi			31296392			gb			AF512331.1			sichuanYaanWuguyw583mitochondrialD-looppartialsequence
gi			31296393			gb			AF512332.1			sichuanYaanWuguyw584mitochondrialD-looppartialsequence
gi			31296394			gb			AF512333.1			sichuanYaanWuguyw585mitochondrialD-looppartialsequence
gi			31296395			gb			AF512334.1			sichuanYaanWuguyw586mitochondrialD-looppartialsequence
gi			31296396			gb			AF512335.1			sichuanYaanWuguyw587mitochondrialD-looppartialsequence
gi			31296397			gb			AF512336.1			sichuanYaanWuguyw588mitochondrialD-looppartialsequence
gi			31296398			gb			AF512337.1			sichuanYaanWuguyw589mitochondrialD-looppartialsequence
gi			301341976			gb			GU447393.1			sichuanHH240D-looppartialsequencemitochondrial
gi			301341977			gb			GU447394.1			sichuanHH239D-looppartialsequencemitochondrial
gi			301341978			gb			GU447395.1			sichuanHH238D-looppartialsequencemitochondrial
gi			301341979			gb			GU447396.1			sichuanHH235D-looppartialsequencemitochondrial
gi			301341980			gb			GU447397.1			sichuanHH210D-looppartialsequencemitochondrial
gi			301341981			gb			GU447398.1			sichuanHH208D-looppartialsequencemitochondrial
gi			301341982			gb			GU447399.1			sichuanHH207D-looppartialsequencemitochondrial
gi			301341983			gb			GU447400.1			sichuanHH205D-looppartialsequencemitochondrial
gi			301341984			gb			GU447401.1			sichuanHH204D-looppartialsequencemitochondrial
gi			301341985			gb			GU447402.1			sichuanHH199D-looppartialsequencemitochondrial
gi			301341986			gb			GU447403.1			sichuanHH198D-looppartialsequencemitochondrial
gi			301341987			gb			GU447404.1			sichuanHH197D-looppartialsequencemitochondrial
gi			301341988			gb			GU447405.1			sichuanHH195D-looppartialsequencemitochondrial
gi			301341989			gb			GU447406.1			sichuanHH194D-looppartialsequencemitochondrial
gi			301341990			gb			GU447407.1			sichuanHH193D-looppartialsequencemitochondrial
gi			301341991			gb			GU447408.1			sichuanHH192D-looppartialsequencemitochondrial
gi			301341992			gb			GU447409.1			sichuanHH191D-looppartialsequencemitochondrial
gi			301341993			gb			GU447410.1			sichuanHH190D-looppartialsequencemitochondrial
gi			301341994			gb			GU447411.1			sichuanHH189D-looppartialsequencemitochondrial
gi			301341995			gb			GU447412.1			sichuanHH188D-looppartialsequencemitochondrial
gi			301341996			gb			GU447413.1			sichuanHH187D-looppartialsequencemitochondrial
gi			301342038			gb			GU447455.1			sichuanHH111D-looppartialsequencemitochondrial
gi			301342039			gb			GU447456.1			sichuanHH110D-looppartialsequencemitochondrial
gi			301342040			gb			GU447457.1			sichuanHH109D-looppartialsequencemitochondrial
gi			301342041			gb			GU447458.1			sichuanHH108D-looppartialsequencemitochondrial
gi			301342042			gb			GU447459.1			sichuanHH107D-looppartialsequencemitochondrial
gi			301342043			gb			GU447460.1			sichuanHH106D-looppartialsequencemitochondrial
gi			301342044			gb			GU447461.1			sichuanHH105D-looppartialsequencemitochondrial
gi			301342045			gb			GU447462.1			sichuanHH104D-looppartialsequencemitochondrial
gi			301342046			gb			GU447463.1			sichuanHH103D-looppartialsequencemitochondrial
gi			301342047			gb			GU447464.1			sichuanHH102D-looppartialsequencemitochondrial
gi			301342048			gb			GU447465.1			sichuanHH101D-looppartialsequencemitochondrial
gi			301342049			gb			GU447466.1			sichuanHH100D-looppartialsequencemitochondrial
gi			301342050			gb			GU447467.1			sichuanHH99D-looppartialsequencemitochondrial
gi			301342051			gb			GU447468.1			sichuanHH98D-looppartialsequencemitochondrial
gi			301342721			gb			GU448138.1			sichuanXCJ1D-looppartialsequencemitochondrial
gi			301342722			gb			GU448139.1			sichuanXCJ2D-looppartialsequencemitochondrial
gi			301342723			gb			GU448140.1			sichuanXCJ3D-looppartialsequencemitochondrial
gi			301342724			gb			GU448141.1			sichuanXCJ4D-looppartialsequencemitochondrial
gi			301342725			gb			GU448142.1			sichuanXCJ5D-looppartialsequencemitochondrial
gi			301342726			gb			GU448143.1			sichuanXCJ6D-looppartialsequencemitochondrial
gi			301342727			gb			GU448144.1			sichuanXCJ7D-looppartialsequencemitochondrial
gi			301342728			gb			GU448145.1			sichuanXCJ8D-looppartialsequencemitochondrial
gi			301342729			gb			GU448146.1			sichuanXCJ9D-looppartialsequencemitochondrial
gi			301342730			gb			GU448147.1			sichuanXCJ10D-looppartialsequencemitochondrial
gi			301342731			gb			GU448148.1			sichuanXCJ11D-looppartialsequencemitochondrial
gi			301342732			gb			GU448149.1			sichuanXCJ12D-looppartialsequencemitochondrial
gi			301342733			gb			GU448150.1			sichuanXCJ13D-looppartialsequencemitochondrial
gi			301342734			gb			GU448151.1			sichuanXCJ16D-looppartialsequencemitochondrial
gi			301342735			gb			GU448152.1			sichuanXCJ17D-looppartialsequencemitochondrial
gi			301342736			gb			GU448153.1			sichuanXCJ18D-looppartialsequencemitochondrial
gi			301342737			gb			GU448154.1			sichuanXCJ20D-looppartialsequencemitochondrial
gi			301342738			gb			GU448155.1			sichuanXCJ21D-looppartialsequencemitochondrial
gi			301342739			gb			GU448156.1			sichuanXCJ22D-looppartialsequencemitochondrial
gi			301342740			gb			GU448157.1			sichuanXCJ23D-looppartialsequencemitochondrial
gi			301342741			gb			GU448158.1			sichuanXCJ24D-looppartialsequencemitochondrial
gi			301342742			gb			GU448159.1			sichuanXCJ25D-looppartialsequencemitochondrial
gi			301342743			gb			GU448160.1			sichuanXCJ26D-looppartialsequencemitochondrial
gi			301342744			gb			GU448161.1			sichuanXCJ27D-looppartialsequencemitochondrial
gi			301342745			gb			GU448162.1			sichuanXCJ28D-looppartialsequencemitochondrial
gi			301342746			gb			GU448163.1			sichuanXCJ29D-looppartialsequencemitochondrial
gi			301342747			gb			GU448164.1			sichuanXCJ30D-looppartialsequencemitochondrial
gi			301342748			gb			GU448165.1			sichuanXCJ31D-looppartialsequencemitochondrial
gi			301342749			gb			GU448166.1			sichuanXCJ32D-looppartialsequencemitochondrial
gi			301342750			gb			GU448167.1			sichuanXCJ33D-looppartialsequencemitochondrial
gi			301342751			gb			GU448168.1			sichuanXCJ35D-looppartialsequencemitochondrial
gi			301342752			gb			GU448169.1			sichuanXCJ36D-looppartialsequencemitochondrial
gi			301342753			gb			GU448170.1			sichuanXCJ37D-looppartialsequencemitochondrial
gi			301342754			gb			GU448171.1			sichuanXCJ38D-looppartialsequencemitochondrial
gi			301342755			gb			GU448172.1			sichuanXCJ39D-looppartialsequencemitochondrial
gi			301342756			gb			GU448173.1			sichuanXCJ40D-looppartialsequencemitochondrial
gi			301342757			gb			GU448174.1			sichuanXCJ41D-looppartialsequencemitochondrial
gi			301342758			gb			GU448175.1			sichuanXCJ42D-looppartialsequencemitochondrial
gi			301342759			gb			GU448176.1			sichuanXCJ43D-looppartialsequencemitochondrial
gi			301342760			gb			GU448177.1			sichuanXCJ44D-looppartialsequencemitochondrial
gi			301342832			gb			GU448249.1			sichuanXCJ14D-looppartialsequencemitochondrial
gi			301343083			gb			GU448500.1			sichuanYP19874D-looppartialsequencemitochondrial
gi			301343084			gb			GU448501.1			sichuanYP19777D-looppartialsequencemitochondrial
gi			301343113			gb			GU448530.1			sichuanYP19467D-looppartialsequencemitochondrial
gi			301343120			gb			GU448537.1			sichuanYP19453D-looppartialsequencemitochondrial
gi			301343121			gb			GU448538.1			sichuanYP19452D-looppartialsequencemitochondrial
gi			301343124			gb			GU448541.1			sichuanYP19445D-looppartialsequencemitochondrial
gi			301343125			gb			GU448542.1			sichuanYP19443D-looppartialsequencemitochondrial
gi			301343126			gb			GU448543.1			sichuanYP19437D-looppartialsequencemitochondrial
gi			301343127			gb			GU448544.1			sichuanYP19404D-looppartialsequencemitochondrial
gi			301343128			gb			GU448545.1			sichuanYP19403D-looppartialsequencemitochondrial
gi			301343129			gb			GU448546.1			sichuanYP19402D-looppartialsequencemitochondrial
gi			301343130			gb			GU448547.1			sichuanYP19401D-looppartialsequencemitochondrial
gi			301343131			gb			GU448548.1			sichuanYP19400D-looppartialsequencemitochondrial
gi			301343132			gb			GU448549.1			sichuanYP19399D-looppartialsequencemitochondrial
gi			301343133			gb			GU448550.1			sichuanYP19398D-looppartialsequencemitochondrial
gi			301343134			gb			GU448551.1			sichuanYP19397D-looppartialsequencemitochondrial
gi			301343135			gb			GU448552.1			sichuanYP19396D-looppartialsequencemitochondrial
gi			301343136			gb			GU448553.1			sichuanYP19395D-looppartialsequencemitochondrial
gi			301343137			gb			GU448554.1			sichuanYP19394D-looppartialsequencemitochondrial
gi			301343138			gb			GU448555.1			sichuanYP19392D-looppartialsequencemitochondrial
gi			301343139			gb			GU448556.1			sichuanYP19391D-looppartialsequencemitochondrial
gi			301343140			gb			GU448557.1			sichuanYP19389D-looppartialsequencemitochondrial
gi			301343141			gb			GU448558.1			sichuanYP19388D-looppartialsequencemitochondrial
gi			301343142			gb			GU448559.1			sichuanYP19384D-looppartialsequencemitochondrial
gi			301343143			gb			GU448560.1			sichuanYP19382D-looppartialsequencemitochondrial
gi			301343144			gb			GU448561.1			sichuanYP19376D-looppartialsequencemitochondrial
gi			301343145			gb			GU448562.1			sichuanYP19372D-looppartialsequencemitochondrial
gi			301343266			gb			GU448683.1			sichuanYP18773D-looppartialsequencemitochondrial
gi			301343267			gb			GU448684.1			sichuanYP18772D-looppartialsequencemitochondrial
gi			301343268			gb			GU448685.1			sichuanYP18771D-looppartialsequencemitochondrial
gi			301343269			gb			GU448686.1			sichuanYP18770D-looppartialsequencemitochondrial
gi			301343270			gb			GU448687.1			sichuanYP18768D-looppartialsequencemitochondrial
LC200
LC201
LC202
LC203
LC204
LC206
LC207
LC208
LC210
LC211
LC217
LC218
LC219
LC220
LC221
LC222
LC224
LC227
LC228
LC229
LC230
LC231
LC234
LC235
LC236
LC237
LC238
LC239
LC240
LC244
LC245
LC246
LC247
LC248
LC249
LC250
LC251
LC2511
LC281
LC282
LC283
LC284
LC285
LC288
LC290
LC291
LC294
LC295
LC296
LC298
LC300
LC303
LC304
LC307
LC310
LC315
LC317
LC320
LC327
LC3281
LC3282
LC329
LC333
LC335
LC336
LC339
LC340
LC341
LC342
LC343
LC344
LC345
LC348
LC350
LC351
LC352
LC354
LC355
LC356
LC359
LC360
LC367
LC368
LC371
LC372
LC373
LC378
LC379
LC380
LC3861
LC3862
LC387
LC388
LC389
LC390
LC391
LC392
LC3931
LC3932
LC3941
LC3942
LC395
LC3961
LC3962
LC398
LC399
LC400
LC4011
LC402
LC403
LC404
LC4041
LC405
LC406
LC407
LC408
LC4081
LC409
LC4101
LC4102
LC4103
LC4111
LC4112
LC4121
LC4122
LC4123
LC4131
LC4132
LC414
LC4151
LC4152
LC416
LC417
LC418
LC4191
LC4192
LC420
LC4201
LC421
LC422
LC4231
LC4232
LC4241
LC4242
LC4251
LC4252
LC426
LC4271
LC4272
LC428
LC429
LC4291
LC430
LC431
LC432
LC433
LC435
LC437
LC438
LC439
LC440
LC441
LC442
LC443
LC444
LC445
LC447
LC448
LC449
LC450
LC451
LC452
LC453
LC454
LC455
LC456
LC4561
LC457
LC491
LC492
LC503
LC5041
LC5042
LC5051
LC5052
LC5061
LC5062
LC5063
LC5071
LC5072
LC508
LC509
LC510
LC511
LC512
LC514
LC515
LC516
LC517
LC5181
LC5182
LC519
LC520
LC521
LC5212
LC522
LC523
LC524
LC525
LC526
LC527
LC528
LC529
LC530
LC531
LC532
LC533
LC534
LC535
LC536
LC537
LC538
LC539
LC541
LC542
LC543
LC544
LC588
LC589
LC590
LC591
LC592
LC593
LC594
LC595
LC596
LC597
LC601
LC602
LC603
LC604
LC606
LC607
LC608
LC609
LC610
LC611
LC612
LC613
LC614
LC615
LC616
LC617
LC618
LC619
LC620
LC621
LC622
LC623
LC6241
LC6242
LC625
LC626
LC627
LC628
LC629
LC6301
LC6302
LC631
LC632
LC633
LC6351
LC6352
LC637
LC6371
LC638
LC639
LC640
LC641
LC642
LC643
LC644
LC645
gi			301342619			gb			GU448036.1			TibetanTHW1D-looppartialsequencemitochondrial
gi			301342620			gb			GU448037.1			TibetanTHW2D-looppartialsequencemitochondrial
gi			301342621			gb			GU448038.1			TibetanTHW4D-looppartialsequencemitochondrial
gi			301342622			gb			GU448039.1			TibetanTHW6D-looppartialsequencemitochondrial
gi			301342623			gb			GU448040.1			TibetanTHW7D-looppartialsequencemitochondrial
gi			301342624			gb			GU448041.1			TibetanTHW9D-looppartialsequencemitochondrial
gi			301342625			gb			GU448042.1			TibetanTHW13D-looppartialsequencemitochondrial
gi			301342626			gb			GU448043.1			TibetanTHW17D-looppartialsequencemitochondrial
gi			301342627			gb			GU448044.1			TibetanTHW21D-looppartialsequencemitochondrial
gi			301342628			gb			GU448045.1			TibetanTHW25D-looppartialsequencemitochondrial
gi			301342629			gb			GU448046.1			TibetanTHW29D-looppartialsequencemitochondrial
gi			301342630			gb			GU448047.1			TibetanTHW33D-looppartialsequencemitochondrial
gi			301342631			gb			GU448048.1			TibetanTHW39D-looppartialsequencemitochondrial
gi			301342632			gb			GU448049.1			TibetanTHW44D-looppartialsequencemitochondrial
gi			301342633			gb			GU448050.1			TibetanTHW45D-looppartialsequencemitochondrial
gi			301343476			gb			GU448893.1			Tibetanzj24D-looppartialsequencemitochondrial
gi			301343477			gb			GU448894.1			Tibetanzj22D-looppartialsequencemitochondrial
gi			301343478			gb			GU448895.1			Tibetanzj21D-looppartialsequencemitochondrial
gi			301343479			gb			GU448896.1			Tibetanzj20D-looppartialsequencemitochondrial
gi			301343480			gb			GU448897.1			Tibetanzj19D-looppartialsequencemitochondrial
gi			301343481			gb			GU448898.1			Tibetanzj18D-looppartialsequencemitochondrial
gi			301343482			gb			GU448899.1			Tibetanzj17D-looppartialsequencemitochondrial
gi			301343483			gb			GU448900.1			Tibetanzj16D-looppartialsequencemitochondrial
gi			301343484			gb			GU448901.1			Tibetanzj15D-looppartialsequencemitochondrial
gi			301343485			gb			GU448902.1			Tibetanzj14D-looppartialsequencemitochondrial
gi			301343486			gb			GU448903.1			Tibetanzj13D-looppartialsequencemitochondrial
gi			301343487			gb			GU448904.1			Tibetanzj12D-looppartialsequencemitochondrial
gi			301343488			gb			GU448905.1			Tibetanzj11D-looppartialsequencemitochondrial
gi			301343489			gb			GU448906.1			Tibetanzj10D-looppartialsequencemitochondrial
gi			301343490			gb			GU448907.1			Tibetanzj9D-looppartialsequencemitochondrial
gi			301343491			gb			GU448908.1			Tibetanzj8D-looppartialsequencemitochondrial
gi			301343492			gb			GU448909.1			Tibetanzj6D-looppartialsequencemitochondrial
gi			301343493			gb			GU448910.1			Tibetanzj5D-looppartialsequencemitochondrial
gi			301343494			gb			GU448911.1			Tibetanzj4D-looppartialsequencemitochondrial
gi			301343495			gb			GU448912.1			Tibetanzj3D-looppartialsequencemitochondrial
gi			301343496			gb			GU448913.1			Tibetanzj2D-looppartialsequencemitochondrial
gi			301343497			gb			GU448914.1			Tibetanzj1D-looppartialsequencemitochondrial
Tibetan1
Tibetan10
Tibetan100
Tibetan101
Tibetan102
Tibetan103
Tibetan104
Tibetan105
Tibetan106
Tibetan108
Tibetan109
Tibetan11
Tibetan110
Tibetan12
Tibetan121
Tibetan122
Tibetan124
Tibetan125
Tibetan126
Tibetan127
Tibetan128
Tibetan129
Tibetan13
Tibetan130
Tibetan131
Tibetan132
Tibetan133
Tibetan136
Tibetan137
Tibetan138
Tibetan139
Tibetan14
Tibetan140
Tibetan141
Tibetan142
Tibetan143
Tibetan144
Tibetan145
Tibetan146
Tibetan147
Tibetan148
Tibetan149
Tibetan15
Tibetan150
Tibetan151
Tibetan152
Tibetan153
Tibetan154
Tibetan155
Tibetan156
Tibetan157
Tibetan1581
Tibetan1582
Tibetan159
Tibetan16
Tibetan160
Tibetan161
Tibetan162
Tibetan163
Tibetan164
Tibetan165
Tibetan166
Tibetan167
Tibetan168
Tibetan17
Tibetan170
Tibetan171
Tibetan172
Tibetan173
Tibetan174
Tibetan175
Tibetan177
Tibetan1781
Tibetan179
Tibetan181
Tibetan182
Tibetan1801
Tibetan1803
Tibetan1812
Tibetan1822
Tibetan183
Tibetan185
Tibetan186
Tibetan187
Tibetan188
Tibetan189
Tibetan19
Tibetan190
Tibetan192
Tibetan193
Tibetan194
Tibetan195
Tibetan1961
Tibetan1962
Tibetan1963
Tibetan197
Tibetan198
Tibetan199
Tibetan2
Tibetan20
Tibetan21
Tibetan22
Tibetan23
Tibetan251
Tibetan252
Tibetan253
Tibetan2522
Tibetan2532
Tibetan2532
Tibetan254
Tibetan2541
Tibetan255
Tibetan2561
Tibetan257
Tibetan258
Tibetan2581
Tibetan26
Tibetan265
Tibetan267
Tibetan269
Tibetan27
Tibetan274
Tibetan275
Tibetan2771
Tibetan2772
Tibetan2773
Tibetan278
Tibetan279
Tibetan28
Tibetan280
Tibetan29
Tibetan3
Tibetan30
Tibetan31
Tibetan32
Tibetan33
Tibetan34
Tibetan35
Tibetan36
Tibetan37
Tibetan381
Tibetan39
Tibetan4
Tibetan40
Tibetan42
Tibetan441
Tibetan442
Tibetan45
Tibetan46
Tibetan47
Tibetan48
Tibetan49
Tibetan5
Tibetan50
Tibetan51
Tibetan52
Tibetan53
Tibetan54
Tibetan545
Tibetan546
Tibetan547
Tibetan548
Tibetan549
Tibetan55
Tibetan550
Tibetan551
Tibetan552
Tibetan553
Tibetan554
Tibetan555
Tibetan556
Tibetan557
Tibetan56
Tibetan560
Tibetan5601
Tibetan562
Tibetan563
Tibetan564
Tibetan565
Tibetan566
Tibetan567
Tibetan568
Tibetan57
Tibetan570
Tibetan571
Tibetan572
Tibetan574
Tibetan575
Tibetan576
Tibetan577
Tibetan578
Tibetan57x
Tibetan58
Tibetan581
Tibetan5821
Tibetan5822
Tibetan584
Tibetan586
Tibetan59
Tibetan61
Tibetan62
Tibetan63
Tibetan60
Tibetan612
Tibetan622
Tibetan632
Tibetan64
Tibetan65
Tibetan66
Tibetan7
Tibetan72
Tibetan73
Tibetan74
Tibetan75
Tibetan771
Tibetan772
Tibetan781
Tibetan782
Tibetan79
Tibetan8
Tibetan80
Tibetan811
Tibetan813
Tibetan821
Tibetan851
Tibetan852
Tibetan88
Tibetan89
Tibetan9
Tibetan90
Tibetan91
Tibetan92
Tibetan93
Tibetan94
Tibetan95
Tibetan97
Tibetan98
Tibetan991
Tibetan992
gi			31296212			gb			AF512151.1			_RJF_isolate_jabouile1_mitochondrial_D-loop_partial_sequence
gi			31296213			gb			AF512152.1			_RJF_isolate_jabouile2_mitochondrial_D-loop_partial_sequence
gi			31296214			gb			AF512153.1			_RJF_isolate_jabouile3_mitochondrial_D-loop_partial_sequence
gi			31296215			gb			AF512154.1			_RJF_spadiceus_isolate_hong1_mitochondrial_D-loop_partial_sequence
gi			31296216			gb			AF512155.1			_RJF_spadiceus_isolate_hong2_mitochondrial_D-loop_partial_sequence
gi			31296217			gb			AF512156.1			_RJF_spadiceus_isolate_h3_mitochondrial_D-loop_partial_sequence
gi			31296218			gb			AF512157.1			_RJF_spadiceus_isolate_h4_mitochondrial_D-loop_partial_sequence
gi			31296219			gb			AF512158.1			_RJF_spadiceus_isolate_h5_mitochondrial_D-loop_partial_sequence
gi			31296220			gb			AF512159.1			_RJF_spadiceus_isolate_h87_mitochondrial_D-loop_partial_sequence
gi			31296221			gb			AF512160.1			_RJF_spadiceus_isolate_h88_mitochondrial_D-loop_partial_sequence
gi			31296222			gb			AF512161.1			_RJF_spadiceus_isolate_h89_mitochondrial_D-loop_partial_sequence
gi			31296223			gb			AF512162.1			_RJF_spadiceus_isolate_h90_mitochondrial_D-loop_partial_sequence
gi			31296224			gb			AF512163.1			_RJF_spadiceus_isolate_h92_mitochondrial_D-loop_partial_sequence
gi			31296225			gb			AF512164.1			_RJF_spadiceus_isolate_h93_mitochondrial_D-loop_partial_sequence
gi			31296226			gb			AF512165.1			_RJF_spadiceus_isolate_h95_mitochondrial_D-loop_partial_sequence
gi			31296227			gb			AF512166.1			_RJF_spadiceus_isolate_h96_mitochondrial_D-loop_partial_sequence
gi			31296228			gb			AF512167.1			_RJF_spadiceus_isolate_h97_mitochondrial_D-loop_partial_sequence
gi			31296229			gb			AF512168.1			_RJF_spadiceus_isolate_h98_mitochondrial_D-loop_partial_sequence
gi			31296230			gb			AF512169.1			_RJF_spadiceus_isolate_h99_mitochondrial_D-loop_partial_sequence
gi			31296231			gb			AF512170.1			_RJF_spadiceus_isolate_h100_mitochondrial_D-loop_partial_sequence
gi			31296232			gb			AF512171.1			_RJF_spadiceus_isolate_h101_mitochondrial_D-loop_partial_sequence
gi			31296233			gb			AF512172.1			_RJF_spadiceus_isolate_h102_mitochondrial_D-loop_partial_sequence
gi			31296234			gb			AF512173.1			_RJF_spadiceus_isolate_h103_mitochondrial_D-loop_partial_sequence
gi			31296235			gb			AF512174.1			_RJF_spadiceus_isolate_h104_mitochondrial_D-loop_partial_sequence
gi			31296236			gb			AF512175.1			_RJF_spadiceus_isolate_h105_mitochondrial_D-loop_partial_sequence
gi			31296237			gb			AF512176.1			_RJF_spadiceus_isolate_h106_mitochondrial_D-loop_partial_sequence
gi			31296238			gb			AF512177.1			_RJF_spadiceus_isolate_h107_mitochondrial_D-loop_partial_sequence
gi			31296239			gb			AF512178.1			_RJF_spadiceus_isolate_h108_mitochondrial_D-loop_partial_sequence
gi			31296240			gb			AF512179.1			_RJF_spadiceus_isolate_h109_mitochondrial_D-loop_partial_sequence
gi			31296241			gb			AF512180.1			_RJF_spadiceus_isolate_sp1_mitochondrial_D-loop_partial_sequence
gi			31296242			gb			AF512181.1			_RJF_spadiceus_isolate_sp2_mitochondrial_D-loop_partial_sequence
gi			31296243			gb			AF512182.1			_RJF_spadiceus_isolate_sp3_mitochondrial_D-loop_partial_sequence
gi			31296244			gb			AF512183.1			_RJF_spadiceus_isolate_sp4_mitochondrial_D-loop_partial_sequence
gi			31296245			gb			AF512184.1			_RJF_spadiceus_isolate_sp5_mitochondrial_D-loop_partial_sequence
gi			31296246			gb			AF512185.1			_RJF_spadiceus_isolate_sp6_mitochondrial_D-loop_partial_sequence
gi			31296247			gb			AF512186.1			_RJF_spadiceus_isolate_sp7_mitochondrial_D-loop_partial_sequence
gi			31296248			gb			AF512187.1			_RJF_spadiceus_isolate_sp8_mitochondrial_D-loop_partial_sequence
gi			31296249			gb			AF512188.1			_RJF_spadiceus_isolate_sp9_mitochondrial_D-loop_partial_sequence
gi			301342179			gb			GU447596.1			_RJF_isolate_DHZ3_D-loop_partial_sequence_mitochondrial
gi			301342180			gb			GU447597.1			_RJF_isolate_DHZ2_D-loop_partial_sequence_mitochondrial
gi			301342181			gb			GU447598.1			_RJF_isolate_DHZ1_D-loop_partial_sequence_mitochondrial
gi			301342195			gb			GU447612.1			_RJF_isolate_DH49_D-loop_partial_sequence_mitochondrial
gi			301342196			gb			GU447613.1			_RJF_isolate_DH47_D-loop_partial_sequence_mitochondrial
gi			301342198			gb			GU447615.1			_RJF_isolate_DH45_D-loop_partial_sequence_mitochondrial
gi			301342199			gb			GU447616.1			_RJF_isolate_DH42_D-loop_partial_sequence_mitochondrial
gi			301342200			gb			GU447617.1			_RJF_isolate_DH40_D-loop_partial_sequence_mitochondrial
gi			301342203			gb			GU447620.1			_RJF_isolate_DH34_D-loop_partial_sequence_mitochondrial
gi			301342204			gb			GU447621.1			_RJF_isolate_DH33_D-loop_partial_sequence_mitochondrial
gi			301342205			gb			GU447622.1			_RJF_isolate_DH31_D-loop_partial_sequence_mitochondrial
gi			301342207			gb			GU447624.1			_RJF_isolate_DH26_D-loop_partial_sequence_mitochondrial
gi			301342210			gb			GU447627.1			_RJF_isolate_DH22_D-loop_partial_sequence_mitochondrial
gi			301342211			gb			GU447628.1			_RJF_isolate_DH21_D-loop_partial_sequence_mitochondrial
gi			301342212			gb			GU447629.1			_RJF_isolate_DH19_D-loop_partial_sequence_mitochondrial
gi			301342213			gb			GU447630.1			_RJF_isolate_DH17_D-loop_partial_sequence_mitochondrial
gi			301342214			gb			GU447631.1			_RJF_isolate_DH16_D-loop_partial_sequence_mitochondrial
gi			301342215			gb			GU447632.1			_RJF_isolate_DH15_D-loop_partial_sequence_mitochondrial
gi			301342216			gb			GU447633.1			_RJF_isolate_DH14_D-loop_partial_sequence_mitochondrial
gi			301342217			gb			GU447634.1			_RJF_isolate_DH10_D-loop_partial_sequence_mitochondrial
gi			301342218			gb			GU447635.1			_RJF_isolate_DH6_D-loop_partial_sequence_mitochondrial
gi			301342226			gb			GU447643.1			_RJF_isolate_1210-1_D-loop_partial_sequence_mitochondrial
gi			301342227			gb			GU447644.1			_RJF_isolate_1210-2_D-loop_partial_sequence_mitochondrial
gi			301342523			gb			GU447940.1			_RJF_isolate_PB3_D-loop_partial_sequence_mitochondrial
gi			301342524			gb			GU447941.1			_RJF_isolate_PB4_D-loop_partial_sequence_mitochondrial
gi			301343077			gb			GU448494.1			_RJF_isolate_YP19971_D-loop_partial_sequence_mitochondrial
gi			301343078			gb			GU448495.1			_RJF_isolate_YP19954_D-loop_partial_sequence_mitochondrial
gi			301343079			gb			GU448496.1			_RJF_isolate_YP19921_D-loop_partial_sequence_mitochondrial
gi			301343080			gb			GU448497.1			_RJF_isolate_YP19915_D-loop_partial_sequence_mitochondrial
gi			301343081			gb			GU448498.1			_RJF_isolate_YP19912_D-loop_partial_sequence_mitochondrial
gi			301343082			gb			GU448499.1			_RJF_isolate_YP19905_D-loop_partial_sequence_mitochondrial
gi			301343186			gb			GU448603.1			_RJF_isolate_YP19297_D-loop_partial_sequence_mitochondrial
gi			301343187			gb			GU448604.1			_RJF_isolate_YP19289_D-loop_partial_sequence_mitochondrial
gi			301343235			gb			GU448652.1			_RJF_isolate_YP18877_D-loop_partial_sequence_mitochondrial
gi			301343236			gb			GU448653.1			_RJF_isolate_YP18876_D-loop_partial_sequence_mitochondrial
gi			301343249			gb			GU448666.1			_RJF_isolate_YP18833_D-loop_partial_sequence_mitochondrial
gi			301343506			gb			GU448923.1			_RJF_isolate_ypt137_D-loop_partial_sequence_mitochondrial
gi			301343508			gb			GU448925.1			_RJF_isolate_ypt132_D-loop_partial_sequence_mitochondrial
gi			301343509			gb			GU448926.1			_RJF_isolate_ypt127_D-loop_partial_sequence_mitochondrial
gi			301343511			gb			GU448928.1			_RJF_isolate_ypt117_D-loop_partial_sequence_mitochondrial
gi			301343513			gb			GU448930.1			_RJF_isolate_ypt114_D-loop_partial_sequence_mitochondrial
gi			301343607			gb			GU449024.1			_RJF_isolate_YP20736_D-loop_partial_sequence_mitochondrial
gi			46251298			gb			AY588608.1			xiangjiangC1D-looppartialsequencemitochondrial
gi			46251299			gb			AY588609.1			xiangjiangD1D-looppartialsequencemitochondrial
gi			46251300			gb			AY588610.1			xiangjiangE1D-looppartialsequencemitochondrial
gi			46251301			gb			AY588611.1			xiangjiangF1D-looppartialsequencemitochondrial
gi			46251302			gb			AY588612.1			xiangjiangG1D-looppartialsequencemitochondrial
gi			51492450			gb			AY728083.1			xiangjiangH1D-looppartialsequencemitochondrial
gi			51492451			gb			AY728084.1			xiangjiangB1D-looppartialsequencemitochondrial
gi			301342697			gb			GU448114.1			xiangjiangXB1D-looppartialsequencemitochondrial
gi			301342698			gb			GU448115.1			xiangjiangXB2D-looppartialsequencemitochondrial
gi			301343577			gb			GU448994.1			xiangjiangYP20695D-looppartialsequencemitochondrial
gi			301343578			gb			GU448995.1			xiangjiangYP20696D-looppartialsequencemitochondrial
gi			301343579			gb			GU448996.1			xiangjiangYP20697D-looppartialsequencemitochondrial
gi			301343580			gb			GU448997.1			xiangjiangYP20698D-looppartialsequencemitochondrial
gi			301343581			gb			GU448998.1			xiangjiangYP20699D-looppartialsequencemitochondrial
gi			301343582			gb			GU448999.1			xiangjiangYP20700D-looppartialsequencemitochondrial
gi			301343583			gb			GU449000.1			xiangjiangYP20701D-looppartialsequencemitochondrial
gi			301343584			gb			GU449001.1			xiangjiangYP20702D-looppartialsequencemitochondrial
gi			301343585			gb			GU449002.1			xiangjiangYP20703D-looppartialsequencemitochondrial
gi			301343586			gb			GU449003.1			xiangjiangYP20705D-looppartialsequencemitochondrial
gi			301343587			gb			GU449004.1			xiangjiangYP20706D-looppartialsequencemitochondrial
gi			301343588			gb			GU449005.1			xiangjiangYP20707D-looppartialsequencemitochondrial
gi			301343589			gb			GU449006.1			xiangjiangYP20709D-looppartialsequencemitochondrial
gi			301343590			gb			GU449007.1			xiangjiangYP20710D-looppartialsequencemitochondrial
gi			301343591			gb			GU449008.1			xiangjiangYP20712D-looppartialsequencemitochondrial
gi			301343592			gb			GU449009.1			xiangjiangYP20713D-looppartialsequencemitochondrial
gi			301343593			gb			GU449010.1			xiangjiangYP20715D-looppartialsequencemitochondrial
gi			301343594			gb			GU449011.1			xiangjiangYP20717D-looppartialsequencemitochondrial
gi			301343595			gb			GU449012.1			xiangjiangYP20718D-looppartialsequencemitochondrial
gi			301343596			gb			GU449013.1			xiangjiangYP20719D-looppartialsequencemitochondrial
gi			301343597			gb			GU449014.1			xiangjiangYP20720D-looppartialsequencemitochondrial
gi			301343598			gb			GU449015.1			xiangjiangYP20721D-looppartialsequencemitochondrial
gi			301343599			gb			GU449016.1			xiangjiangYP20723D-looppartialsequencemitochondrial
gi			301343600			gb			GU449017.1			xiangjiangYP20724D-looppartialsequencemitochondrial
gi			301343601			gb			GU449018.1			xiangjiangYP20725D-looppartialsequencemitochondrial
gi			301343602			gb			GU449019.1			xiangjiangYP20727D-looppartialsequencemitochondrial
gi			301343603			gb			GU449020.1			xiangjiangYP20728D-looppartialsequencemitochondrial
gi			301343604			gb			GU449021.1			xiangjiangYP20729D-looppartialsequencemitochondrial
gi			301343605			gb			GU449022.1			xiangjiangYP20730D-looppartialsequencemitochondrial
gi			301343606			gb			GU449023.1			xiangjiangYP20731D-looppartialsequencemitochondrial
gi			301342530			gb			GU447947.1			_Qinghai_qh1_D-loop_partial_sequence_mitochondrial
gi			301342531			gb			GU447948.1			_Qinghai_qh2_D-loop_partial_sequence_mitochondrial
gi			301342532			gb			GU447949.1			_Qinghai_qh3_D-loop_partial_sequence_mitochondrial
gi			301342533			gb			GU447950.1			_Qinghai_qh7_D-loop_partial_sequence_mitochondrial
gi			301342534			gb			GU447951.1			_Qinghai_qh17_D-loop_partial_sequence_mitochondrial
gi			301342535			gb			GU447952.1			_Qinghai_qh30_D-loop_partial_sequence_mitochondrial
gi			301342537			gb			GU447954.1			_Qinghai_qh49_D-loop_partial_sequence_mitochondrial
gi			301342544			gb			GU447961.1			_Qinghai_QL2_D-loop_partial_sequence_mitochondrial
gi			301342545			gb			GU447962.1			_Qinghai_QL5_D-loop_partial_sequence_mitochondrial
gi			301342546			gb			GU447963.1			_Qinghai_QL7_D-loop_partial_sequence_mitochondrial
gi			301342547			gb			GU447964.1			_Qinghai_QL8_D-loop_partial_sequence_mitochondrial
gi			301342548			gb			GU447965.1			_Qinghai_QL9_D-loop_partial_sequence_mitochondrial
gi			301342554			gb			GU447971.1			_Qinghai_QP8_D-loop_partial_sequence_mitochondrial
gi			301342555			gb			GU447972.1			_Qinghai_QP9_D-loop_partial_sequence_mitochondrial
